# Supplementary material for: SIRT5: a potential target for discovering bioactive natural products
Source: J Nat Med. 2025 Feb 20;79(3):441–64. doi: 10.1007/s11418-024-01871-6 (PMC12058867; doi:10.1007/s11418-024-01871-6)
Supplement: Supplementary file 1 — Supplementary file1 (CSV 181 KB) [file 11418_2024_1871_MOESM1_ESM.csv]

mol	s_m_entry_id	s_m_entry_name	s_m_Source_Path	s_m_Source_File	i_m_Source_File_Index	Formula	i_lp_mmshare_version	r_lp_tautomer_probability	i_f3d_flags	s_lp_Force_Field	r_lp_Energy	b_lp_Chiralities_Consistent	s_lp_Variant	CdId	Mol Weight	ID	Name	Synonyms	CAS	Approved Status	Target	Receptor	Smiles	s_i_glide_gridfile	i_i_glide_lignum	i_i_glide_rotatable_bonds	r_i_docking_score	r_i_glide_ligand_efficiency	r_i_glide_ligand_efficiency_sa	r_i_glide_ligand_efficiency_ln	r_i_glide_gscore	r_i_glide_lipo	r_i_glide_hbond	r_i_glide_metal	r_i_glide_rewards	r_i_glide_evdw	r_i_glide_ecoul	r_i_glide_erotb	r_i_glide_esite	r_i_glide_emodel	r_i_glide_energy	r_i_glide_einternal	i_i_glide_confnum	i_i_glide_posenum	r_i_glide_eff_state_penalty	r_glide_XP_GScore	r_glide_XP_HBond	i_glide_XP_PoseRank	s_m_job_name
O=C(O)[C@@H](NC(=O)c1ccc(CCC2=C3C(=O)N=C(N)N=C3N=C2)cc1)CCC(=O)O	87524	FDA-compound.450	/home/hp/project/gtchan-vs/glide-dock_XP_FDA	glide-dock_XP_FDA_pv.maegz	36	C40H48N10Na4O17	51139	1	0	OPLS3e	10.710018	1	FDA.maegz:450-1	450	1032.825	T6226	Pemetrexed Disodium Hydrate	Pemetrexed disodium hemipenta hydrate;Pemetrexed sodium hydrate;LY-231514 Disodium Hydrate	357166-30-4	FDA	DNA Damage/DNA Repair; Metabolism	DHFR inhibitor; DNA/RNA Synthesis inhibitor	O=C([O-])[C@@H](NC(=O)c1ccc(CCc2c3C(=O)N=C(N)Nc3[nH]c2)cc1)CCC(=O)[O-].O=C([O-])[C@@H](NC(=O)c1ccc(CCc2c3C(=O)N=C(N)Nc3[nH]c2)cc1)CCC(=O)[O-].[Na+].[Na+].[Na+].[Na+].O.O.O.O.O	glide-grid_1	67	12	-7.9919291	-0.25780416	-0.809861	-1.8024249	-7.9919291	-1.4591033	-0.5454284	0	-0.9478662	-44.307045	-15.48385	1.0961959	-0.1719918	-91.403313	-59.790894	8.3495054	1	4	0	-7.9919291	-1.6083133	1	prime_mmgbsa_FDA
O=C(O)[C@@H](NC(=O)c1ccc(NC[C@H]2N(C=O)c3c(O)nc(N)nc3NC2)cc1)CCC(=O)O	87490	FDA-compound.2086	/home/hp/project/gtchan-vs/glide-dock_XP_FDA	glide-dock_XP_FDA_pv.maegz	2	C20H31CaN7O12	51139	0.016030645	0	OPLS3e	28.211445	1	FDA.maegz:2086-2	2086	601.578	T0148L	Folinic Acid Calcium Salt Pentahydrate	Leucovorin calcium salt pentahydrate;Leucovorin Calcium Pentahydrate;Folinic acid	6035-45-6	FDA	Others	Others	O=C([O-])[C@@H](NC(=O)c1ccc(NCC2N(C=O)C=3C(=O)N=C(N)NC=3NC2)cc1)CCC(=O)[O-].[Ca+2].O.O.O.O.O	glide-grid_1	2	14	-11.888286	-0.34965545	-1.132748	-2.6264558	-11.888286	-1.9179213	-1.1200134	0	-1.3838797	-47.518166	-22.584837	0.90243161	-0.083296224	-112.95279	-70.103004	9.5513182	1	9	0	-11.888286	-4.7821956	1	prime_mmgbsa_FDA
O=C(O[C@H]1[C@H](O[C@H]2[C@H](O)[C@H](O)[C@@H](O[C@H]3[C@H](O)[C@@H](O[C@H]4[C@H](O)[C@@](O)(CO)CO4)[C@H](O)CO3)[C@H](C)O2)[C@@H](O)[C@@H](O)CO1)[C@@]12[C@H](O)C[C@]3(C)[C@@]4(C)[C@H]([C@]5(C)[C@H](C(CO)(CO)[C@@H](O[C@H]6[C@H](O)[C@@H](O)[C@H](O)[C@@H](CO)O6)[C@@H](O)C5)CC4)CC=C3[C@@H]1CC(C)(C)CC2	87513	FDA-compound.3507	/home/hp/project/gtchan-vs/glide-dock_XP_FDA	glide-dock_XP_FDA_pv.maegz	25	C57H92O28	51139	1	0	OPLS3e	144.24078	1	FDA.maegz:3507-1	3507	1225.3236	T3889	Platycodin D		58479-68-8	Plant	Prostaglandin Receptor inhibitor	PGE2	O=C(O[C@H]1[C@H](O[C@H]2[C@H](O)[C@H](O)[C@@H](O[C@H]3[C@H](O)[C@@H](O[C@H]4[C@H](O)[C@@](O)(CO)CO4)[C@H](O)CO3)[C@H](C)O2)[C@@H](O)[C@@H](O)CO1)[C@@]12[C@H](O)C[C@]3(C)[C@@]4(C)C([C@]5(C)[C@H](C(CO)(CO)[C@@H](O[C@H]6[C@H](O)[C@@H](O)[C@H](O)[C@@H](CO)O6)[C@@H](O)C5)CC4)CC=C3[C@@H]1CC(C)(C)CC2	glide-grid_1	204	32	-8.698267	-0.10233255	-0.4499388	-1.5981672	-8.698267	-0.87762952	-0.061671302	0	-0.022990149	-43.227211	-18.265516	0.0074456995	-0.0043605915	-72.661774	-61.492729	16.552425	1	11	0	-8.698267	-6.0933747	1	prime_mmgbsa_FDA
FC(F)(F)Oc1cc(CC(=O)Nc2nnc(CCCCc3sc(NC(=O)Cc4ncccc4)nn3)cc2)ccc1	87607	FDA-compound.2753	/home/hp/project/gtchan-vs/glide-dock_XP_FDA	glide-dock_XP_FDA_pv.maegz	119	C26H24F3N7O3S	51139	1	0	OPLS3e	53.512444	1	FDA.maegz:2753-1	2753	571.57397	T6797	CB839	CB 839;CB-839;Telaglenastat	1439399-58-2	Clinical	Metabolism	transporter inhibitor	FC(F)(F)Oc1cc(CC(=O)Nc2nnc(CCCCc3sc(NC(=O)Cc4ncccc4)nn3)cc2)ccc1	glide-grid_1	187	15	-6.1728206	-0.15432052	-0.52776873	-1.316481	-6.1728206	-1.3701324	-0.31999999	0	-1.4794441	-56.228745	-6.4162502	0.73837203	0	-101.05676	-62.644997	3.3646352	1	9	0	-6.1728206	-0.69999999	1	prime_mmgbsa_FDA
O=C(O[C@H]1[C@H](OC(=O)/C=C/c2cc(O)c(O)cc2)C[C@](O)(C(=O)O)C[C@H]1O)/C=C/c1cc(O)c(O)cc1	87512	FDA-compound.3393	/home/hp/project/gtchan-vs/glide-dock_XP_FDA	glide-dock_XP_FDA_pv.maegz	24	C25H24O12	51139	1	0	OPLS3e	39.030552	1	FDA.maegz:3393-1	3393	516.45093	T6S1525	Isochlorogenic acid B	3 4-Dicaffeoylquinic acid	14534-61-3	Plant	Antioxidant	Antioxidant	O=C(O[C@H]1[C@H](OC(=O)/C=C/c2cc(O)c(O)cc2)C[C@](O)(C(=O)O)C[C@H]1O)/C=C/c1cc(O)c(O)cc1	glide-grid_1	236	16	-8.7282467	-0.23589857	-0.78606635	-1.8929521	-8.7282467	-1.9304777	0	0	-0.66829038	-50.067856	-8.8171606	0.69259781	0	-84.995262	-58.885017	7.9587774	1	3	0	-8.7282467	-4.2060056	1	prime_mmgbsa_FDA
O=C(O[C@H]1[C@H](O[C@H]2[C@H](O)[C@H](O)[C@@H](O)[C@H](C)O2)[C@@H](O)[C@H](OCCc2cc(O)c(O)cc2)O[C@@H]1CO)/C=C/c1cc(O)c(O)cc1	87506	FDA-compound.3610	/home/hp/project/gtchan-vs/glide-dock_XP_FDA	glide-dock_XP_FDA_pv.maegz	18	C29H36O15	51139	1	0	OPLS3e	45.798447	1	FDA.maegz:3610-1	3610	624.5871	T3375	Verbascoside	Kusaginin;TJC160;Acteoside	61276-17-3	Plant	p53 inhibitor; PARP inhibitor; PKC inhibitor	p53; PARP1; PKC	O=C(O[C@H]1[C@H](O[C@H]2[C@H](O)[C@H](O)[C@@H](O)[C@H](C)O2)[C@@H](O)[C@H](OCCc2cc(O)c(O)cc2)O[C@@H]1CO)/C=C/c1cc(O)c(O)cc1	glide-grid_1	30	20	-9.1097069	-0.20703879	-0.730919	-1.9041274	-9.1097069	-1.8494425	0	0	-0.62795061	-41.469048	-18.274029	0.46059904	0	-71.974785	-59.743076	22.850899	1	15	0	-9.1097069	-4.9279079	1	prime_mmgbsa_FDA
S(C[C@@H](N)C(=O)O)CC(=O)N[C@]1(OC)C(=O)N2C(C(=O)O)=C(CSc3n(C)nnn3)CS[C@H]12	87523	FDA-compound.736	/home/hp/project/gtchan-vs/glide-dock_XP_FDA	glide-dock_XP_FDA_pv.maegz	35	C16H20N7NaO7S3	51139	1	0	OPLS3e	37.21397	1	FDA.maegz:736-1	736	541.55701	T3263	Cefminox Sodium	Meicelin;Alteporina;Tencef	92636-39-0	PMDA	Microbiology&Virology	Antibiotic inhibitor	S(C[C@@H](N)C(=O)O)CC(=O)N[C@]1(OC)C(=O)N2C(C(=O)[O-])=C(CSc3n(C)nnn3)CS[C@H]12.[Na+]	glide-grid_1	45	14	-7.9967718	-0.24232642	-0.77727032	-1.7784407	-7.9967718	-1.5217599	-0.66434705	0	-0.50860047	-38.012035	-16.631063	0.83716494	-0.0037603402	-71.941277	-54.643101	13.510013	1	15	0	-7.9967718	-2.8521945	1	prime_mmgbsa_FDA
O=C(O)[C@@H](NC(=O)c1ccc(CCC2=C3C(=O)N=C(N)N=C3N=C2)cc1)CCC(=O)O	87536	FDA-compound.2055	/home/hp/project/gtchan-vs/glide-dock_XP_FDA	glide-dock_XP_FDA_pv.maegz	48	C20H21N5O6	51139	1	0	OPLS3e	10.710623	1	FDA.maegz:2055-1	2055	427.41061	T0189	Pemetrexed acid	LY231514;Pemetrexed;LY-231514 Disodium Hydrate	137281-23-3	FDA	DNA Damage/DNA Repair; Metabolism	DHFR inhibitor; DNA/RNA Synthesis inhibitor	O=C(O)[C@@H](NC(=O)c1ccc(CCc2c3C(=O)N=C(N)Nc3[nH]c2)cc1)CCC(=O)O	glide-grid_1	76	12	-7.5113263	-0.24230085	-0.76115918	-1.6940342	-7.5113263	-1.442121	-0.5180822	0	-0.94168252	-48.745506	-13.828144	1.0961959	-0.17144889	-94.456749	-62.57365	6.3649521	1	50	0	-7.5113263	-3.1104159	1	prime_mmgbsa_FDA
O=C1N=C2[C@H](O)C=CC([C@@H](O)CNC3Cc4c(cc(CC)c(CC)c4)C3)=C2C=C1	87571	FDA-compound.1364	/home/hp/project/gtchan-vs/glide-dock_XP_FDA	glide-dock_XP_FDA_pv.maegz	83	C28H32N2O7	51139	1	0	OPLS3e	59.233166	1	FDA.maegz:1364-1	1364	508.5629	T1239	Indacaterol maleate	QAB149	753498-25-8	FDA	GPCR/G Protein	Adrenergic Receptor agonist	O=C(O)/C=C\C(=O)O.O=C1Nc2c(O)ccc([C@@H](O)CNC3Cc4c(cc(CC)c(CC)c4)C3)c2C=C1	glide-grid_1	55	8	-6.7480888	-0.23269272	-0.7149058	-1.5451412	-6.7480888	-2.4117541	-0.40269923	0	-0.9987359	-45.907108	-8.8785295	0.50698912	-0.031215034	-81.538887	-54.785637	8.5764294	1	8	0	-6.7480888	-1.2939417	1	prime_mmgbsa_FDA
O(C[C@@H]1[C@@H](O)[C@H](O)[C@@H](O)[C@H](Oc2c(O)c(O)c3C(=O)C=C(c4ccccc4)Oc3c2)O1)[C@H]1[C@H](O)[C@@H](O)[C@H](O)[C@@H](CO)O1	87491	FDA-compound.3551	/home/hp/project/gtchan-vs/glide-dock_XP_FDA	glide-dock_XP_FDA_pv.maegz	3	C27H30O15	51139	1	0	OPLS3e	26.02422	1	FDA.maegz:3551-1	3551	594.51813	T3780	Oroxin B	Hypocretin-2	114482-86-9	Plant	Others	Others	O(C[C@@H]1[C@@H](O)[C@H](O)[C@@H](O)[C@H](Oc2c(O)c(O)c3C(=O)C=C(c4ccccc4)Oc3c2)O1)[C@H]1[C@H](O)[C@@H](O)[C@H](O)[C@@H](CO)O1	glide-grid_1	11	16	-11.261836	-0.26813897	-0.93205816	-2.3770835	-11.261836	-1.6538079	0	0	-0.34507546	-24.533148	-25.424946	0.21222943	-0.032422874	-71.630157	-49.958096	13.79205	1	2	0	-11.261836	-5.7939701	1	prime_mmgbsa_FDA
O=C(O[C@@H]1[C@H](O[C@@H]2[C@H](O)[C@H](O)[C@H](O)[C@H](C)O2)[C@H](O)[C@H](OCCc2cc(O)c(O)cc2)O[C@@H]1CO[C@H]1[C@@H](O)[C@@H](O)[C@@H](O)[C@@H](CO)O1)/C=C/c1cc(O)c(O)cc1	87498	FDA-compound.2290	/home/hp/project/gtchan-vs/glide-dock_XP_FDA	glide-dock_XP_FDA_pv.maegz	10	C35H46O20	51139	1	0	OPLS3e	40.1982	1	FDA.maegz:2290-1	2290	786.72772	T1716	Echinacoside		82854-37-3	N/A	Others	Others	O=C(OC1C(OC2C(O)C(O)C(O)C(C)O2)C(O)C(OCCc2cc(O)c(O)cc2)OC1COC1C(O)C(O)C(O)C(CO)O1)/C=C/c1cc(O)c(O)cc1	glide-grid_1	188	26	-10.006798	-0.18194178	-0.69191593	-1.9984286	-10.006798	-0.93289006	-0.31999999	0	-0.090544648	-33.705044	-28.444456	0.29028031	-0.0072260597	-78.288483	-62.149502	16.429453	1	28	0	-10.006798	-5.8749008	1	prime_mmgbsa_FDA
O=C(O[C@H]1[C@H](O)[C@@H](O)[C@H](O)[C@@H](CO[C@H]2[C@H](O)[C@@H](O)[C@H](O[C@H]3[C@H](O)[C@H](O)[C@@H](O)[C@H](C)O3)[C@@H](CO)O2)O1)[C@@]12[C@H]([C@H](C(=C)C)CC1)[C@@H]1[C@](C)([C@@]3(C)[C@@H]([C@]4(C)[C@H]([C@@](CO)(C)[C@@H](O[C@H]5[C@H](O[C@H]6[C@H](O)[C@H](O)[C@@H](O)[C@H](C)O6)[C@@H](O)[C@@H](O)CO5)CC4)CC3)CC1)CC2	87517	FDA-compound.3494	/home/hp/project/gtchan-vs/glide-dock_XP_FDA	glide-dock_XP_FDA_pv.maegz	29	C59H96O26	51139	1	0	OPLS3e	157.14404	1	FDA.maegz:3494-1	3494	1221.3779	T3910	Anemoside B4	Pulchinenoside C;Pulchinenoside B4;Chinensioside A;Pulsatilla saponin B4	129741-57-7	Plant	IL Receptor inhibitor	IL-10	O=C(O[C@H]1[C@H](O)[C@@H](O)[C@H](O)[C@@H](CO[C@H]2[C@H](O)[C@@H](O)[C@H](O[C@H]3[C@H](O)[C@H](O)[C@@H](O)[C@H](C)O3)[C@@H](CO)O2)O1)[C@@]12[C@H]([C@H](C(=C)C)CC1)[C@@H]1[C@](C)([C@@]3(C)[C@@H]([C@]4(C)[C@H]([C@@](CO)(C)[C@@H](O[C@H]5[C@H](O[C@H]6[C@H](O)[C@H](O)[C@@H](O)[C@H](C)O6)[C@@H](O)[C@@H](O)CO5)CC4)CC3)CC1)CC2	glide-grid_1	121	30	-8.2823496	-0.097439408	-0.42842448	-1.5217491	-8.2823496	-0.56700242	0	0	0.0081164856	-38.556446	-18.651237	0.0086900014	-0.008779509	-84.610489	-57.207684	0	1	3	0	-8.2823496	-3.4986372	1	prime_mmgbsa_FDA
O=C(O)[C@H](NC(=O)c1ccc(NC[C@@H]2N(C)c3c(O)nc(N)nc3NC2)cc1)CCC(=O)O	87501	FDA-compound.244	/home/hp/project/gtchan-vs/glide-dock_XP_FDA	glide-dock_XP_FDA_pv.maegz	13	C20H23CaN7O6	51139	0.016030645	0	OPLS3e	38.100098	1	FDA.maegz:244-2	244	497.51801	T7593	Levomefolate calcium		151533-22-1	FDA	Cell Cycle/DNA Damage	Antifolate	O=C([O-])C(NC(=O)c1ccc(NCC2N(C)C=3C(=O)NC(N)=NC=3NC2)cc1)CCC(=O)[O-].[Ca+2]	glide-grid_1	6	13	-9.7449799	-0.29530242	-0.94719261	-2.167233	-9.7449799	-1.7872788	-0.72660935	0	-1.4345315	-44.422905	-18.630747	0.95313972	-0.096806087	-100.19683	-63.053654	6.9178133	1	32	0	-9.7449799	-3.2689893	1	prime_mmgbsa_FDA
O=C(O)[C@@H](NC(=O)[C@@H](NC(=O)[C@@H](NC(=O)[C@@H](NC(=O)[C@@H](N)CCCNC(=N)N)CCCCN)CC(=O)O)C(C)C)Cc1ccc(O)cc1	87508	FDA-compound.824	/home/hp/project/gtchan-vs/glide-dock_XP_FDA	glide-dock_XP_FDA_pv.maegz	20	C30H49N9O9	51139	1	0	OPLS3e	14.426448	1	FDA.maegz:824-1	824	679.76501	T2598	Thymopentin	TP5	69558-55-0	CFDA	Endocrinology/Hormones	Estrogen/progestogen Receptor agonist	O=C(O)[C@@H](NC(=O)[C@@H](NC(=O)[C@@H](NC(=O)[C@@H](NC(=O)[C@@H](N)CCCNC(=N)N)CCCCN)CC(=O)O)C(C)C)Cc1ccc(O)cc1	glide-grid_1	1	30	-8.9221725	-0.18587859	-0.67552763	-1.8316165	-8.9221725	-1.6613867	-1.5260267	0	-0.99787575	-51.040997	-21.650801	0.9893564	-0.024370264	-97.60228	-72.691795	30.485424	1	3	0	-8.9221725	-5.197813	1	prime_mmgbsa_FDA
O=C(O[C@H]1[C@H](O[C@H]2[C@H](O)[C@H](O)[C@@H](O)[C@H](C)O2)[C@@H](OC(=O)C)[C@H](OCCc2cc(O)c(O)cc2)O[C@@H]1CO[C@H]1[C@H](O)[C@@H](O)[C@H](O)[C@@H](CO)O1)/C=C/c1cc(O)c(O)cc1	87500	FDA-compound.3438	/home/hp/project/gtchan-vs/glide-dock_XP_FDA	glide-dock_XP_FDA_pv.maegz	12	C37H48O21	51139	1	0	OPLS3e	40.107376	1	FDA.maegz:3438-1	3438	828.7644	T5S0281	Tubuloside A		112516-05-9	Plant	NOS	NOS	O=C(O[C@H]1[C@H](O[C@H]2[C@H](O)[C@H](O)[C@@H](O)[C@H](C)O2)[C@@H](OC(=O)C)[C@H](OCCc2cc(O)c(O)cc2)O[C@@H]1CO[C@H]1[C@H](O)[C@@H](O)[C@H](O)[C@@H](CO)O1)/C=C/c1cc(O)c(O)cc1	glide-grid_1	140	27	-9.7493496	-0.16809224	-0.65066427	-1.9265802	-9.7493496	-0.30919233	-0.18209113	0	-0.11760776	-37.256691	-25.070101	0.18770787	-0.045531962	-82.290047	-62.326794	17.43465	1	4	0	-9.7493496	-5.7497053	1	prime_mmgbsa_FDA
S(CC[C@H](NC(=O)[C@@H](NC(=O)CCNC(=O)OC(C)(C)C)Cc1c2c([nH]c1)cccc2)C(=O)N[C@H](C(=O)N[C@H](C(=O)N)Cc1ccccc1)CC(=O)O)C	87537	FDA-compound.588	/home/hp/project/gtchan-vs/glide-dock_XP_FDA	glide-dock_XP_FDA_pv.maegz	49	C37H49N7O9S	51139	1	0	OPLS3e	1.028659	1	FDA.maegz:588-1	588	767.89099	T4579	Pentagastrin	ICI-50123	5534-95-2	FDA	Others	Others	S(CC[C@H](NC(=O)[C@@H](NC(=O)CCNC(=O)OC(C)(C)C)Cc1c2c([nH]c1)cccc2)C(=O)N[C@H](C(=O)N[C@H](C(=O)N)Cc1ccccc1)CC(=O)O)C	glide-grid_1	81	28	-7.5088525	-0.13905282	-0.52558672	-1.5050865	-7.5088525	-1.858238	-0.75060904	0	-0.75295287	-54.300514	-15.146416	0.61179966	-0.029205812	-98.583969	-69.44693	12.082005	1	1	0	-7.5088525	-1.7827139	1	prime_mmgbsa_FDA
Clc1c(N2CCC(C(=O)O)CC2)ncc(C(=O)Nc2sc(N3CCN(C4CCCCC4)CC3)c(-c3scc(Cl)c3)n2)c1	87587	FDA-compound.252	/home/hp/project/gtchan-vs/glide-dock_XP_FDA	glide-dock_XP_FDA_pv.maegz	99	C29H34Cl2N6O3S2	51139	0.99900049	0	OPLS3e	87.550713	1	FDA.maegz:252-1	252	649.65503	T7417	Avatrombopag	AKR-501; E5501; YM477	570406-98-3	FDA	Others	Others	Clc1c(N2CCC(C(=O)O)CC2)ncc(C(=O)Nc2sc(N3CCN(C4CCCCC4)CC3)c(-c3scc(Cl)c3)n2)c1	glide-grid_1	70	9	-6.4644756	-0.15391609	-0.53501642	-1.3644843	-6.4644756	-2.4056158	-0.11841227	0	-0.58406568	-59.159164	-8.8263321	0.25187647	-0.050116859	-105.8851	-67.985497	11.34117	1	39	0	-6.4644756	-1.6401765	1	prime_mmgbsa_FDA
O(C)c1c(O)ccc([C@@H]2[C@@H](CO)Oc3c(O2)cc([C@@H]2[C@@H](O)C(=O)c4c(O)cc(O)cc4O2)cc3)c1	87538	FDA-compound.65	/home/hp/project/gtchan-vs/glide-dock_XP_FDA	glide-dock_XP_FDA_pv.maegz	50	C25H22O10	51139	1	0	OPLS3e	44.177525	1	FDA.maegz:65-1	65	482.43619	T1660	Silibinin	Silibinin A;Silymarin I;Silybin	22888-70-6	EMA	Autophagy	Autophagy	O(C)c1c(O)ccc([C@@H]2[C@@H](CO)Oc3c(O2)cc([C@@H]2[C@@H](O)C(=O)c4c(O)cc(O)cc4O2)cc3)c1	glide-grid_1	161	9	-7.4351892	-0.21243398	-0.69488561	-1.632189	-7.4351892	-2.3364604	-0.058029391	0	-0.21580046	-41.056515	-11.516944	0.26157674	0	-55.934486	-52.57346	9.4385509	1	4	0	-7.4351892	-2.0541608	1	prime_mmgbsa_FDA
[P@@](=O)(OP(=O)(O)O)(OC[C@@H]1[C@H](O)[C@H](O)[C@H](n2c3ncnc(N)c3nc2)O1)O	87504	FDA-compound.2582	/home/hp/project/gtchan-vs/glide-dock_XP_FDA	glide-dock_XP_FDA_pv.maegz	16	C10H15N5O10P2	51139	0.9999972	0	OPLS3e	9.1648464	1	FDA.maegz:2582-1	2582	427.20111	T1723	ADP	Adenosine 5'-diphosphate;Adenosine diphosphate;adenosine pyrophosphate	58-64-0	DMF	Cancer	Others	P(=O)(OP(=O)(O)O)(OCC1C(O)C(O)C(n2c3ncnc(N)c3nc2)O1)O	glide-grid_1	96	11	-9.2229738	-0.34159163	-1.0247749	-2.1469562	-9.2229738	-0.55801958	-0.28388506	0	-1.5124307	-29.868954	-26.895372	0.6526925	-0.060572118	-66.576447	-56.764328	8.1115656	1	17	0	-9.2229738	-4.8304887	1	prime_mmgbsa_FDA
O=C(O[C@H]1[C@H](O)[C@@H](O)[C@H](OCCc2cc(O)c(O)cc2)O[C@@H]1CO[C@H]1[C@H](O)[C@H](O)[C@@H](O)[C@H](C)O1)/C=C/c1cc(O)c(O)cc1	87534	FDA-compound.3572	/home/hp/project/gtchan-vs/glide-dock_XP_FDA	glide-dock_XP_FDA_pv.maegz	46	C29H36O15	51139	1	0	OPLS3e	40.165665	1	FDA.maegz:3572-1	3572	624.5871	T3670	Forsythoside A	Forsythiaside	79916-77-1	Plant	Others inhibitor	Others	O=C(O[C@H]1[C@H](O)[C@@H](O)[C@H](OCCc2cc(O)c(O)cc2)O[C@@H]1CO[C@H]1[C@H](O)[C@H](O)[C@@H](O)[C@H](C)O1)/C=C/c1cc(O)c(O)cc1	glide-grid_1	66	20	-7.592967	-0.17256743	-0.60922313	-1.5870957	-7.592967	-1.5906156	0	0	-0.70315516	-44.638645	-23.966045	0.46059904	0	-82.105148	-68.604691	16.035936	1	4	0	-7.592967	-3.2905607	1	prime_mmgbsa_FDA
O=C(O)C[C@@H]1C(=O)N2[C@H](C(=O)N[C@H](C(C)C)C(=O)N[C@@H](CC(C)C)C(=O)N[C@H](Cc3c4c([nH]c3)cccc4)C(=O)N1)CCC2	87572	FDA-compound.2755	/home/hp/project/gtchan-vs/glide-dock_XP_FDA	glide-dock_XP_FDA_pv.maegz	84	C31H42N6O7	51139	1	0	OPLS3e	19.711931	1	FDA.maegz:2755-1	2755	610.70117	T6792	BQ123	BQ 123;BQ-123	136553-81-6	Clinical/Preclinical	GPCR/G Protein	Endothelin Receptor antagonist	O=C(O)C[C@@H]1C(=O)N2[C@H](C(=O)N[C@H](C(C)C)C(=O)N[C@@H](CC(C)C)C(=O)N[C@H](Cc3c4c([nH]c3)cccc4)C(=O)N1)CCC2	glide-grid_1	94	8	-6.7211103	-0.1527525	-0.53926957	-1.4048587	-6.7211103	-2.1561511	-0.86400002	0	-0.36300796	-42.880146	-8.107481	0.15726343	-0.028409412	-72.9133	-50.987625	4.1600423	1	2	0	-6.7211103	-1.89	1	prime_mmgbsa_FDA
O=C(O)[C@@H](NC(=O)c1ccc(NCc2nc3C(=O)N=C(N)Nc3nc2)cc1)CCC(=O)O	87493	FDA-compound.2161	/home/hp/project/gtchan-vs/glide-dock_XP_FDA	glide-dock_XP_FDA_pv.maegz	5	C19H19N7O6	51139	1	0	OPLS3e	36.048199	1	FDA.maegz:2161-1	2161	441.39749	T0062	Folic acid	Vitamin M;Vitamin B9;Folacin;Pteroylglutamic acid;Folate	59-30-3	FDA	Metabolism	Vitamin inhibitor	O=C(O)[C@@H](NC(=O)c1ccc(NCc2nc3C(=O)N=C(N)Nc3nc2)cc1)CCC(=O)O	glide-grid_1	18	12	-11.011058	-0.34409556	-1.0924354	-2.4656761	-11.011058	-1.6850358	-0.66779006	0	-0.7818802	-51.280018	-18.893242	1.0252271	-0.1558958	-104.42924	-70.173256	18.870066	1	3	0	-11.011058	-3.2168238	1	prime_mmgbsa_FDA
[P@](=O)(O[P@](=O)(OC[C@@H]1[C@H](O)[C@H](O)[C@H](n2c3ncnc(N)c3nc2)O1)O)(OP(=O)(O)O)O	87496	FDA-compound.2623	/home/hp/project/gtchan-vs/glide-dock_XP_FDA	glide-dock_XP_FDA_pv.maegz	8	C10H14N5Na2O13P3	51139	0.9999972	0	OPLS3e	-31.676247	1	FDA.maegz:2623-1	2623	551.14471	T1352	Adenosine 5'-triphosphate disodium salt	ATP disodium salt;Disodium adenosine triphosphate;ATP;Adenosine-Triphosphate;ATP disodium;Adetide	987-65-5	DMF NDC	Others	Others	P(=O)(OP(=O)(OP(=O)(O)[O-])[O-])(OCC1C(O)C(O)C(n2c3ncnc(N)c3nc2)O1)O.[Na+].[Na+]	glide-grid_1	27	14	-10.210332	-0.32936555	-1.0346626	-2.302743	-10.210332	-0.9902336	-0.22351635	0	-0.48897156	-42.1222	-27.594555	0.44552588	-0.087842323	-87.484146	-69.716759	0	1	32	0	-10.210332	-5.2866163	1	prime_mmgbsa_FDA
[P@](=O)(O[P@](=O)(OC[C@@H]1[C@H](O)[C@H](O)[C@H](n2c3ncnc(N)c3nc2)O1)O)(OP(=O)(O)O)O	87497	FDA-compound.2660	/home/hp/project/gtchan-vs/glide-dock_XP_FDA	glide-dock_XP_FDA_pv.maegz	9	C10H14N5Na2O13P3	51139	0.9999972	0	OPLS3e	-31.676247	1	FDA.maegz:2660-1	2660	551.14471	T2812	Adenosine disodium triphosphate	ATP disodium;ATP disodium salt	34369-07-8	CFDA	Cancer	Others	P(=O)(OP(=O)(OP(=O)(O)[O-])[O-])(OCC1C(O)C(O)C(n2c3ncnc(N)c3nc2)O1)O.[Na+].[Na+]	glide-grid_1	28	14	-10.210332	-0.32936555	-1.0346626	-2.302743	-10.210332	-0.9902336	-0.22351635	0	-0.48897156	-42.1222	-27.594555	0.44552588	-0.087842323	-87.484146	-69.716759	0	1	32	0	-10.210332	-5.2866163	1	prime_mmgbsa_FDA
O=C(O)[C@@H](NC(=O)c1ccc(NC[C@@H]2N(C=O)c3c(O)nc(N)nc3NC2)cc1)CCC(=O)O	87503	FDA-compound.394	/home/hp/project/gtchan-vs/glide-dock_XP_FDA	glide-dock_XP_FDA_pv.maegz	15	C20H21CaN7O7	51139	0.016030645	0	OPLS3e	28.564556	1	FDA.maegz:394-2	394	511.50101	T6431	Calcium Levofolinate	CL307782;Levoleucovorin Calcium	80433-71-2	FDA	Others	Others	O=C([O-])[C@@H](NC(=O)c1ccc(NC[C@@H]2N(C=O)C=3C(=O)N=C(N)NC=3NC2)cc1)CCC(=O)[O-].[Ca+2]	glide-grid_1	17	14	-9.4844208	-0.27895355	-0.90370125	-2.0953746	-9.4844208	-1.5533458	-0.96555376	0	-0.86248904	-41.121609	-20.870653	0.90243161	-0.10772153	-96.917618	-61.992264	8.7792387	1	2	0	-9.4844208	-4.1280956	1	prime_mmgbsa_FDA
S(=O)(=O)(NC[C@H]1NC[C@@H](SC=2[C@H](C)[C@@H]3[C@@H]([C@H](O)C)C(=O)N3C=2C(=O)O)C1)N	87567	FDA-compound.1524	/home/hp/project/gtchan-vs/glide-dock_XP_FDA	glide-dock_XP_FDA_pv.maegz	79	C15H26N4O7S2	51139	1	0	OPLS3e	19.751162	1	FDA.maegz:1524-1	1524	438.51999	T1037	Doripenem Hydrate	Doripenem monohydrate;S 4661 monohydrate;S-4661	364622-82-2	FDA	Microbiology&Virology	Antibiotic	S(=O)(=O)(NC[C@H]1NC[C@@H](SC=2[C@H](C)[C@@H]3[C@@H]([C@H](O)C)C(=O)N3C=2C(=O)O)C1)N.O	glide-grid_1	38	9	-6.8249893	-0.2527774	-0.75833219	-1.588745	-6.8249893	-1.2795861	-0.73041928	0	-0.94877213	-44.300922	-16.623665	0.67161274	-0.074986801	-92.47538	-60.924587	9.5969477	1	1	0	-6.8249893	-2.159013	1	prime_mmgbsa_FDA
O=C(O)[C@@H](NC(=O)c1sc(N(Cc2cc3C(=O)NC(C)=Nc3cc2)C)cc1)CCC(=O)O	87516	FDA-compound.333	/home/hp/project/gtchan-vs/glide-dock_XP_FDA	glide-dock_XP_FDA_pv.maegz	28	C21H22N4O6S	51139	0.88393801	0	OPLS3e	11.320746	1	FDA.maegz:333-1	333	458.48801	T6632	Raltitrexed	D1694;ICI-D1694;ZD1694;Tomudex	112887-68-0	CFDA	DNA Damage/DNA Repair	DNA/RNA Synthesis inhibitor	O=C(O)[C@@H](NC(=O)c1sc(N(Cc2cc3C(=O)N=C(C)Nc3cc2)C)cc1)CCC(=O)O	glide-grid_1	20	12	-8.2890062	-0.25903144	-0.82237357	-1.8561344	-8.2890062	-1.4472977	-0.79928625	0	-1.1602468	-42.160549	-18.180674	0.95680463	-0.14391696	-92.187225	-60.341221	7.3223715	1	16	0	-8.2890062	-3.377532	1	prime_mmgbsa_FDA
O=C(O)[C@@H](NC(=O)c1ccc(CCC2=C3C(=O)N=C(N)N=C3N=C2)cc1)CCC(=O)O	87535	FDA-compound.2054	/home/hp/project/gtchan-vs/glide-dock_XP_FDA	glide-dock_XP_FDA_pv.maegz	47	C20H19N5Na2O6	51139	1	0	OPLS3e	10.711363	1	FDA.maegz:2054-1	2054	471.3743	T0189L	Pemetrexed disodium	LY231514 disodium;Pemetrexed;LY-231514	150399-23-8	FDA	DNA Damage/DNA Repair; Metabolism	DHFR inhibitor; DNA/RNA Synthesis inhibitor	O=C([O-])[C@@H](NC(=O)c1ccc(CCc2c3C(=O)NC(N)=Nc3[nH]c2)cc1)CCC(=O)[O-].[Na+].[Na+]	glide-grid_1	73	12	-7.5299182	-0.24290058	-0.76304322	-1.6982273	-7.5299182	-1.445737	-0.5125308	0	-0.94856799	-51.784443	-10.980639	1.0961959	-0.16956796	-89.611824	-62.765079	4.382566	1	17	0	-7.5299182	-2.1917901	1	prime_mmgbsa_FDA
O=C[C@@H](O)[C@@H](O)[C@@H](O)[C@@H](O)CO[C@@H]1[C@H](O)[C@H](O)[C@H](O)[C@H](CO)O1	87492	FDA-compound.2383	/home/hp/project/gtchan-vs/glide-dock_XP_FDA	glide-dock_XP_FDA_pv.maegz	4	C12H22O11	51139	1	0	OPLS3e	18.370358	1	FDA.maegz:2383-1	2383	342.29651	T2914	Melibiose	Galalpha1-6Glcbeta	585-99-9	DMF	Others	Others	O=CC(O)C(O)C(O)C(O)COC1C(O)C(O)C(O)C(CO)O1	glide-grid_1	82	16	-11.099117	-0.48257032	-1.3723658	-2.6838672	-11.099117	-1.0521227	-0.31999999	0	-1.1967869	-26.588331	-24.244734	1.1327869	-0.023440264	-76.985886	-50.833065	9.9526138	1	1	0	-11.099117	-6.8667855	1	prime_mmgbsa_FDA
O=C(O)[C@H](NC(=O)c1ccc(N(Cc2nc3c(N)nc(N)nc3nc2)C)cc1)CCC(=O)O	87525	FDA-compound.2650	/home/hp/project/gtchan-vs/glide-dock_XP_FDA	glide-dock_XP_FDA_pv.maegz	37	C20H20N8Na2O5	51139	1	0	OPLS3e	27.393591	1	FDA.maegz:2650-1	2650	498.40289	T8003	Methotrexate disodium		7413-34-5	DMF HMA	Metabolism	DHFR Dehydrogenase	O=C([O-])C(NC(=O)c1ccc(N(Cc2nc3c(N)nc(N)nc3nc2)C)cc1)CCC(=O)[O-].[Na+].[Na+]	glide-grid_1	22	12	-7.9900641	-0.24212316	-0.7766183	-1.7769488	-7.9900641	-1.7664695	-0.22442172	0	-0.9981153	-50.866055	-14.997947	0.97238046	-0.078567162	-104.01608	-65.863998	6.4129238	1	4	0	-7.9900641	-2.8298335	1	prime_mmgbsa_FDA
O=C(OC[C@@H]1[C@@H](O)[C@H](O)[C@@H](O)[C@@H](O[C@@]2(CO)[C@@H](OC(=O)/C=C/c3cc(OC)c(O)c(OC)c3)[C@H](O)[C@@H](CO)O2)O1)/C=C/c1cc(OC)c(O)c(OC)c1	87507	FDA-compound.3565	/home/hp/project/gtchan-vs/glide-dock_XP_FDA	glide-dock_XP_FDA_pv.maegz	19	C34H42O19	51139	1	0	OPLS3e	54.728401	1	FDA.maegz:3565-1	3565	754.68591	T3697	3 6'-Disinapoyl sucrose	3 6'-Disinapoyl sucrose;Disinapoyl sucrose;3' 6-Disinapoylsucrose	139891-98-8	Plant	BCL inhibitor; Epigenetic Reader Domain inhibitor	Bcl-2; CREB	O=C(OC[C@@H]1[C@@H](O)[C@H](O)[C@@H](O)[C@@H](O[C@@]2(CO)[C@@H](OC(=O)/C=C/c3cc(OC)c(O)c(OC)c3)[C@H](O)[C@@H](CO)O2)O1)/C=C/c1cc(OC)c(O)c(OC)c1	glide-grid_1	119	25	-9.0718584	-0.17116715	-0.64295268	-1.8252164	-9.0718584	-1.5545288	-0.035946328	0	-0.48714897	-55.347549	-6.6774583	0.30030712	0	-76.729729	-62.025009	18.865917	1	1	0	-9.0718584	-3.9300001	1	prime_mmgbsa_FDA
O=C(Nc1[nH]nc(CCc2cc(OC)cc(OC)c2)c1)c1ccc(N2C[C@@H](C)N[C@@H](C)C2)cc1	87579	FDA-compound.3313	/home/hp/project/gtchan-vs/glide-dock_XP_FDA	glide-dock_XP_FDA_pv.maegz	91	C26H33N5O3	51139	0.5	0	OPLS3e	39.418686	1	FDA.maegz:3313-2	3313	463.5719	T1948	AZD4547		1035270-39-3	Clinical/Preclinical	Angiogenesis; Tyrosine Kinase/Adaptors	FGFR	O=C(Nc1n[nH]c(CCc2cc(OC)cc(OC)c2)c1)c1ccc(N2C[C@@H](C)N[C@@H](C)C2)cc1	glide-grid_1	42	9	-6.6264386	-0.19489525	-0.63138497	-1.4639661	-6.6264386	-1.9453171	-0.97081292	0	-1.2444124	-46.62241	-7.9826322	0.65644395	-0.0083990619	-87.040634	-54.605042	3.4623396	1	4	0	-6.6264386	-1.6925594	1	prime_mmgbsa_FDA
O=C(O)CCCCCCC[C@@H](O)[C@@H](O)CCCCCCO	87520	FDA-compound.2443	/home/hp/project/gtchan-vs/glide-dock_XP_FDA	glide-dock_XP_FDA_pv.maegz	32	C16H32O5	51139	1	0	OPLS3e	6.5063229	1	FDA.maegz:2443-1	2443	304.4223	T2886	Aleuritic Acid	Aleuritolic acid;9 10 16-trihydroxy-palmitic acid	533-87-9	N/A	Others	Others	O=C(O)CCCCCCCC(O)C(O)CCCCCCO	glide-grid_1	151	19	-8.1740341	-0.3892397	-1.0738828	-2.0210133	-8.1740341	-1.9754666	-1.4454136	0	-1.4576548	-24.203022	-20.721458	2.9850104	0	-56.7057	-44.92448	6.3898687	1	1	0	-8.1740341	-4.0828266	1	prime_mmgbsa_FDA
O=C(O[C@H]1[C@H](O)[C@@H](O)[C@H](O)[C@@H](CO)O1)[C@@]1(C)[C@@H]2[C@](C)([C@H]3[C@@]4(CC(=C)[C@@](O[C@H]5[C@H](O[C@H]6[C@H](O)[C@@H](O)[C@H](O)[C@@H](CO)O6)[C@@H](O[C@H]6[C@H](O)[C@@H](O)[C@H](O)[C@@H](CO)O6)[C@H](O)[C@@H](CO)O5)(C4)CC3)CC2)CCC1	87499	FDA-compound.229	/home/hp/project/gtchan-vs/glide-dock_XP_FDA	glide-dock_XP_FDA_pv.maegz	11	C44H70O23	51139	1	0	OPLS3e	92.811966	1	FDA.maegz:229-1	229	967.01282	T3235	Rebaudioside A	Reb A;Glycoside A3;Stevioside A3;Reb-A 97	58543-16-1	Clinical	Others	Others	O=C(O[C@H]1[C@H](O)[C@@H](O)[C@H](O)[C@@H](CO)O1)[C@@]1(C)[C@@H]2[C@](C)([C@H]3[C@@]4(CC(=C)[C@@](O[C@H]5[C@H](O[C@H]6[C@H](O)[C@@H](O)[C@H](O)[C@@H](CO)O6)[C@@H](O[C@H]6[C@H](O)[C@@H](O)[C@H](O)[C@@H](CO)O6)[C@H](O)[C@@H](CO)O5)(C4)CC3)CC2)CCC1	glide-grid_1	40	27	-9.8551922	-0.14709242	-0.59742296	-1.8935205	-9.8551922	-1.2075243	0	0	0.026985303	-36.633274	-25.48881	0.086899035	-6.1426799e-005	-75.457214	-62.122082	18.403727	1	15	0	-9.8551922	-5.2440767	1	prime_mmgbsa_FDA
O([C@@H]1[C@H](O)[C@H](O)[C@H](O)[C@H](CO)O1)c1cc(O)cc(/C=C/c2ccc(O)cc2)c1	87575	FDA-compound.2234	/home/hp/project/gtchan-vs/glide-dock_XP_FDA	glide-dock_XP_FDA_pv.maegz	87	C20H22O8	51139	1	0	OPLS3e	28.693707	1	FDA.maegz:2234-1	2234	390.38391	T2938	Polydatin	Piceid	65914-17-2	NDC	Metabolism	Phospholipase (e.g. PLA)	O(c1cc(O)cc(/C=C/c2ccc(O)cc2)c1)C1C(O)C(O)C(O)C(CO)O1	glide-grid_1	134	11	-6.6739264	-0.23835452	-0.72378469	-1.5405382	-6.6739264	-2.0033388	-0.31999999	0	-0.74138361	-28.339434	-13.664653	0.44792578	0	-57.663074	-42.004086	13.996739	1	32	0	-6.6739264	-1.6109188	1	prime_mmgbsa_FDA
O=C1Oc2c(O)c(O)cc3C(=O)Oc4c(O)c(O)cc1c4-c23	87526	FDA-compound.3361	/home/hp/project/gtchan-vs/glide-dock_XP_FDA	glide-dock_XP_FDA_pv.maegz	38	C14H6O8	51139	1	0	OPLS3e	36.843433	1	FDA.maegz:3361-1	3361	302.1926	T0465	Ellagic acid	Elagostasine;Gallogen	476-66-4	Clinical	GPCR/G Protein; Metabolism; Angiogenesis; Cytoskeletal Signaling; Stem Cells	Carbonic Anhydrase inhibitor; Casein Kinase inhibitor; Hedgehog/Smoothened antagonist; PKA inhibitor; PKC inhibitor; Syk antagonist	O=C1Oc2c(O)c(O)cc3C(=O)Oc4c(O)c(O)cc1c4-c23	glide-grid_1	106	4	-7.9045405	-0.35929731	-1.0067651	-1.932158	-7.9045405	-0.77896214	-0.63592947	0	-1.4903532	-33.395824	-12.458147	0	0	-65.761841	-45.85397	0	1	14	0	-7.9045405	-3.9140575	1	prime_mmgbsa_FDA
Clc1c(C)c(N[C@H]([C@@H](O)C)c2oc(-c3ccc(C#N)cc3)nn2)ccc1C#N	87540	FDA-compound.2993	/home/hp/project/gtchan-vs/glide-dock_XP_FDA	glide-dock_XP_FDA_pv.maegz	52	C20H16ClN5O2	51139	1	0	OPLS3e	32.098835	1	FDA.maegz:2993-1	2993	393.82599	T4358	Testolone	RAD140	1182367-47-0	Clinical	Endocrinology/Hormones	Androgen Receptor modulator	Clc1c(C)c(N[C@H]([C@@H](O)C)c2oc(-c3ccc(C#N)cc3)nn2)ccc1C#N	glide-grid_1	173	6	-7.3455439	-0.26234084	-0.79662132	-1.6955673	-7.3455439	-2.1387064	-0.82312429	0	-0.7492696	-36.765903	-7.2350101	0.62987977	-0.044094276	-64.624298	-44.000912	10.316755	1	2	0	-7.3455439	-0.69999999	1	prime_mmgbsa_FDA
S([C@H]1C[C@@H](C(=O)N(C)C)NC1)C=1[C@H](C)[C@@H]2[C@@H]([C@H](O)C)C(=O)N2C=1C(=O)O	87592	FDA-compound.2025	/home/hp/project/gtchan-vs/glide-dock_XP_FDA	glide-dock_XP_FDA_pv.maegz	104	C17H25N3O5S	51139	1	0	OPLS3e	35.572296	1	FDA.maegz:2025-1	2025	383.46301	T0224	Meropenem	SM 7338	96036-03-2	FDA	Microbiology&Virology; Others	Antibiotic agonist; Others	S([C@H]1C[C@@H](C(=O)N(C)C)NC1)C=1[C@H](C)[C@@H]2[C@@H]([C@H](O)C)C(=O)N2C=1C(=O)O	glide-grid_1	158	8	-6.3818641	-0.24545631	-0.72716337	-1.4987599	-6.3818641	-1.5122135	-0.31461474	0	-1.1997434	-36.765026	-11.643245	0.66076702	-0.024706498	-74.869743	-48.408272	6.2611957	1	1	0	-6.3818641	-1.6364558	1	prime_mmgbsa_FDA
Fc1cc2c(O[C@H]([C@@H](O)CNC[C@H](O)[C@@H]3Oc4c(cc(F)cc4)CC3)CC2)cc1	87541	FDA-compound.2083	/home/hp/project/gtchan-vs/glide-dock_XP_FDA	glide-dock_XP_FDA_pv.maegz	53	C22H26ClF2NO4	51139	1	0	OPLS3e	38.477283	1	FDA.maegz:2083-1	2083	441.896	T0154	Nebivolol hydrochloride	R 065824 hydrochloride;Nebivolol HCl;R-65824	152520-56-4	FDA	GPCR/G Protein	Adrenergic Receptor antagonist	Fc1cc2c(O[C@H]([C@@H](O)CNC[C@H](O)[C@@H]3Oc4c(cc(F)cc4)CC3)CC2)cc1.Cl	glide-grid_1	57	8	-7.3121157	-0.25214192	-0.77465987	-1.674289	-7.3121157	-2.3002484	-0.31999999	0	-0.84285635	-36.108345	-10.426023	0.47823298	-0.1	-64.91021	-46.534367	8.0698509	1	1	0	-7.3121157	-1.4815063	1	prime_mmgbsa_FDA
O=C(O)[C@H](NC(=O)c1ccc(NC[C@@H]2N(C)C=3C(=O)NC(N)=NC=3NC2)cc1)CCC(=O)O	87511	FDA-compound.244	/home/hp/project/gtchan-vs/glide-dock_XP_FDA	glide-dock_XP_FDA_pv.maegz	23	C20H23CaN7O6	51139	0.98253953	0	OPLS3e	30.10751	1	FDA.maegz:244-1	244	497.51801	T7593	Levomefolate calcium		151533-22-1	FDA	Cell Cycle/DNA Damage	Antifolate	O=C([O-])C(NC(=O)c1ccc(NCC2N(C)C=3C(=O)NC(N)=NC=3NC2)cc1)CCC(=O)[O-].[Ca+2]	glide-grid_1	74	12	-8.7478752	-0.26508713	-0.85027605	-1.9454821	-8.7478752	-1.4967884	-0.76770592	0	-0.60881972	-44.226997	-17.758556	0.95313972	-0.082775488	-98.113503	-61.985554	12.454199	1	5	0	-8.7478752	-2.1893651	1	prime_mmgbsa_FDA
O(C[C@@H](CC[C@]1(OC)[C@@H](C)[C@@H]2[C@]3(C)[C@H]([C@H]4[C@@H]([C@]5(C)C(=CC4)C[C@@H](O[C@H]4[C@H](O[C@H]6[C@H](O)[C@H](O)[C@@H](O)[C@H](C)O6)[C@@H](O)[C@@H](O[C@H]6[C@H](O)[C@H](O)[C@@H](O)[C@H](C)O6)[C@@H](CO)O4)CC5)CC3)C[C@@H]2O1)C)[C@H]1[C@H](O)[C@@H](O)[C@H](O)[C@@H](CO)O1	87528	FDA-compound.3556	/home/hp/project/gtchan-vs/glide-dock_XP_FDA	glide-dock_XP_FDA_pv.maegz	40	C52H86O22	51139	1	0	OPLS3e	85.811951	1	FDA.maegz:3556-1	3556	1063.226	T3771	Methyl protodioscin	Smilax saponin B;NSC-698790	54522-52-0	Plant	Apoptosis inducer inhibitor	Apoptosis inducer	O(C[C@@H](CC[C@]1(OC)[C@@H](C)[C@@H]2[C@]3(C)[C@H]([C@H]4[C@@H]([C@]5(C)C(=CC4)C[C@@H](O[C@H]4[C@H](O[C@H]6[C@H](O)[C@H](O)[C@@H](O)[C@H](C)O6)[C@@H](O)[C@@H](O[C@H]6[C@H](O)[C@H](O)[C@@H](O)[C@H](C)O6)[C@@H](CO)O4)CC5)CC3)C[C@@H]2O1)C)[C@H]1[C@H](O)[C@@H](O)[C@H](O)[C@@H](CO)O1	glide-grid_1	58	27	-7.8260288	-0.10575715	-0.44400409	-1.4754776	-7.8260288	-1.1092319	-0.31999999	0	-0.027981147	-31.947702	-20.477371	0.054188833	-0.0072825681	-69.472488	-52.425072	0	1	6	0	-7.8260288	-2.7800574	1	prime_mmgbsa_FDA
O=C(N[C@H](C(=O)[C@]1(C)OC1)Cc1ccccc1)[C@@H](NC(=O)[C@@H](NC(=O)c1sc(C)nc1)COC)COC	87562	FDA-compound.2865	/home/hp/project/gtchan-vs/glide-dock_XP_FDA	glide-dock_XP_FDA_pv.maegz	74	C25H32N4O7S	51139	0.99989998	0	OPLS3e	35.194672	1	FDA.maegz:2865-1	2865	532.60901	T6041	Oprozomib	PR-047;ONX 0912	935888-69-0	Clinical	Proteases/Proteasome; Ubiquitination	Proteasome inhibitor	O=C(N[C@H](C(=O)[C@]1(C)OC1)Cc1ccccc1)[C@@H](NC(=O)[C@@H](NC(=O)c1sc(C)nc1)COC)COC	glide-grid_1	87	17	-6.982439	-0.18871456	-0.62883884	-1.5143274	-6.982439	-1.2062764	-1.2573267	0	-1.0082242	-37.243252	-15.186437	0.94528723	0	-62.783276	-52.429688	23.093622	1	2	0	-6.982439	-3.2884583	1	prime_mmgbsa_FDA
O([C@@H]1[C@H](O)[C@H](O)[C@H](O)[C@H](CO)O1)c1ccc([C@H]2Oc3c(C(=O)C2)ccc(O)c3)cc1	87527	FDA-compound.2316	/home/hp/project/gtchan-vs/glide-dock_XP_FDA	glide-dock_XP_FDA_pv.maegz	39	C21H22O9	51139	0.99994999	0	OPLS3e	24.958469	1	FDA.maegz:2316-1	2316	418.39401	T2899	Liquiritin	Liquiritoside;Liquiritigenin-4'-O-glucoside	551-15-5	N/A	Others	Others	O=C1c2c(OC(c3ccc(OC4C(O)C(O)C(O)C(CO)O4)cc3)C1)cc(O)cc2	glide-grid_1	77	9	-7.8295007	-0.26098335	-0.81093591	-1.7789478	-7.8295007	-2.1453717	-0.30399999	0	-0.86068112	-36.242317	-13.020361	0.45183587	0	-63.455738	-49.262676	11.216904	1	10	0	-7.8295007	-2.815661	1	prime_mmgbsa_FDA
O=C(Nc1ncc(-c2nccnc2)cc1)Cc1cc(C)c(-c2cc(C)ncc2)nc1	87565	FDA-compound.3190	/home/hp/project/gtchan-vs/glide-dock_XP_FDA	glide-dock_XP_FDA_pv.maegz	77	C23H20N6O	51139	1	0	OPLS3e	59.94088	1	FDA.maegz:3190-1	3190	396.44449	T2618	LGK974	LGK 974;LGK-974;WNT974;NVP-LGK974	1243244-14-5	Clinical	Stem Cells	Porcupine inhibitor	O=C(Nc1ncc(-c2nccnc2)cc1)Cc1cc(C)c(-c2cc(C)ncc2)nc1	glide-grid_1	164	6	-6.8423395	-0.22807798	-0.7086913	-1.5546541	-6.8423395	-1.7260035	-0.51334959	0	-1.9589607	-45.440243	-4.7943301	0.74690306	0	-73.133553	-50.234573	1.4119072	1	2	0	-6.8423395	-0.3594386	1	prime_mmgbsa_FDA
O=C(O[C@H]1[C@@H](O)[C@H](O)C[C@](O)(C(=O)O)C1)/C=C/c1cc(O)c(O)cc1	87494	FDA-compound.3391	/home/hp/project/gtchan-vs/glide-dock_XP_FDA	glide-dock_XP_FDA_pv.maegz	6	C16H18O9	51139	1	0	OPLS3e	26.43214	1	FDA.maegz:3391-1	3391	354.30869	T6S1538	Neochlorogenic acid	trans-5-O-Caffeoylquinic acid;Neochlorogenate;5-O-Caffeoylquinic acid	906-33-2	Plant	antibacterial	antibacterial	O=C(O[C@H]1[C@@H](O)[C@H](O)C[C@](O)(C(=O)O)C1)/C=C/c1cc(O)c(O)cc1	glide-grid_1	190	11	-10.902654	-0.43610615	-1.2751821	-2.5842557	-10.902654	-1.4325315	-0.033513803	0	-1.4840378	-38.667725	-14.763303	0.76103246	0	-83.948524	-53.431026	4.4028392	1	8	0	-10.902654	-3.3665454	1	prime_mmgbsa_FDA
ClC(Cl)C(=O)N[C@@H]([C@H](O)c1ccc(S(=O)(=O)C)cc1)CO	87578	FDA-compound.1153	/home/hp/project/gtchan-vs/glide-dock_XP_FDA	glide-dock_XP_FDA_pv.maegz	90	C12H15Cl2NO5S	51139	1	0	OPLS3e	4.7005272	1	FDA.maegz:1153-1	1153	356.22198	T1550	Thiamphenicol	Dextrosulphenidol;Thiophenicol	15318-45-3	CFDA	Microbiology&Virology	Antibiotic	ClC(Cl)C(=O)N[C@@H]([C@H](O)c1ccc(S(=O)(=O)C)cc1)CO	glide-grid_1	174	9	-6.6405883	-0.3162185	-0.87242281	-1.641872	-6.6405883	-1.9107478	-0.24042001	0	-0.98651457	-31.247646	-14.979856	0.75376821	-0.10447545	-57.010715	-46.227501	8.9599295	1	4	0	-6.6405883	-2.1742551	1	prime_mmgbsa_FDA
O([C@H]1[C@H](O)[C@@H](O)[C@H](O)[C@@H](CO)O1)c1c(O)ccc(/C=C/c2cc(O)cc(O)c2)c1	87589	FDA-compound.3476	/home/hp/project/gtchan-vs/glide-dock_XP_FDA	glide-dock_XP_FDA_pv.maegz	101	C20H22O9	51139	1	0	OPLS3e	34.161469	1	FDA.maegz:3476-1	3476	406.3833	T3S0401	Piceatannol 3'-O-glucoside	Quzhaqigan;Piceatannol 3-glycoside	94356-26-0	Plant	Others;Arginase	Others;Arginase-2;Arginase-1	O([C@H]1[C@H](O)[C@@H](O)[C@H](O)[C@@H](CO)O1)c1c(O)ccc(/C=C/c2cc(O)cc(O)c2)c1	glide-grid_1	156	12	-6.4323235	-0.22180426	-0.68145293	-1.472839	-6.4323235	-0.73534149	-0.63144273	0	-0.64097309	-35.508846	-8.6338491	0.41669562	0	-58.989544	-44.142696	8.9462242	1	9	0	-6.4323235	-2.1701729	1	prime_mmgbsa_FDA
O=C(C)c1c(O[C@H]2[C@H](O)[C@@H](O)[C@H](O)[C@@H](CO[C@H]3[C@H](O)[C@@H](O)[C@@H](O)CO3)O2)cc(OC)cc1	87502	FDA-compound.3387	/home/hp/project/gtchan-vs/glide-dock_XP_FDA	glide-dock_XP_FDA_pv.maegz	14	C20H28O12	51139	0.99994999	0	OPLS3e	49.522282	1	FDA.maegz:3387-1	3387	460.42911	T6S1657	Paeonolide		72520-92-4	Plant	Others	Others	O=C(C)c1c(O[C@H]2[C@H](O)[C@@H](O)[C@H](O)[C@@H](CO[C@H]3[C@H](O)[C@@H](O)[C@@H](O)CO3)O2)cc(OC)cc1	glide-grid_1	63	13	-9.5880079	-0.29962525	-0.95125085	-2.1470163	-9.5880079	-1.3900737	0	0	-0.80092472	-31.229101	-20.512602	0.33231553	-0.032382265	-69.662422	-51.741703	0	1	2	0	-9.5880079	-4.9928064	1	prime_mmgbsa_FDA
O=C(N)c1c(O)ccc([C@H](O)CN[C@H](CCc2ccccc2)C)c1	87570	FDA-compound.1940	/home/hp/project/gtchan-vs/glide-dock_XP_FDA	glide-dock_XP_FDA_pv.maegz	82	C19H25ClN2O3	51139	1	0	OPLS3e	25.569592	1	FDA.maegz:1940-1	1940	364.866	T0348	Labetalol hydrochloride	Sch-15719W;AH-5158 hydrochloride;Labetalol HCl	32780-64-6	FDA	GPCR/G Protein	Adrenergic Receptor antagonist	O=C(N)c1c(O)ccc(C(O)CNC(CCc2ccccc2)C)c1.Cl	glide-grid_1	75	10	-6.8123379	-0.28384739	-0.81875759	-1.630505	-6.8123379	-1.9987521	-0.62701303	0	-1.3643585	-35.490788	-10.960466	1.0448452	-0.095182553	-67.492462	-46.451252	7.0671229	1	10	0	-6.8123379	-1.8099999	1	prime_mmgbsa_FDA
[S+](CCCNC(=O)c1nc(-c2nc(CCNC(=O)[C@@H](NC(=O)[C@@H]([C@H](O)[C@@H](NC(=O)[C@H](NC(=O)c3c(C)c(N)nc([C@@H](NC[C@H](N)C(=O)N)CC(=O)N)n3)[C@H](O[C@H]3[C@@H](O[C@H]4[C@@H](O)[C@@H](OC(=O)N)[C@@H](O)[C@@H](CO)O4)[C@@H](O)[C@@H](O)[C@@H](CO)O3)c3nc[nH]c3)C)C)[C@@H](O)C)sc2)sc1)(C)C	87603	FDA-compound.2254	/home/hp/project/gtchan-vs/glide-dock_XP_FDA	glide-dock_XP_FDA_pv.maegz	115	C55H85N17O25S4	51139	0.49999979	0	OPLS3e	43.338917	1	FDA.maegz:2254-1	2254	1512.6219	T6116	Bleomycin Sulfate	NSC125066;Blenoxane	9041-93-4	FDA DMF NDC PMDA HMA		DNA/RNA Synthesis	[S+](CCCNC(=O)c1nc(-c2nc(CCNC(=O)C(NC(=O)C(C(O)C(NC(=O)C(NC(=O)c3c(C)c(N)nc(C(NCC(N)C(=O)N)CC(=O)N)n3)C(OC3C(OC4C(O)C(OC(=O)N)C(O)C(CO)O4)C(O)C(O)C(CO)O3)c3nc[nH]c3)C)C)C(O)C)sc2)sc1)(C)C.S(=O)(=O)(O)[O-]	glide-grid_1	7	49	-6.1941547	-0.064522445	-0.29543903	-1.113186	-6.1941547	-0.86636919	-0.96070623	0	-0.87229443	-39.138397	-15.29715	0.21342811	-0.15707169	10000	-54.435547	48.407581	1	1	0	-6.1941547	-3.514255	1	prime_mmgbsa_FDA
O=C(O)[C@@H](NC(=O)c1ccc(NC[C@H]2N(C=O)C=3C(=O)NC(N)=NC=3NC2)cc1)CCC(=O)O	87555	FDA-compound.2086	/home/hp/project/gtchan-vs/glide-dock_XP_FDA	glide-dock_XP_FDA_pv.maegz	67	C20H31CaN7O12	51139	0.98253953	0	OPLS3e	10.653792	1	FDA.maegz:2086-1	2086	601.578	T0148L	Folinic Acid Calcium Salt Pentahydrate	Leucovorin calcium salt pentahydrate;Leucovorin Calcium Pentahydrate;Folinic acid	6035-45-6	FDA	Others	Others	O=C([O-])[C@@H](NC(=O)c1ccc(NCC2N(C=O)C=3C(=O)N=C(N)NC=3NC2)cc1)CCC(=O)[O-].[Ca+2].O.O.O.O.O	glide-grid_1	129	13	-7.1041889	-0.20894673	-0.67690629	-1.5695146	-7.1041889	-1.4620796	-0.63134861	0	-0.60184234	-39.982738	-16.164867	0.90243161	-0.18438226	-96.348824	-56.147606	7.0446339	1	6	0	-7.1041889	-2.9999659	1	prime_mmgbsa_FDA
O=CNc1c(O)ccc([C@H](O)CN[C@H](Cc2ccc(OC)cc2)C)c1	87563	FDA-compound.363	/home/hp/project/gtchan-vs/glide-dock_XP_FDA	glide-dock_XP_FDA_pv.maegz	75	C42H52N4O12	51139	1	0	OPLS3e	33.754784	1	FDA.maegz:363-1	363	804.8819	T6505	Formoterol Hemifumarate	Eformoterol;CGP 25827A;NSC 299587;YM 08316;Eformoterol Hemifumarate	43229-80-7	FDA	GPCR/G Protein	Adrenergic Receptor agonist	O=C(O)/C=C/C(=O)O.O=CNc1c(O)ccc([C@@H](O)CN[C@@H](Cc2ccc(OC)cc2)C)c1.O=CNc1c(O)ccc([C@H](O)CN[C@H](Cc2ccc(OC)cc2)C)c1	glide-grid_1	49	11	-6.914084	-0.27656335	-0.80867618	-1.6388451	-6.914084	-1.7426896	-1.0538346	0	-1.1913825	-37.367332	-13.71371	1.1205108	-0.012349084	-66.852547	-51.081043	11.201511	1	4	0	-6.914084	-2.3114502	1	prime_mmgbsa_FDA
Ic1c(NC(=O)COC)c(I)c(C(=O)NC[C@H](O)CO)c(I)c1C(=O)N(C[C@H](O)CO)C	87546	FDA-compound.2259	/home/hp/project/gtchan-vs/glide-dock_XP_FDA	glide-dock_XP_FDA_pv.maegz	58	C18H24I3N3O8	51139	1	0	OPLS3e	18.25798	1	FDA.maegz:2259-1	2259	791.11188	T1522	Iopromide	Ultravist;Iopromidum	73334-07-3	FDA DMF NDC PMDA	Others	Others	Ic1c(NC(=O)COC)c(I)c(C(=O)NCC(O)CO)c(I)c1C(=O)N(CC(O)CO)C	glide-grid_1	98	18	-7.2095652	-0.22529891	-0.71527946	-1.6144181	-7.2095652	-1.48593	-0.63999999	0	-0.28710186	-31.495712	-14.516465	0.24945088	0	-64.354797	-46.012177	10.719945	1	1	0	-7.2095652	-2.6004312	1	prime_mmgbsa_FDA
O=C(O)[C@@H](NC(=O)c1ccc(NC[C@@H]2N(C=O)C=3C(=O)NC(N)=NC=3NC2)cc1)CCC(=O)O	87530	FDA-compound.394	/home/hp/project/gtchan-vs/glide-dock_XP_FDA	glide-dock_XP_FDA_pv.maegz	42	C20H21CaN7O7	51139	0.98253953	0	OPLS3e	12.329853	1	FDA.maegz:394-1	394	511.50101	T6431	Calcium Levofolinate	CL307782;Levoleucovorin Calcium	80433-71-2	FDA	Others	Others	O=C([O-])[C@@H](NC(=O)c1ccc(NC[C@@H]2N(C=O)C=3C(=O)N=C(N)NC=3NC2)cc1)CCC(=O)[O-].[Ca+2]	glide-grid_1	24	13	-7.7158427	-0.22693655	-0.73518634	-1.7046461	-7.7158427	-1.7672293	-0.67258179	0	-0.56948876	-42.895996	-19.39006	0.90243161	-0.13470742	-95.185043	-62.286057	13.44202	1	15	0	-7.7158427	-3.7288411	1	prime_mmgbsa_FDA
S([C@H]1C[C@@H](C(=O)Nc2cc(C(=O)O)ccc2)NC1)C=1[C@H](C)[C@@H]2[C@@H]([C@H](O)C)C(=O)N2C=1C(=O)O	87573	FDA-compound.563	/home/hp/project/gtchan-vs/glide-dock_XP_FDA	glide-dock_XP_FDA_pv.maegz	85	C22H24N3NaO7S	51139	1	0	OPLS3e	39.09483	1	FDA.maegz:563-1	563	497.49701	T4991	Ertapenem sodium	MK-826;L-749345	153773-82-1	FDA	Microbiology&Virology	Antibiotic	S([C@H]1C[C@@H](C(=O)Nc2cc(C(=O)[O-])ccc2)NC1)C=1[C@H](C)[C@@H]2[C@@H]([C@H](O)C)C(=O)N2C=1C(=O)O.[Na+]	glide-grid_1	19	11	-6.7131543	-0.20342891	-0.65250522	-1.4929707	-6.7131543	-1.3700774	-0.76779789	0	-0.89276987	-43.867798	-13.376938	0.71619928	-0.10006648	-89.723389	-57.244736	5.8194947	1	10	0	-6.7131543	-2.2700982	1	prime_mmgbsa_FDA
P(=O)(OCN1C(=O)C(C)(C)Oc2c1nc(Nc1c(F)cnc(Nc3cc(OC)c(OC)c(OC)c3)n1)cc2)(O)O	87560	FDA-compound.470	/home/hp/project/gtchan-vs/glide-dock_XP_FDA	glide-dock_XP_FDA_pv.maegz	72	C23H26FN6O9P	51139	0.99999964	0	OPLS3e	56.138355	1	FDA.maegz:470-1	470	580.45947	T6115	Fostamatinib	R788	901119-35-5	FDA	Angiogenesis; GPCR/G Protein; Membrane transporter/Ion channel; Neuroscience	AChR inhibitor; Adenosine Receptor inhibitor; Monoamine Transporter inhibitor; Syk inhibitor	P(=O)(OCN1C(=O)C(C)(C)Oc2c1nc(Nc1c(F)cnc(Nc3cc(OC)c(OC)c(OC)c3)n1)cc2)(O)O	glide-grid_1	137	12	-7.022367	-0.17555918	-0.6004039	-1.4976642	-7.022367	-0.96810269	-0.64616311	0	-1.0440501	-37.429893	-11.847577	0.33438432	-0.006685161	-82.013954	-49.27747	3.7079928	1	5	0	-7.022367	-1.6886827	1	prime_mmgbsa_FDA
O=C(OC1CCCC1)[C@@H](NC(=O)[C@@H]([C@H](O)C(=O)NO)CC(C)C)c1ccccc1	87547	FDA-compound.425	/home/hp/project/gtchan-vs/glide-dock_XP_FDA	glide-dock_XP_FDA_pv.maegz	59	C21H30N2O6	51139	1	0	OPLS3e	40.35738	1	FDA.maegz:425-1	425	406.47269	T6301	Tosedostat	CHR-2797	238750-77-1	EMA	Metabolism	Aminopeptidase	O=C(OC1CCCC1)[C@@H](NC(=O)[C@@H]([C@H](O)C(=O)NO)CC(C)C)c1ccccc1	glide-grid_1	247	14	-7.192781	-0.24802692	-0.76201731	-1.6469644	-7.192781	-1.504899	-1.0423388	0	-1.1642534	-30.635595	-12.98139	1.0710782	-0.00191479	-58.287991	-43.616985	8.452528	1	1	0	-7.192781	-2.9061873	1	prime_mmgbsa_FDA
O(C)c1c(N2CCN(CCCNC=3N(C)C(=O)N(C)C(=O)C=3)CC2)cccc1	87595	FDA-compound.2073	/home/hp/project/gtchan-vs/glide-dock_XP_FDA	glide-dock_XP_FDA_pv.maegz	107	C20H29N5O3	51139	0.99988133	0	OPLS3e	60.617199	1	FDA.maegz:2073-1	2073	387.47601	T0165	Urapidil	Ebrantil;Eupressyl;Mediatensyl	34661-75-1	PMDA	GPCR/G Protein; Neuroscience	5-HT Receptor antagonist; Adrenergic Receptor antagonist	O(C)c1c(N2CCN(CCCNC=3N(C)C(=O)N(C)C(=O)C=3)CC2)cccc1	glide-grid_1	219	7	-6.3388882	-0.22638887	-0.68744993	-1.4632015	-6.3388882	-1.7541828	-0.45531055	0	-0.88402605	-39.127975	-10.734573	0.77825046	-0.12158234	-68.354927	-49.862549	11.941768	1	29	0	-6.3388882	-1.4995191	1	prime_mmgbsa_FDA
O(C)c1c(N2CCN(CCCNC=3N(C)C(=O)N(C)C(=O)C=3)CC2)cccc1	87596	FDA-compound.2137	/home/hp/project/gtchan-vs/glide-dock_XP_FDA	glide-dock_XP_FDA_pv.maegz	108	C20H30ClN5O3	51139	0.99988133	0	OPLS3e	60.617199	1	FDA.maegz:2137-1	2137	423.93701	T0088	Urapidil hydrochloride	Urapidil HCl	64887-14-5	PMDA	GPCR/G Protein; Neuroscience	5-HT Receptor antagonist; Adrenergic Receptor antagonist	O(C)c1c(N2CCN(CCCNC=3N(C)C(=O)N(C)C(=O)C=3)CC2)cccc1.Cl	glide-grid_1	220	7	-6.3388882	-0.22638887	-0.68744993	-1.4632015	-6.3388882	-1.7541828	-0.45531055	0	-0.88402605	-39.127975	-10.734573	0.77825046	-0.12158234	-68.354927	-49.862549	11.941768	1	29	0	-6.3388882	-1.4995191	1	prime_mmgbsa_FDA
O=C(N1CCNCC1)c1ccc(/C=C/c2n[nH]c3c2cccc3)cc1	87610	FDA-compound.3239	/home/hp/project/gtchan-vs/glide-dock_XP_FDA	glide-dock_XP_FDA_pv.maegz	122	C20H20N4O	51139	1	0	OPLS3e	44.853935	1	FDA.maegz:3239-1	3239	332.39899	T2341	KW2449		1000669-72-6	Clinical	Angiogenesis; Cell Cycle/Checkpoint; Tyrosine Kinase/Adaptors; Chromatin/Epigenetic; Cytoskeletal Signaling; JAK/STAT signaling; Stem Cells	Aurora Kinase inhibitor; Bcr-Abl inhibitor; c-Kit inhibitor; FGFR inhibitor; FLT inhibitor; JAK inhibitor; Src inhibitor	O=C(N1CCNCC1)c1ccc(/C=C/c2n[nH]c3c2cccc3)cc1	glide-grid_1	95	4	-6.1247706	-0.24499084	-0.71635753	-1.4517542	-6.1247706	-1.8745942	-0.47999999	0	-1.9818038	-40.909805	-6.4028826	0.68183875	-0.034991767	-67.155434	-47.312687	4.7529535	1	9	0	-6.1247706	-1.05	1	prime_mmgbsa_FDA
O=C(O)CCNC(=O)c1ccc(N=Nc2cc(C(=O)O)c(O)cc2)cc1	87514	FDA-compound.584	/home/hp/project/gtchan-vs/glide-dock_XP_FDA	glide-dock_XP_FDA_pv.maegz	26	C17H17N3Na2O8	51139	1	0	OPLS3e	28.633053	1	FDA.maegz:584-1	584	437.31171	T4615	Balsalazide disodium salt dihydrate	Balsalazide disodium dihydrate;Balsalazide sodium hydrate;Balsalazide disodium	150399-21-6	FDA	JAK/STAT signaling	STAT	O=C([O-])CCNC(=O)c1ccc(/N=N/c2cc(C(=O)[O-])c(O)cc2)cc1.[Na+].[Na+].O.O	glide-grid_1	153	11	-8.5701866	-0.32962257	-0.97650552	-2.0126801	-8.5701866	-1.8118008	-0.40167341	0	-1.1470089	-35.8344	-24.560335	1.199455	-0.084603935	-88.960793	-60.394733	9.1584616	1	1	0	-8.5701866	-3.876065	1	prime_mmgbsa_FDA
Brc1c(Cl)cc2C(=O)N(CC(=O)C[C@H]3[C@H](O)CCCN3)C=Nc2c1	87615	FDA-compound.3096	/home/hp/project/gtchan-vs/glide-dock_XP_FDA	glide-dock_XP_FDA_pv.maegz	127	C16H18Br2ClN3O3	51139	0.99989998	0	OPLS3e	23.168438	1	FDA.maegz:3096-1	3096	495.59299	T3524	Halofuginone hydrobromide	RU-19110 (hydrobromide);Stenorol;Tempostatin	64924-67-0	Clinical	Others	Others inhibitor	Brc1c(Cl)cc2C(=O)N(CC(=O)C[C@H]3[C@H](O)CCCN3)C=Nc2c1.Br	glide-grid_1	61	5	-6.0208902	-0.25087044	-0.72363555	-1.4410753	-6.0208902	-1.2402334	-0.77105868	0	-1.1451414	-39.514294	-8.5189562	0.34437746	-0.046552051	-69.021507	-48.033249	9.6821918	1	45	0	-6.0208902	-1.625	1	prime_mmgbsa_FDA
O=C(O)[C@@H](NC(=O)[C@@H](N)CCC(=O)O)Cc1c2c([nH]c1)cccc2	87584	FDA-compound.2702	/home/hp/project/gtchan-vs/glide-dock_XP_FDA	glide-dock_XP_FDA_pv.maegz	96	C16H19N3O5	51139	1	0	OPLS3e	5.1508808	1	FDA.maegz:2702-1	2702	333.3392	T7203	Oglufanide	H-Glu-Trp-OH;L-Glutamyl-L-tryptophan	38101-59-6	Clinical	Angiogenesis;Tyrosine Kinase/Adaptors	VEGFR	O=C(O)[C@@H](NC(=O)[C@@H](N)CCC(=O)O)Cc1c2c([nH]c1)cccc2	glide-grid_1	13	11	-6.538403	-0.27243346	-0.78583407	-1.56494	-6.538403	-1.8110585	-1.0934379	0	-1.7605737	-43.840832	-10.038903	1.3568811	-0.028775107	-64.78344	-53.879734	9.1869097	1	20	0	-6.538403	-2.1310217	1	prime_mmgbsa_FDA
Oc1c(O)cc2c([C@H](Cc3ccc(O)cc3)NCC2)c1	87580	FDA-compound.17	/home/hp/project/gtchan-vs/glide-dock_XP_FDA	glide-dock_XP_FDA_pv.maegz	92	C16H18ClNO3	51139	1	0	OPLS3e	25.575621	1	FDA.maegz:17-1	17	307.772	T3232	Higenamine?Hydrochloride	Higenamine hydrochloride;norcoclaurine HCl;(+-)-Demethylcoclaurine hydrochloride;Demethylcoclaurine hydrochloride;Higenamine HCl	11041-94-4	CFDA	Neuroscience	Adrenergic Receptor	Oc1c(O)cc2c(C(Cc3ccc(O)cc3)NCC2)c1.Cl	glide-grid_1	110	5	-6.6074448	-0.33037224	-0.89676827	-1.6536255	-6.6074448	-1.8607763	-0.52770603	0	-1.6898247	-32.8022	-7.3307209	0.48639673	0	-46.274223	-40.132923	4.9149489	1	4	0	-6.6074448	-1.9876206	1	prime_mmgbsa_FDA
O=C(O[C@H]1[C@H](O)[C@@H](O)[C@H](O)[C@@H](CO[C@H]2[C@H](O)[C@@H](O)[C@H](O)[C@@H](CO)O2)O1)[C@]12[C@H](C=3[C@](C)([C@@]4(C)[C@@H]([C@]5(C)[C@H]([C@@](CO)(C)[C@@H](O[C@H]6[C@H](O[C@H]7[C@H](O)[C@H](O)[C@@H](O)[C@H](C)O7)[C@@H](O)[C@@H](O)CO6)CC5)CC4)CC=3)CC1)CC(C)(C)CC2	87505	FDA-compound.3613	/home/hp/project/gtchan-vs/glide-dock_XP_FDA	glide-dock_XP_FDA_pv.maegz	17	C53H86O22	51139	1	0	OPLS3e	129.16454	1	FDA.maegz:3613-1	3613	1075.2367	T3372	Dipsacoside B		33289-85-9	Plant	Others	Others	O=C(O[C@H]1[C@H](O)[C@@H](O)[C@H](O)[C@@H](CO[C@H]2[C@H](O)[C@@H](O)[C@H](O)[C@@H](CO)O2)O1)[C@]12[C@H](C=3[C@](C)([C@@]4(C)[C@@H]([C@]5(C)[C@H]([C@@](CO)(C)[C@@H](O[C@H]6[C@H](O[C@H]7[C@H](O)[C@H](O)[C@@H](O)[C@H](C)O7)[C@@H](O)[C@@H](O)CO6)CC5)CC4)CC=3)CC1)CC(C)(C)CC2	glide-grid_1	37	25	-9.185956	-0.12247942	-0.51651573	-1.7274992	-9.185956	-0.92178351	0	0	-0.21275507	-34.253735	-30.12133	0.0096022813	-0.0041872622	-73.208618	-64.375061	27.14159	1	2	0	-9.185956	-4.8206449	1	prime_mmgbsa_FDA
FC(F)(F)c1c([N+](=O)[O-])ccc(NC(=O)[C@@](O)(COc2ccc(NC(=O)C)cc2)C)c1	87606	FDA-compound.3270	/home/hp/project/gtchan-vs/glide-dock_XP_FDA	glide-dock_XP_FDA_pv.maegz	118	C19H18F3N3O6	51139	1	0	OPLS3e	42.533779	1	FDA.maegz:3270-1	3270	441.35791	T2108	Andarine	S-4;GTx-007	401900-40-1	Clinical	Endocrinology/Hormones	Androgen Receptor agonist	FC(F)(F)c1c([N+](=O)[O-])ccc(NC(=O)[C@@](O)(COc2ccc(NC(=O)C)cc2)C)c1	glide-grid_1	201	11	-6.1843867	-0.19949634	-0.62669396	-1.3947687	-6.1843867	-2.1474478	-0.43082514	0	-0.37096944	-39.980125	-6.984571	0.71777558	-0.054016706	-66.915802	-46.964695	5.0255208	1	2	0	-6.1843867	-1.0632865	1	prime_mmgbsa_FDA
N#Cc1nccc(-c2[nH]nc(-c3ccncc3)n2)c1	87549	FDA-compound.907	/home/hp/project/gtchan-vs/glide-dock_XP_FDA	glide-dock_XP_FDA_pv.maegz	61	C13H8N6	51139	0.94828451	0	OPLS3e	29.422459	1	FDA.maegz:907-1	907	248.2428	T2397	Topiroxostat	FYX-051	577778-58-6	PMDA	Immunology/Inflammation	ROS inhibitor	N#Cc1nccc(-c2nc(-c3ccncc3)[nH]n2)c1	glide-grid_1	47	2	-7.1589394	-0.37678629	-1.0054171	-1.8149449	-7.1589394	-0.64498425	-0.59802842	0	-3.6709013	-31.988216	-7.1279492	0.56680959	0	-50.350925	-39.116165	2.2953188	1	58	0	-7.1589394	-1.33	1	prime_mmgbsa_FDA
Clc1c(NC(=O)CCN2CCC(OC(=O)Nc3c(-c4ccccc4)cccc3)CC2)cc(OC)c(CNC[C@H](O)c2c3c(c(O)cc2)NC(=O)C=C3)c1	87594	FDA-compound.2725	/home/hp/project/gtchan-vs/glide-dock_XP_FDA	glide-dock_XP_FDA_pv.maegz	106	C40H42ClN5O7	51139	1	0	OPLS3e	84.544334	1	FDA.maegz:2725-1	2725	740.24402	T7079	Batefenterol	TD-5959;GSK961081	743461-65-6	Clinical	GPCR/G Protein	Adrenergic Receptor agonist	Clc1c(NC(=O)CCN2CCC(OC(=O)Nc3c(-c4ccccc4)cccc3)CC2)cc(OC)c(CNC[C@H](O)c2c3c(c(O)cc2)NC(=O)C=C3)c1	glide-grid_1	48	18	-6.3473892	-0.11976206	-0.44986054	-1.2770658	-6.3473892	-1.3873689	-0.81949139	0	-0.25756228	-48.471569	-10.873286	0.40158653	0	-98.602646	-59.344856	11.262317	1	2	0	-6.3473892	-1.2884356	1	prime_mmgbsa_FDA
O([C@H]1[C@H](O)[C@@H](O)[C@H](O)[C@@H](CO)O1)c1ccc(C=2C(=O)c3c(O)cc(O)cc3OC=2)cc1	87531	FDA-compound.16	/home/hp/project/gtchan-vs/glide-dock_XP_FDA	glide-dock_XP_FDA_pv.maegz	43	C21H20O10	51139	1	0	OPLS3e	23.943443	1	FDA.maegz:16-1	16	432.3775	T3233	Sophoricoside	Genistein sophoricoside	152-95-4	CFDA	Immunology/Inflammation	Others	O([C@H]1[C@H](O)[C@@H](O)[C@H](O)[C@@H](CO)O1)c1ccc(C=2C(=O)c3c(O)cc(O)cc3OC=2)cc1	glide-grid_1	133	10	-7.6511855	-0.24681245	-0.77533185	-1.7255769	-7.6511855	-1.9210062	-0.30399999	0	-0.79480255	-34.375477	-10.008366	0.42573887	0	-58.287811	-44.383842	11.248369	1	14	0	-7.6511855	-3.0386405	1	prime_mmgbsa_FDA
O=C(O)[C@@H](NC(=O)c1ccc(N(Cc2nc3c(N)nc(N)nc3nc2)C)cc1)CCC(=O)O	87590	FDA-compound.1204	/home/hp/project/gtchan-vs/glide-dock_XP_FDA	glide-dock_XP_FDA_pv.maegz	102	C20H22N8O5	51139	1	0	OPLS3e	21.308367	1	FDA.maegz:1204-1	1204	454.4393	T1485	Methotrexate	CL14377;WR19039;Amethopterin;NCI-C04671	59-05-2	FDA	Metabolism	Dehydrogenase inhibitor	O=C(O)[C@@H](NC(=O)c1ccc(N(Cc2nc3c(N)nc(N)nc3nc2)C)cc1)CCC(=O)O	glide-grid_1	157	12	-6.4314399	-0.19489212	-0.62512314	-1.430319	-6.4314399	-1.4160155	-0.44840017	0	-0.82208771	-46.442863	-18.495134	0.97238046	-0.18939808	-102.33251	-64.937996	8.1413498	1	18	0	-6.4314399	-2.923332	1	prime_mmgbsa_FDA
O=C(NCC(=O)N)[C@@H](NC(=O)[C@H]1N(C(=O)[C@H]2NC(=O)[C@H](CC(=O)N)NC(=O)[C@H](CCC(=O)N)NC(=O)[C@H](Cc3ccccc3)NC(=O)[C@H](Cc3ccccc3)NC(=O)[C@@H](N)CSSC2)CCC1)CCCCN	87581	FDA-compound.846	/home/hp/project/gtchan-vs/glide-dock_XP_FDA	glide-dock_XP_FDA_pv.maegz	93	C46H65N13O11S2	51139	1	0	OPLS3e	45.875294	1	FDA.maegz:846-1	846	1040.219	T2568	Felypressin	PLV-2;Felypressin Acetate;H-[Cys-Phe-Phe-Gln-Asn-Cys]-Pro-Lys-Gly-NH2;Octapressin	56-59-7	CFDA	GPCR/G Protein	Vasopressin Receptor agonist	O=C(NCC(=O)N)[C@@H](NC(=O)[C@H]1N(C(=O)[C@H]2NC(=O)[C@H](CC(=O)N)NC(=O)[C@H](CCC(=O)N)NC(=O)[C@H](Cc3ccccc3)NC(=O)[C@H](Cc3ccccc3)NC(=O)[C@@H](N)CSSC2)CCC1)CCCCN	glide-grid_1	4	22	-6.6063013	-0.091754183	-0.38171279	-1.251984	-6.6063013	-0.90006143	-1.9137475	0	-0.61145061	-50.804848	-16.301975	0.14863382	-0.075142816	-93.6922	-67.106827	16.841757	1	6	0	-6.6063013	-1.6685001	1	prime_mmgbsa_FDA
P(=O)(OC[C@@H]1OC(=O)N(c2cc(F)c(-c3cnc(-c4nn(C)nn4)cc3)cc2)C1)(O)O	87586	FDA-compound.279	/home/hp/project/gtchan-vs/glide-dock_XP_FDA	glide-dock_XP_FDA_pv.maegz	98	C17H16FN6O6P	51139	1	0	OPLS3e	23.072142	1	FDA.maegz:279-1	279	450.31769	T6998	Tedizolid Phosphate	TR-701FA;Torezolid phosphate	856867-55-5	FDA	Others	Others	P(=O)(OC[C@@H]1OC(=O)N(c2cc(F)c(-c3cnc(-c4nn(C)nn4)cc3)cc2)C1)(O)O	glide-grid_1	9	8	-6.4758267	-0.20889764	-0.65622699	-1.4604974	-6.4758267	-1.8141731	-0.29734594	0	-0.83243203	-43.481503	-11.506442	0.59317774	-0.19862702	-78.293739	-54.987946	7.4005632	1	1	0	-6.4758267	-2.5531816	1	prime_mmgbsa_FDA
O=C(N)[C@@H](NC(=O)[C@H]1N(C(=O)[C@H]2N(C(=O)[C@@H](N)[C@H](O)C)CCC2)CCC1)[C@H](O)C	87577	FDA-compound.2875	/home/hp/project/gtchan-vs/glide-dock_XP_FDA	glide-dock_XP_FDA_pv.maegz	89	C20H32F3N5O8	51139	1	0	OPLS3e	33.780144	1	FDA.maegz:2875-1	2875	527.492	T5819	Rapastinel Trifluoroacetate	GLYX-13 Trifluoroacetate;Thr-Pro-Pro-Thr-NH2 Trifluoroacetate	1435786-04-1	Clinical	Neuroscience	NMDAR	FC(F)(F)C(=O)O.O=C(N)[C@@H](NC(=O)[C@H]1N(C(=O)[C@H]2N(C(=O)[C@@H](N)[C@H](O)C)CCC2)CCC1)[C@H](O)C	glide-grid_1	205	12	-6.6465759	-0.22919227	-0.70415127	-1.5218973	-6.6465759	-0.81463373	-1.3828351	0	-0.91321355	-23.825199	-20.246572	1.038609	-0.02451548	-53.14835	-44.07177	7.0243888	1	3	0	-6.6465759	-4.3695402	1	prime_mmgbsa_FDA
P(=O)(OC[C@@H](O)[C@@H](O)[C@@H](O)CN1c2c(N=C3C(=O)NC(=O)N=C13)cc(C)c(C)c2)(O)O	87515	FDA-compound.1302	/home/hp/project/gtchan-vs/glide-dock_XP_FDA	glide-dock_XP_FDA_pv.maegz	27	C17H20N4NaO9P	51139	1	0	OPLS3e	36.94001	1	FDA.maegz:1302-1	1302	478.32559	T1331	Flavin mononucleotide	Riboflavin 5'-phosphate sodium;Vitamin B2 Phosphate Sodium Salt;FMN-Na;Riboflavin phosphate sodium;riboflavin-5'-phosphate;FMN	130-40-5	FDA	Metabolism	Vitamin inhibitor	P(=O)(OC[C@@H](O)[C@@H](O)[C@@H](O)CN1c2c(N=C3C(=O)NC(=O)N=C13)cc(C)c(C)c2)(O)[O-].[Na+]	glide-grid_1	53	12	-8.356822	-0.26957491	-0.8468374	-1.8847195	-8.356822	-1.2174324	0	0	-0.68621564	-33.179317	-21.560022	0.67550522	0	-70.49926	-54.739338	12.983968	1	10	0	-8.356822	-4.4566002	1	prime_mmgbsa_FDA
O=C(/C=C/c1ccc(O)cc1)c1c(O)cc(O)cc1	87564	FDA-compound.107	/home/hp/project/gtchan-vs/glide-dock_XP_FDA	glide-dock_XP_FDA_pv.maegz	76	C15H12O4	51139	1	0	OPLS3e	20.862883	1	FDA.maegz:107-1	107	256.25339	T0725	Isoliquiritigenin	ISL;Isoliquiritigen;GU17	961-29-5	CFDA	Endocrinology/Hormones; Enzyme	Reductase inhibitor	O=C(/C=C/c1ccc(O)cc1)c1c(O)cc(O)cc1	glide-grid_1	144	6	-6.8513598	-0.36059788	-0.96222001	-1.7369668	-6.8513598	-1.7037208	-0.47999999	0	-1.8517479	-34.080788	-10.178459	0.80511653	0	-60.96418	-44.259247	11.627944	1	17	0	-6.8513598	-2.016691	1	prime_mmgbsa_FDA
Clc1cc(F)cc(N/C(=N/C(=O)c2cc(Cl)ccc2)/Nc2[nH]nc(C(F)(F)F)c2)c1	87509	FDA-compound.2959	/home/hp/project/gtchan-vs/glide-dock_XP_FDA	glide-dock_XP_FDA_pv.maegz	21	C18H11Cl2F4N5O	51139	0.49999499	0	OPLS3e	32.579311	1	FDA.maegz:2959-2	2959	460.21201	T4640	Parimifasor	LYC30937	1796641-10-5	Clinical	Others	Others	Clc1cc(F)cc(N/C(=N/c2n[nH]c(C(F)(F)F)c2)/NC(=O)c2cc(Cl)ccc2)c1	glide-grid_1	16	7	-8.7567997	-0.29189333	-0.9069804	-1.9896402	-8.7567997	-2.1062276	-0.71891725	0	-1.4649788	-33.228077	-13.011097	0.38011587	-0.02980784	-64.139938	-46.239174	8.0327129	1	6	0	-8.7567997	-1.6510199	1	prime_mmgbsa_FDA
O=C1N(Cc2cc3/C(=C/c4[nH]cc(CN5CCOCC5)c4)/C(=O)Nc3cc2)C(=O)CS1	87556	FDA-compound.3125	/home/hp/project/gtchan-vs/glide-dock_XP_FDA	glide-dock_XP_FDA_pv.maegz	68	C22H22N4O4S	51139	1	0	OPLS3e	21.463291	1	FDA.maegz:3125-1	3125	438.49899	T3274	S49076		1265965-22-7	Clinical/Preclinical	Angiogenesis; Tyrosine Kinase/Adaptors	c-Met/HGFR inhibitor; FGFR inhibitor; TAM Receptor inhibitor	O=C1N(Cc2cc3/C(=C/c4[nH]cc(CN5CCOCC5)c4)/C(=O)Nc3cc2)C(=O)CS1	glide-grid_1	191	5	-7.087616	-0.22863278	-0.71822256	-1.5984746	-7.087616	-1.4750605	-0.632209	0	-1.3180398	-37.388897	-9.2102509	0.51877606	0	-65.648468	-46.599148	3.9481456	1	33	0	-7.087616	-1.7741524	1	prime_mmgbsa_FDA
O(C[C@@H]1[C@@H](O)[C@H](O)[C@@H](O)[C@H](OC2=C(c3cc(OCCO)c(OCCO)cc3)Oc3c(c(O)cc(OCCO)c3)C2=O)O1)[C@H]1[C@H](O)[C@H](O)[C@@H](O)[C@H](C)O1	87495	FDA-compound.104	/home/hp/project/gtchan-vs/glide-dock_XP_FDA	glide-dock_XP_FDA_pv.maegz	7	C33H42O19	51139	1	0	OPLS3e	53.068077	1	FDA.maegz:104-1	104	742.67517	T0772	Troxerutin	Trihydroxyethylrutin	7085-55-4	CFDA	Immunology/Inflammation	NOD-like Receptor (NLR)	O(C[C@@H]1[C@@H](O)[C@H](O)[C@@H](O)[C@H](OC2=C(c3cc(OCCO)c(OCCO)cc3)Oc3c(c(O)cc(OCCO)c3)C2=O)O1)[C@H]1[C@H](O)[C@H](O)[C@@H](O)[C@H](C)O1	glide-grid_1	228	25	-10.231421	-0.19675809	-0.73440176	-2.0664346	-10.231421	-1.7249687	0	0	0.26513916	-40.270153	-18.818832	0.39721265	0	-65.856628	-59.088985	13.512768	1	21	0	-10.231421	-2.0225861	1	prime_mmgbsa_FDA
O([C@H]1[C@H](O)[C@@H](O)[C@H](O)[C@@H](CO)O1)c1cc2OC(=O)C=Cc2cc1	87539	FDA-compound.3519	/home/hp/project/gtchan-vs/glide-dock_XP_FDA	glide-dock_XP_FDA_pv.maegz	51	C15H16O8	51139	1	0	OPLS3e	37.080688	1	FDA.maegz:3519-1	3519	324.28271	T3869	Skimmin	Skimmine	93-39-0	Plant	Others	Others	O([C@H]1[C@H](O)[C@@H](O)[C@H](O)[C@@H](CO)O1)c1cc2OC(=O)C=Cc2cc1	glide-grid_1	97	7	-7.4123087	-0.3222743	-0.91650522	-1.7923634	-7.4123087	-2.0704026	0	0	-1.5207641	-29.290371	-10.847522	0.53420526	0	-50.540707	-40.137894	8.1303902	1	8	0	-7.4123087	-2.4601734	1	prime_mmgbsa_FDA
O=C(N[C@H](C(=O)N[C@@H]1C(=O)N(C)CCc2c1cccc2)C)[C@@H](O)C(C)C	87585	FDA-compound.2837	/home/hp/project/gtchan-vs/glide-dock_XP_FDA	glide-dock_XP_FDA_pv.maegz	97	C19H27N3O4	51139	1	0	OPLS3e	40.649792	1	FDA.maegz:2837-1	2837	361.43539	T6125	Semagacestat	LY450139	425386-60-3	Clinical	Neuroscience; Proteases/Proteasome; Stem Cells	Gamma-secretase inhibitor	O=C(N[C@H](C(=O)N[C@@H]1C(=O)N(C)CCc2c1cccc2)C)[C@@H](O)C(C)C	glide-grid_1	179	8	-6.529644	-0.25114015	-0.74400175	-1.5334655	-6.529644	-1.9122744	-0.86561757	0	-1.2365743	-30.072233	-10.659863	0.88140553	-0.024773417	-56.35313	-40.732098	5.5922775	1	17	0	-6.529644	-2.9139009	1	prime_mmgbsa_FDA
P(=O)(Oc1c(C(=O)O)cccc1)(O)O	87554	FDA-compound.1255	/home/hp/project/gtchan-vs/glide-dock_XP_FDA	glide-dock_XP_FDA_pv.maegz	66	C7H7O6P	51139	1	0	OPLS3e	4.9808302	1	FDA.maegz:1255-1	1255	218.1006	T1427	Fosfosal	2-phosphonoxy benzoic acid;Disdolen;Salicyl phosphate	6064-83-1	Other countries	Immunology/Inflammation; Neuroscience	COX inhibitor	P(=O)(Oc1c(C(=O)O)cccc1)(O)O	glide-grid_1	165	6	-7.1064463	-0.50760329	-1.2233962	-1.9528261	-7.1064463	-0.16242851	-0.51653647	0	-2.1981895	-21.914185	-21.257311	1.0594144	-0.08470244	-56.824768	-43.171497	5.283957	1	7	0	-7.1064463	-3.7768011	1	prime_mmgbsa_FDA
O=C1N(c2cc3c(n(C)cc3)cc2)C(c2c(O)cc(O)c(C(C)C)c2)=NN1	87600	FDA-compound.3242	/home/hp/project/gtchan-vs/glide-dock_XP_FDA	glide-dock_XP_FDA_pv.maegz	112	C20H20N4O3	51139	0.99989998	0	OPLS3e	40.997555	1	FDA.maegz:3242-1	3242	364.3978	T2309	Ganetespib	STA-9090	888216-25-9	Clinical	Cytoskeletal Signaling; Metabolism	HSP inhibitor	O=C1N(c2cc3c(n(C)cc3)cc2)C(c2c(O)cc(O)c(C(C)C)c2)=NN1	glide-grid_1	176	5	-6.2443676	-0.23127288	-0.69381863	-1.4535859	-6.2443676	-1.6969417	-0.45599505	0	-1.6578748	-26.581091	-8.9876947	0.28955442	0	-42.670086	-35.568787	2.0415306	1	9	0	-6.2443676	-1.0226787	1	prime_mmgbsa_FDA
Fc1c(OCC2(O)CCN(c3c(F)cc4C(=O)C(C(=O)O)=CN(C5CC5)c4c3)CC2)ccc(N2C(=O)O[C@@H](CO)C2)c1	87605	FDA-compound.3048	/home/hp/project/gtchan-vs/glide-dock_XP_FDA	glide-dock_XP_FDA_pv.maegz	117	C29H29F2N3O8	51139	1	0	OPLS3e	46.991184	1	FDA.maegz:3048-1	3048	585.55267	T4020	Cadazolid	ACT-179811	1025097-10-2	Clinical	Microbiology&virology	Antibacterial	Fc1c(OCC2(O)CCN(c3c(F)cc4C(=O)C(C(=O)O)=CN(C5CC5)c4c3)CC2)ccc(N2C(=O)O[C@@H](CO)C2)c1	glide-grid_1	125	11	-6.1915998	-0.14741904	-0.51243252	-1.3068871	-6.1915998	-2.4307814	-0.1489237	0	-0.29856554	-49.066994	-9.4754171	0.38382849	-0.047353227	-75.966873	-58.542412	11.237413	1	10	0	-6.1915998	-1.3011725	1	prime_mmgbsa_FDA
FC(F)(F)c1nn(-c2cc(NC3CCC(OC(=O)CN)CC3)c(C(=O)N)cc2)c2c1C(=O)CC(C)(C)C2	87542	FDA-compound.2999	/home/hp/project/gtchan-vs/glide-dock_XP_FDA	glide-dock_XP_FDA_pv.maegz	54	C26H34F3N5O7S	51139	0.99994999	0	OPLS3e	47.177124	1	FDA.maegz:2999-1	2999	617.638	T4342	PF-04929113 Mesylate	PF-04929113 (Mesylate);SNX-5422 Mesylate	1173111-67-5	Clinical	Cytoskeletal Signaling;JAK/STAT signaling	HSP inhibitor;HER inhibitor;	S(=O)(=O)(O)C.FC(F)(F)c1nn(-c2cc(NC3CCC(OC(=O)CN)CC3)c(C(=O)N)cc2)c2c1C(=O)CC(C)(C)C2	glide-grid_1	32	8	-7.267302	-0.19641358	-0.65449363	-1.5761075	-7.267302	-2.3968115	-0.51785994	0	-1.5106081	-42.13789	-5.9857821	0.37791282	-0.0073754061	-64.13205	-48.123672	7.4104447	1	6	0	-7.267302	-0.72993749	1	prime_mmgbsa_FDA
P(=O)(OC[C@@H]1[C@H](O)[C@H](O)[C@@H](N2C(=O)NC(=O)C=C2)O1)(O)O	87518	FDA-compound.2587	/home/hp/project/gtchan-vs/glide-dock_XP_FDA	glide-dock_XP_FDA_pv.maegz	30	C9H13N2O9P	51139	0.99953705	0	OPLS3e	19.015182	1	FDA.maegz:2587-1	2587	324.1813	T4718	Uridine 5'-monophosphate	Uridylic acid;5'-Uridylic acid;Uridine phosphate;Uridine 5'-phosphoric acid;UMP	58-97-9	DMF	DNA Damage	DNA/RNA Synthesis	P(=O)(OCC1C(O)C(O)C(N2C(=O)NC(=O)C=C2)O1)(O)O	glide-grid_1	25	8	-8.2762222	-0.39410582	-1.087308	-2.0462792	-8.2762222	-0.71805656	-0.17658666	0	-1.8957907	-31.781815	-23.281902	0.71266699	0	-71.30204	-55.063717	8.9549389	1	6	0	-8.2762222	-2.7499752	1	prime_mmgbsa_FDA
O=C1[C@H](O)[C@@H](c2cc(O)c(O)cc2)Oc2c1c(O)cc(O)c2	87548	FDA-compound.156	/home/hp/project/gtchan-vs/glide-dock_XP_FDA	glide-dock_XP_FDA_pv.maegz	60	C15H12O7	51139	1	0	OPLS3e	22.021557	1	FDA.maegz:156-1	156	304.25159	T1738	Taxifolin	(+)-Taxifolin;(+)-Dihydroquercetin;Dihydroquercetin	480-18-2	N/A	Angiogenesis	VEGFR	O=C1C(O)C(c2cc(O)c(O)cc2)Oc2c1c(O)cc(O)c2	glide-grid_1	214	6	-7.1722469	-0.32601124	-0.91349632	-1.7531588	-7.1722469	-1.6239609	-0.1017605	0	-1.4293994	-23.134472	-10.404809	0.19919641	-0.0097024096	-49.22649	-33.53928	3.5656202	1	8	0	-7.1722469	-2.6380932	1	prime_mmgbsa_FDA
O=C1C(O)=C(c2cc(O)c(O)cc2)Oc2c1c(O)cc(O)c2	87550	FDA-compound.161	/home/hp/project/gtchan-vs/glide-dock_XP_FDA	glide-dock_XP_FDA_pv.maegz	62	C15H10O7	51139	1	0	OPLS3e	11.82889	1	FDA.maegz:161-1	161	302.23569	T2174	Quercetin	Sophoretin	117-39-5	DMF NDC	Epigenetics	Src Sirtuin PKC PI3K	O=C1C(O)=C(c2cc(O)c(O)cc2)Oc2c1c(O)cc(O)c2	glide-grid_1	90	6	-7.1308732	-0.32413059	-0.90822667	-1.7430454	-7.1308732	-2.0199275	-0.08278428	0	-1.3900596	-33.34515	-9.2469969	0.20152999	0	-52.775948	-42.592148	12.509479	1	8	0	-7.1308732	-2.9828732	1	prime_mmgbsa_FDA
O=C1C(O)=C(c2cc(O)c(O)cc2)Oc2c1c(O)cc(O)c2	87551	FDA-compound.2232	/home/hp/project/gtchan-vs/glide-dock_XP_FDA	glide-dock_XP_FDA_pv.maegz	63	C15H14O9	51139	1	0	OPLS3e	11.82889	1	FDA.maegz:2232-1	2232	338.2663	T6630	Quercetin Dihydrate	Sophoretin	6151-25-3	N/A	Others	Others	O=C1C(O)=C(c2cc(O)c(O)cc2)Oc2c1c(O)cc(O)c2.O.O	glide-grid_1	91	6	-7.1308732	-0.32413059	-0.90822667	-1.7430454	-7.1308732	-2.0199275	-0.08278428	0	-1.3900596	-33.34515	-9.2469969	0.20152999	0	-52.775948	-42.592148	12.509479	1	8	0	-7.1308732	-2.9828732	1	prime_mmgbsa_FDA
O=C(N[C@H]1[C@@H]([C@H](O)[C@H](O)CO)O[C@](O)(C(=O)O)C[C@@H]1O)C	87521	FDA-compound.3353	/home/hp/project/gtchan-vs/glide-dock_XP_FDA	glide-dock_XP_FDA_pv.maegz	33	C11H19NO9	51139	1	0	OPLS3e	16.94734	1	FDA.maegz:3353-1	3353	309.2699	T1638	N-Acetylneuraminic acid	Lactaminic acid;NeuAc;Acide aceneuramique	131-48-6	Clinical	Others	Others	O=C(N[C@H]1[C@H]([C@H](O)[C@H](O)CO)O[C@](O)(C(=O)O)C[C@@H]1O)C	glide-grid_1	126	12	-8.161375	-0.38863692	-1.0722198	-2.0178835	-8.161375	-0.32782272	-0.52671283	0	-1.2942666	-27.281021	-23.331024	0.96780694	-0.17626461	-57.037849	-50.612045	22.716223	1	29	0	-8.161375	-3.7450788	1	prime_mmgbsa_FDA
O=C(CCc1ccc(O)cc1)c1c(O)cc(O)cc1O	87574	FDA-compound.3657	/home/hp/project/gtchan-vs/glide-dock_XP_FDA	glide-dock_XP_FDA_pv.maegz	86	C15H14O5	51139	0.99989998	0	OPLS3e	12.185279	1	FDA.maegz:3657-1	3657	274.26871	T2924	Phloretin	RJC 02792;NSC 407292;Dihydronaringenin	60-82-2	Plant	SGLT inhibitor	SGLT1; SGLT2	O=C(CCc1ccc(O)cc1)c1c(O)cc(O)cc1O	glide-grid_1	196	8	-6.7003889	-0.33501944	-0.9093827	-1.6768863	-6.7003889	-1.4952393	-0.63863057	0	-1.5390773	-32.49041	-13.231925	0.95469892	-0.055111483	-55.538654	-45.722336	10.594343	1	3	0	-6.7003889	-2.7488582	1	prime_mmgbsa_FDA
O=[N+]([O-])c1sc(NC(=O)c2c(OC(=O)C)cccc2)nc1	87591	FDA-compound.1155	/home/hp/project/gtchan-vs/glide-dock_XP_FDA	glide-dock_XP_FDA_pv.maegz	103	C12H9N3O5S	51139	0.99900049	0	OPLS3e	32.519386	1	FDA.maegz:1155-1	1155	307.28201	T1546	Nitazoxanide	NSC 697855	55981-09-4	FDA	Others	Others	O=[N+]([O-])c1sc(NC(=O)c2c(OC(=O)C)cccc2)nc1	glide-grid_1	130	6	-6.3968935	-0.30461398	-0.84040689	-1.581619	-6.3968935	-1.1989564	-0.55989701	0	-2.6138825	-34.4776	-6.5191898	0.78305334	-0.12307803	-57.977734	-40.996792	4.7546592	1	22	0	-6.3968935	-1.1328876	1	prime_mmgbsa_FDA
O=C(N)c1c2nc([C@]3(C)NCCC3)[nH]c2ccc1	87583	FDA-compound.3271	/home/hp/project/gtchan-vs/glide-dock_XP_FDA	glide-dock_XP_FDA_pv.maegz	95	C13H18Cl2N4O	51139	1	0	OPLS3e	26.089062	1	FDA.maegz:3271-1	3271	317.21399	T2105	Veliparib dihydrochloride	ABT-888 dihydrochloride	912445-05-7	Clinical	Chromatin/Epigenetic; DNA Damage/DNA Repair	PARP inhibitor	O=C(N)c1c2nc([C@]3(C)NCCC3)[nH]c2ccc1.Cl.Cl	glide-grid_1	15	2	-6.5607457	-0.36448586	-0.9552232	-1.6864059	-6.5607457	-1.1861111	-0.93279582	0	-2.6080575	-21.685314	-12.594564	0.29129222	-0.043478616	-43.387821	-34.279877	0.48994023	1	6	0	-6.5607457	-0.47587138	1	prime_mmgbsa_FDA
Oc1c(O)ccc(/C=C/c2cc(O)cc(O)c2)c1	87588	FDA-compound.110	/home/hp/project/gtchan-vs/glide-dock_XP_FDA	glide-dock_XP_FDA_pv.maegz	100	C14H12O4	51139	1	0	OPLS3e	15.759838	1	FDA.maegz:110-1	110	244.24271	T0610	Piceatannol	trans-Piceatannol;Astringenin	10083-24-6	CFDA	Apoptosis; Cytoskeletal Signaling; GPCR/G Protein	PKA inhibitor; PKC inhibitor; Serine/threonin kinase inhibitor	Oc1c(O)ccc(/C=C/c2cc(O)cc(O)c2)c1	glide-grid_1	62	6	-6.4491191	-0.35828438	-0.93897074	-1.6577128	-6.4491191	-1.391654	-0.50776017	0	-1.7437999	-27.550472	-9.1563616	0.40795085	0	-53.127605	-36.706833	2.4213808	1	4	0	-6.4491191	-2.01	1	prime_mmgbsa_FDA
[S@H0](=O)(Cc1c(OC)c(OC)ccn1)c1[nH]c2c(n1)cc(OC(F)F)cc2	87616	FDA-compound.2076	/home/hp/project/gtchan-vs/glide-dock_XP_FDA	glide-dock_XP_FDA_pv.maegz	128	C16H16F2N3NaO5S	51139	1	0	OPLS3e	33.385246	1	FDA.maegz:2076-1	2076	423.367	T0161	Pantoprazole Sodium Hydrate	SKF96022 (sodium hydrate);BY1023 (sodium hydrate);SKF96022 sodium hydrate	164579-32-2	FDA	Membrane transporter/Ion channel	Potassium Channel agonist; Proton pump inhibitor	[SH0](=O)(Cc1c(OC)c(OC)ccn1)c1nc2c([n-]1)ccc(OC(F)F)c2.[Na+].O	glide-grid_1	36	7	-6.0117483	-0.23122108	-0.68499154	-1.4118394	-6.0117483	-1.2070451	-0.47999999	0	-2.8256266	-40.289391	-6.6689649	0.52884281	-0.029633682	-60.361485	-46.958355	2.5216234	1	1	0	-6.0117483	-1.05	1	prime_mmgbsa_FDA
Fc1c(-c2ccc(-c3c(C)c(C(=O)O)c4c(n3)ccc(F)c4)cc2)cccc1	87601	FDA-compound.2618	/home/hp/project/gtchan-vs/glide-dock_XP_FDA	glide-dock_XP_FDA_pv.maegz	113	C23H15F2NO2	51139	1	0	OPLS3e	53.862305	1	FDA.maegz:2618-1	2618	375.36749	T5013	Brequinar	NSC 368390;DUP785;Bipenquinate	96187-53-0	N/A	Metabolism	Dehydrogenase	Fc1c(-c2ccc(-c3c(C)c(C(=O)O)c4c(n3)ccc(F)c4)cc2)cccc1	glide-grid_1	235	4	-6.2308249	-0.22252947	-0.67573053	-1.4382573	-6.2308249	-2.599452	0	0	-1.3065188	-40.963139	-3.6114945	0.41190889	-0.032091878	-58.192482	-44.574635	4.7239256	1	1	0	-6.2308249	-0.47999999	1	prime_mmgbsa_FDA
O[C@@H](CNC)c1cc(O)c(O)cc1	87613	FDA-compound.1516	/home/hp/project/gtchan-vs/glide-dock_XP_FDA	glide-dock_XP_FDA_pv.maegz	125	C13H19NO9	51139	1	0	OPLS3e	17.825037	1	FDA.maegz:1516-1	1516	333.29129	T1047	Epinephrine bitartrate	L-Adrenaline (+)-bitartrate salt;(-)-Epinephrine (+)-bitartrate salt;L-Epinephrine Bitartrate;Adrenalinium	51-42-3	FDA	Neuroscience; Apoptosis; Others; GPCR/G Protein	Adrenergic Receptor; Others; TNF antagonist	O=C(O)[C@H](O)[C@@H](O)C(=O)O.O[C@@H](CNC)c1cc(O)c(O)cc1	glide-grid_1	240	6	-6.0619235	-0.46630183	-1.0964316	-1.7004235	-6.0619235	-0.5425294	-0.63999999	0	-2.1599698	-17.871056	-15.324937	0.66108626	0	-42.339043	-33.195992	5.6947632	1	1	0	-6.0619235	-3.0884714	1	prime_mmgbsa_FDA
O=C1C(O)=C(c2cc(O)c(O)cc2)Oc2c1ccc(O)c2	87566	FDA-compound.3664	/home/hp/project/gtchan-vs/glide-dock_XP_FDA	glide-dock_XP_FDA_pv.maegz	78	C15H10O6	51139	1	0	OPLS3e	18.185246	1	FDA.maegz:3664-1	3664	286.2363	T2879	Fisetin		528-48-3	Plant	Sirtuin activator	SIRT	O=C1C(O)=C(c2cc(O)c(O)cc2)Oc2c1ccc(O)c2	glide-grid_1	197	5	-6.8402305	-0.32572526	-0.89865124	-1.6912332	-6.8402305	-1.7542214	-0.065510549	0	-1.4574797	-30.876081	-10.454761	0.22160946	0	-52.378944	-41.330841	4.5296183	1	4	0	-6.8402305	-2.0796223	1	prime_mmgbsa_FDA
Fc1ccc(-c2c(/C=C/[C@@H](O)C[C@@H](O)CC(=O)O)c(C3CC3)nc3c2cccc3)cc1	87602	FDA-compound.870	/home/hp/project/gtchan-vs/glide-dock_XP_FDA	glide-dock_XP_FDA_pv.maegz	114	C50H46CaF2N2O8	51139	1	0	OPLS3e	36.924965	1	FDA.maegz:870-1	870	880.98401	T2534	Pitavastatin calcium	NK-104;Pitavastatin hemicalcium;P-872441;itavastatin;nisvastatin	147526-32-7	FDA	Others	Others inhibitor	Fc1ccc(-c2c(/C=C/[C@@H](O)C[C@@H](O)CC(=O)[O-])c(C3CC3)nc3c2cccc3)cc1.Fc1ccc(-c2c(/C=C/[C@@H](O)C[C@@H](O)CC(=O)[O-])c(C3CC3)nc3c2cccc3)cc1.[Ca+2]	glide-grid_1	122	11	-6.1978221	-0.19992974	-0.62805545	-1.3977989	-6.1978221	-1.6779703	-0.53688031	0	-0.96582776	-38.590553	-6.6866074	0.89182013	-0.0022415095	-59.105579	-45.277161	8.2439938	1	3	0	-6.1978221	-2.2214034	1	prime_mmgbsa_FDA
O=C(O[C@@H]1[C@@H]2[C@@H](CC[C@@H](O)C[C@@H](O)CC(=O)O)[C@@H](C)C=CC2=C[C@@H](O)C1)[C@H](CC)C	87609	FDA-compound.1797	/home/hp/project/gtchan-vs/glide-dock_XP_FDA	glide-dock_XP_FDA_pv.maegz	121	C23H35NaO7	51139	1	0	OPLS3e	9.0740786	1	FDA.maegz:1797-1	1797	446.50961	T0672	Pravastatin sodium	CS-514 (sodium);CS-514 Sodium	81131-70-6	FDA	Metabolism	HMG-CoA Reductase inhibitor	O=C(O[C@@H]1[C@@H]2[C@@H](CC[C@@H](O)C[C@@H](O)CC(=O)[O-])[C@@H](C)C=CC2=C[C@@H](O)C1)[C@H](CC)C.[Na+]	glide-grid_1	109	15	-6.1406221	-0.20468742	-0.63601136	-1.3952163	-6.1406221	-1.8690362	-1.2750956	0	-0.83624208	-37.752701	-7.183125	1.1002505	0	-57.155159	-44.935825	0	1	45	0	-6.1406221	-2.4691861	1	prime_mmgbsa_FDA
Clc1c(NC(=O)c2cc(OCC3CC3)c(OC(F)F)cc2)c(Cl)c[n+]([O-])c1	87544	FDA-compound.637	/home/hp/project/gtchan-vs/glide-dock_XP_FDA	glide-dock_XP_FDA_pv.maegz	56	C17H14Cl2F2N2O4	51139	1	0	OPLS3e	34.543835	1	FDA.maegz:637-1	637	419.207	T4462	Roflumilast N-oxide		292135-78-5	FDA	Metabolism	Phosphodiesterase (PDE)	Clc1c(NC(=O)c2cc(OCC3CC3)c(OC(F)F)cc2)c(Cl)c[n+]([O-])c1	glide-grid_1	31	8	-7.2275047	-0.26768535	-0.80305606	-1.682444	-7.2275047	-2.090884	-0.61025894	0	-1.0838938	-35.369091	-14.976323	0.78794599	-0.13385688	-61.06039	-50.345413	7.348352	1	7	0	-7.2275047	0	1	prime_mmgbsa_FDA
[S+@](CC[C@H](N)C(=O)O)(C[C@@H]1[C@@H](O)[C@@H](O)[C@H](n2c3ncnc(N)c3nc2)O1)C	87557	FDA-compound.2979	/home/hp/project/gtchan-vs/glide-dock_XP_FDA	glide-dock_XP_FDA_pv.maegz	69	C22H30N6O8S2	51139	0.9999972	0	OPLS3e	17.540064	1	FDA.maegz:2979-1	2979	570.63898	T4447	S-(5'-Adenosyl)-L-methionine tosylate	SAMe;S-(5'-Adenosyl)-L-methionine p-toluenesulfonate salt	52248-03-0	Clinical	Others	Others	[S+](CC[C@H](N)C(=O)O)(C[C@@H]1[C@@H](O)[C@@H](O)[C@H](n2c3ncnc(N)c3nc2)O1)C.S(=O)(=O)([O-])c1ccc(C)cc1	glide-grid_1	209	10	-7.0553813	-0.26131043	-0.78393126	-1.6423764	-7.0553813	-0.94379431	-0.63999999	0	-1.4813293	-37.711842	-12.697352	0.85964054	-0.0237654	-60.679741	-50.409195	8.741045	1	8	0	-7.0553813	-2.852596	1	prime_mmgbsa_FDA
O=C1C(Nc2ncnc(N)c2)=CC(C)=C2C(=O)NC3(N12)CCCCC3	87558	FDA-compound.3106	/home/hp/project/gtchan-vs/glide-dock_XP_FDA	glide-dock_XP_FDA_pv.maegz	70	C17H20N6O2	51139	0.99999994	0	OPLS3e	39.611717	1	FDA.maegz:3106-1	3106	340.3797	T3468	eFT508	Tomivosertib	1849590-01-7	Clinical	MAPK	MNK inhibitor	O=C1C(Nc2ncnc(N)c2)=CC(C)=C2C(=O)NC3(N12)CCCCC3	glide-grid_1	69	2	-7.0429745	-0.28171897	-0.82375127	-1.669396	-7.0429745	-0.8516041	-0.69793642	0	-2.8310828	-24.504856	-9.7856569	0.32689264	-0.048570585	-40.765633	-34.290512	5.1330976	1	1	0	-7.0429745	-1.3338741	1	prime_mmgbsa_FDA
[truncated: 108 more columns]
