# Supplementary material for: SIRT5: a potential target for discovering bioactive natural products
Source: J Nat Med. 2025 Feb 20;79(3):441–64. doi: 10.1007/s11418-024-01871-6 (PMC12058867; doi:10.1007/s11418-024-01871-6)
Supplement: Supplementary file 2 — Supplementary file2 (CSV 1246 KB) [file 11418_2024_1871_MOESM2_ESM.csv]

mol	s_m_entry_id	s_m_entry_name	s_m_Source_Path	s_m_Source_File	i_m_Source_File_Index	Name	CAS	i_lp_mmshare_version	r_lp_tautomer_probability	i_f3d_flags	s_lp_Force_Field	r_lp_Energy	b_lp_Chiralities_Consistent	s_lp_Variant	ID	category	s_i_glide_gridfile	i_i_glide_lignum	i_i_glide_rotatable_bonds	r_i_docking_score	r_i_glide_ligand_efficiency	r_i_glide_ligand_efficiency_sa	r_i_glide_ligand_efficiency_ln	r_i_glide_gscore	r_i_glide_lipo	r_i_glide_hbond	r_i_glide_metal	r_i_glide_rewards	r_i_glide_evdw	r_i_glide_ecoul	r_i_glide_erotb	r_i_glide_esite	r_i_glide_emodel	r_i_glide_energy	r_i_glide_einternal	i_i_glide_confnum	i_i_glide_posenum	r_i_glide_eff_state_penalty	r_glide_XP_GScore	r_glide_XP_HBond	i_glide_XP_PoseRank	s_m_job_name	i_psp_number_heavy_atoms	i_psp_model_num	r_psp_Prime_Coulomb	r_psp_Prime_Covalent	r_psp_Prime_vdW	r_psp_Prime_Lipo	r_psp_Prime_Solv_GB
O=C(CCCO)CCCCCCCCC[C@@H]1[C@@H](O[C@H]2[C@H](O)[C@@H](O)[C@H](O)[C@@H](CO)O2)[C@@H](O)[C@@H](CO)N1	86649	L6020.12904	/home/hp/project/gtchan-vs/glide-dock_XP_L6020	glide-dock_XP_L6020_pv.maegz	74	Broussonetine A	173220-07-0	51139	0.99999994	0	OPLS3e	28.507311	1	L6020.maegz:12904-1	TN1452	Alkaloids	glide-grid_1	34	24	-10.537507	-0.30107161	-0.98482525	-2.3132167	-10.537507	-2.3494682	-0.87893206	0	-0.10844814	-34.019348	-25.888256	1.3503687	-0.02461293	-90.094254	-59.907604	7.3956165	1	13	0	-10.537507	-4.6466527	1	prime_mmgbsa_L6020	35	0	-7956.0811	1122.5508	-1340.6489	-644.45013	-1404.0867
O=C(O[C@H]1[C@H](O)[C@H](O)C[C@@](O)(C(=O)O)C1)/C=C/c1cc(O)c2O[C@H]([C@H](C(=O)OC)c2c1)c1cc(O)c(O)cc1	86627	L6020.6825	/home/hp/project/gtchan-vs/glide-dock_XP_L6020	glide-dock_XP_L6020_pv.maegz	52			51139	1	0	OPLS3e	40.421978	1	L6020.maegz:6825-1	NP-020943	Lignans	glide-grid_1	525	15	-10.791299	-0.27669996	-0.93834811	-2.3139608	-10.791299	-1.8107287	0	0	-0.49572888	-46.115044	-18.275614	0.48544428	-0.083139889	-93.230118	-64.390656	9.6195745	1	10	0	-10.791299	-5.378778	1	prime_mmgbsa_L6020	39	0	-8057.0449	1121.551	-1321.5378	-645.21936	-1414.0347
O=C(N[C@@H]([C@H](O)C[C@H](O)CCCC/C=C/[C@H](CO)C[C@H]([C@H](O)C)C)CC(=O)N)CCCCCCC[C@H](O)CCCCCCC	87265	L6020.8119	/home/hp/project/gtchan-vs/glide-dock_XP_L6020	glide-dock_XP_L6020_pv.maegz	690			51139	1	0	OPLS3e	3.0953791	1	L6020.maegz:8119-1	NP-024665	Aliphatic natural product	glide-grid_1	131	36	-6.8671145	-0.15607078	-0.55098426	-1.4353768	-6.8671145	-2.4623411	-0.91137713	0	-0.085014828	-49.508636	-20.59977	1.4120305	-0.026768101	-103.79587	-70.108406	16.144358	1	1	0	-6.8671145	-4.4715261	1	prime_mmgbsa_L6020	44	0	-8174.7627	1126.4093	-1347.467	-649.99475	-1392.9114
O(C[C@@H](CCC1=C(C)[C@@H]2[C@@]3(C)C(=O)C[C@@H]4[C@]5(C)[C@H](C[C@@H](O[C@H]6[C@H](O)[C@@H](O)[C@@H](O[C@H]7[C@H](O[C@H]8[C@H](O)[C@@H](O)[C@H](O)[C@@H](CO)O8)[C@@H](O)[C@H](O)[C@@H](CO)O7)[C@@H](CO)O6)CC5)CC[C@H]4[C@@H]3C[C@@H]2O1)C)[C@H]1[C@H](O)[C@@H](O)[C@H](O)[C@@H](CO)O1	86710	L6020.16573	/home/hp/project/gtchan-vs/glide-dock_XP_L6020	glide-dock_XP_L6020_pv.maegz	135	Terrestrosin K	193605-07-1	51139	0.99994999	0	OPLS3e	49.725094	1	L6020.maegz:16573-1	TN2266	Steroids	glide-grid_1	180	30	-9.7906523	-0.13054202	-0.55051708	-1.8412175	-9.7906523	-0.78991365	-0.37198338	0	-0.064426512	-31.901865	-31.429268	0.085026436	0	-80.683296	-63.331131	0	1	24	0	-9.7906523	-6.3862715	1	prime_mmgbsa_L6020	75	0	-7908.2725	1140.3517	-1320.8331	-652.87006	-1392.9766
O(C/C=C(/CC/C=C(/CCC[C@](O)(CCC[C@@](O)(CCC[C@](O)(CCC[C@@](O)(CCC[C@](O)(CCC[C@@](O)(CC/C=C(\C)/C)C)C)C)C)C)C)\C)\C)[C@H]1[C@H](O)[C@@H](O)[C@H](O)[C@@H](CO)O1	86855	L6020.4771	/home/hp/project/gtchan-vs/glide-dock_XP_L6020	glide-dock_XP_L6020_pv.maegz	280	Antibiotic Sch 60065	203061-31-8	51139	1	0	OPLS3e	34.28603	1	L6020.maegz:4771-1	NP-008899	Terpenoids	glide-grid_1	971	44	-8.7230358	-0.13846089	-0.55094379	-1.6960543	-8.7230358	-1.0962869	-0.6376	0	-0.020263368	-45.514336	-27.273012	0.70513195	0	-94.075012	-72.787346	21.964832	1	22	0	-8.7230358	-5.5204659	1	prime_mmgbsa_L6020	63	0	-8213.8975	1158.2567	-1334.6542	-659.99365	-1388.9719
O([C@@H](CCCCCCCc1cc(O)cc(O)c1)CCC)C(=O)c1c(O)cc(O)cc1CCCCCCC[C@H](O)CCC	87153	L6020.17261	/home/hp/project/gtchan-vs/glide-dock_XP_L6020	glide-dock_XP_L6020_pv.maegz	578	Integracin B	224186-05-4	51139	1	0	OPLS3e	14.55314	1	L6020.maegz:17261-1	TN5716		glide-grid_1	27	28	-7.3366723	-0.17468268	-0.60720164	-1.5485826	-7.3366723	-2.1741173	-1.5981686	0	-0.18826538	-50.310776	-14.480206	1.1710997	0	-87.899788	-64.790977	10.475274	1	37	0	-7.3366723	-2.5098584	1	prime_mmgbsa_L6020	42	0	-8202.6328	1121.0746	-1333.4794	-648.41992	-1396.6283
O=C(O[C@H]1C(OC(=O)/C=C/c2cc(O)c(O)cc2)[C@H](OC(=O)/C=C/c2cc(O)c(O)cc2)CC(O)(C(=O)O)C1)/C=C/c1cc(O)c(O)cc1	87399	L6020.12417	/home/hp/project/gtchan-vs/glide-dock_XP_L6020	glide-dock_XP_L6020_pv.maegz	824	3 4 5-Tricaffeoylquinic acid	86632-03-3	51139	1	0	OPLS3e	49.044601	1	L6020.maegz:12417-1	TN1235	Phenylpropanoids	glide-grid_1	598	21	-6.4147496	-0.13091326	-0.47905165	-1.3113216	-6.4147496	-0.98113668	0	0	-0.26658234	-60.30991	-1.4065753	0.43719202	-0.0082777878	-84.479454	-61.716484	9.1903734	1	30	0	-6.4147496	-2.8800001	1	prime_mmgbsa_L6020	49	0	-8079.8267	1122.3213	-1318.1348	-651.65143	-1418.7314
O=C1O[C@H](/C=C/[C@H](O)C)[C@H](Nc2ccc(Cc3c([C@@H](O)[C@H](O)CO)cc(C)o3)cc2)C1	86796	L6020.4545	/home/hp/project/gtchan-vs/glide-dock_XP_L6020	glide-dock_XP_L6020_pv.maegz	221			51139	1	0	OPLS3e	19.081196	1	L6020.maegz:4545-1	NP-007838	Polyketides	glide-grid_1	43	13	-9.1152573	-0.29404056	-0.9236933	-2.0557699	-9.1152573	-2.4625859	-0.63966107	0	-0.51036823	-40.762589	-19.698074	0.96153051	-0.056672361	-88.374306	-60.460663	6.8039351	1	6	0	-9.1152573	-4.6864762	1	prime_mmgbsa_L6020	31	0	-8074.709	1120.4382	-1331.4863	-649.58167	-1397.8497
O=C(OC[C@]1(O)[C@@H](O)[C@H](O[C@@H]2[C@@H](O)[C@H](O)[C@@H](CO)O[C@H]2OC2=C(c3ccc(O[C@H]4[C@H](O)[C@@H](O)[C@H](O)[C@@H](CO)O4)cc3)Oc3c(c(O)cc(OC)c3)C2=O)OC1)/C=C/c1cc(OC)c(O)cc1	86863	L6020.18095	/home/hp/project/gtchan-vs/glide-dock_XP_L6020	glide-dock_XP_L6020_pv.maegz	288	5'''-O-Feruloyl complanatoside B	142473-98-1	51139	1	0	OPLS3e	54.057301	1	L6020.maegz:18095-1	TCFN91128	Flavonoids	glide-grid_1	929	27	-8.6478539	-0.13102809	-0.52951592	-1.666364	-8.6478539	-1.017288	-0.31999999	0	-0.058643676	-51.377499	-25.833654	0.13588105	-0.0050054947	-99.514725	-77.211151	18.367395	1	16	0	-8.6478539	-5.1193938	1	prime_mmgbsa_L6020	66	0	-8188.6772	1141.2926	-1296.2711	-650.46228	-1419.8519
O=C([C@@H](O)[C@H](O)C)[C@@H](OC)[C@H]1[C@H](O[C@@H]2O[C@H](C)[C@@H](O)[C@H](O[C@H]3O[C@H](C)[C@H](O)[C@H](O[C@@H]4O[C@H](C)[C@@H](O)[C@](O)(C)C4)C3)C2)C(=O)c2c(O)c3c(O)c(C)c(O[C@@H]4O[C@H](C)[C@@H](OC)[C@H](O[C@@H]5O[C@H](C)[C@@H](O)[C@H](O)C5)C4)cc3cc2C1	86839	L6020.4827	/home/hp/project/gtchan-vs/glide-dock_XP_L6020	glide-dock_XP_L6020_pv.maegz	264			51139	0.99985003	0	OPLS3e	64.946648	1	L6020.maegz:4827-1	NP-009247	Polycylic aromatic natural products	glide-grid_1	79	26	-8.7936487	-0.11420323	-0.48585719	-1.645578	-8.7936487	-1.3458625	-0.55246806	0	-0.10942841	-36.117405	-27.386795	0.037482623	-0.0093074264	-87.020691	-63.5042	11.76404	1	1	0	-8.7936487	-3.6530888	1	prime_mmgbsa_L6020	77	0	-8115.4341	1129.1592	-1284.0381	-647.86932	-1411.5425
O=C(OCc1ccc(O[C@H]2[C@H](O)[C@@H](O)[C@H](O)[C@@H](CO)O2)cc1)/C=C/c1ccc(O[C@H]2[C@H](O)[C@@H](O)[C@H](O)[C@@H](CO)O2)cc1	86654	L6020.13443	/home/hp/project/gtchan-vs/glide-dock_XP_L6020	glide-dock_XP_L6020_pv.maegz	79	Shancigusin I	1435488-35-9	51139	1	0	OPLS3e	53.602482	1	L6020.maegz:13443-1	TN2206	Alkaloids	glide-grid_1	21	19	-10.430784	-0.24835202	-0.86327821	-2.2016699	-10.430784	-1.9434824	0	0	-0.54311705	-42.078304	-25.362507	0.37828329	0	-82.922646	-67.440811	11.25528	1	38	0	-10.430784	-5.3094978	1	prime_mmgbsa_L6020	42	0	-7977.1719	1126.4568	-1313.3046	-649.487	-1394.6595
O=C(O)[C@@H](NC(=O)[C@@H](NC(=O)CNC(=O)CNC(=O)[C@@H](NC(=O)[C@@H](NC(=O)[C@@H](NC(=O)[C@@H](NC(=O)[C@H]1NC(=O)CC1)C)CCCCN)CO)CCC(=O)N)CO)CC(=O)N	86794	L6020.1357	/home/hp/project/gtchan-vs/glide-dock_XP_L6020	glide-dock_XP_L6020_pv.maegz	219	Thymulin	63958-90-7	51139	1	0	OPLS3e	-14.743601	1	L6020.maegz:1357-1	TP2324	Others	glide-grid_1	333	39	-9.1350174	-0.15225029	-0.59603977	-1.7931684	-9.1350174	-0.37927693	-0.74667549	0	-0.83085227	-67.85672	-32.41185	0.73849589	-0.32997695	-147.15451	-100.26857	24.875362	1	1	0	-9.1350174	-5.2633243	1	prime_mmgbsa_L6020	60	0	-8373.3066	1126.4922	-1361.6333	-635.40845	-1393.2599
O=C(CCc1ccccc1)c1c(O)c(OC[C@@H]2[C@@H](O)[C@H](O)[C@@H](O)[C@H](Oc3cc(O)c(C(=O)CCc4ccccc4)c(O)c3)O2)c(O[C@H]2[C@H](O)[C@@H](O)[C@H](O)[C@@H](CO)O2)cc1O	86868	L6020.13611	/home/hp/project/gtchan-vs/glide-dock_XP_L6020	glide-dock_XP_L6020_pv.maegz	293	2' 4' 6'-Trihydroxydihydrochalcone 4'-O-glucoside	73519-16-1	51139	0.99980003	0	OPLS3e	73.341614	1	L6020.maegz:13611-1	TBBP06373	Chalcones	glide-grid_1	808	27	-8.6016712	-0.14336118	-0.56124008	-1.6884745	-8.6016712	-1.2043452	-0.14829633	0	-0.17669459	-40.451138	-18.599258	0.22475219	-0.00071287458	-86.234444	-59.050396	12.857546	1	6	0	-8.6016712	-4.8774071	1	prime_mmgbsa_L6020	60	0	-8153.5107	1131.7922	-1292.7717	-639.61438	-1414.0212
O(C)c1c(O)c2C(=O)C(OC)=C(c3cc(C[C@@H](O)C(=C)C/C=C(/[C@H](O)Cc4c(O)ccc(C5=C(OC)C(=O)c6c(O)c(OC)c(O)cc6O5)c4)\C)c(O)cc3)Oc2cc1O	87487	L6020.13374	/home/hp/project/gtchan-vs/glide-dock_XP_L6020	glide-dock_XP_L6020_pv.maegz	912	Dodovisone D	1616683-53-4	51139	1	0	OPLS3e	56.005592	1	L6020.maegz:13374-1	TBBP02707	Flavonoids	glide-grid_1	309	22	-6.0192609	-0.10032102	-0.3927435	-1.1815575	-6.0192609	-2.2560549	-0.63708299	0	0	-45.637165	-17.226522	0.11075825	0	-81.858047	-62.863689	10.646873	1	1	0	-6.0192609	-3.6315422	1	prime_mmgbsa_L6020	60	0	-8451.2578	1147.1931	-1273.9412	-635.27271	-1424.5862
O(C[C@@H]1[C@@H](O)[C@H](O[C@H]2[C@H](O)[C@@H](O)[C@H](O)[C@@H](CO)O2)[C@@H](O)[C@H](O[C@@H]2[C@@H](O)[C@H](O[C@@H]3[C@@H](O)[C@H](O[C@@H]4[C@@H](O)[C@H](O)O[C@H](CO[C@H]5[C@H](O)[C@@H](O)[C@H](O)[C@@H](CO)O5)[C@H]4O)O[C@H](CO)[C@H]3O)O[C@H](CO)[C@H]2O)O1)[C@H]1[C@H](O)[C@@H](O)[C@H](O)[C@@H](CO)O1	86602	L6020.1408	/home/hp/project/gtchan-vs/glide-dock_XP_L6020	glide-dock_XP_L6020_pv.maegz	27	Lentinan	37339-90-5	51139	1	0	OPLS3e	52.118954	1	L6020.maegz:1408-1	T5043	Others	glide-grid_1	129	42	-11.277415	-0.14458226	-0.61775059	-2.105288	-11.277415	-0.75863928	0	0	-0.39933789	-46.277863	-22.599415	0.10073335	-0.0019035995	-69.45752	-68.877281	0	1	9	0	-11.277415	-7.2153916	1	prime_mmgbsa_L6020	78	0	-7786.981	1114.6743	-1323.3044	-645.01324	-1407.6053
O=C(OC/C=C\1/[C@@H](CC(=O)OCCc2cc(O)c(O)cc2)C(C(=O)OCCc2cc(O)c(O)cc2)=CO[C@@H]/1O[C@H]1[C@H](O)[C@@H](O)[C@H](O)[C@@H](CO)O1)/C=C/c1ccccc1	86964	L6020.4742	/home/hp/project/gtchan-vs/glide-dock_XP_L6020	glide-dock_XP_L6020_pv.maegz	389			51139	1	0	OPLS3e	53.076653	1	L6020.maegz:4742-1	NP-008787	Terpenoids	glide-grid_1	175	27	-8.1133337	-0.13988507	-0.54147786	-1.6032853	-8.1133337	-1.6464525	0	0	-0.18051529	-46.608387	-12.60112	0.39414841	0	-83.724541	-59.209507	23.851765	1	5	0	-8.1133337	-3.0401652	1	prime_mmgbsa_L6020	58	0	-8055.6304	1134.7399	-1313.6005	-655.19385	-1406.2942
O=C(OC[C@@H]1[C@@H](O)[C@H](O)[C@@H](O)[C@H](Oc2c(OC)cc3c(OC(=O)C=C3)c2)O1)C[C@](O)(CC(=O)O)C	86662	L6020.7487	/home/hp/project/gtchan-vs/glide-dock_XP_L6020	glide-dock_XP_L6020_pv.maegz	87			51139	1	0	OPLS3e	37.563644	1	L6020.maegz:7487-1	NP-023355	Benzopyranoids	glide-grid_1	1133	15	-10.235337	-0.29243821	-0.95658481	-2.2468836	-10.235337	-1.8713192	-0.14493479	0	-0.082016684	-37.856979	-24.133123	0.73923856	-0.055247728	-79.442955	-61.990101	14.918463	1	5	0	-10.235337	-4.5307426	1	prime_mmgbsa_L6020	35	0	-8158.3276	1130.4767	-1304.9	-639.78247	-1404.4534
O=C(O)[C@@H](NC(=O)[C@@H](NC(=O)[C@H]1N(C(=O)[C@@H](NC(=O)[C@@H](NC(=O)CNC(=O)[C@H]2N(C(=O)[C@H]3N(C(=O)[C@@H](N)CCCNC(=N)N)CCC3)CCC2)Cc2ccccc2)CO)CCC1)Cc1ccccc1)CCCNC(=N)N	86651	L6020.1393	/home/hp/project/gtchan-vs/glide-dock_XP_L6020	glide-dock_XP_L6020_pv.maegz	76	Bradykinin	58-82-2	51139	1	0	OPLS3e	66.404076	1	L6020.maegz:1393-1	TP1277	Others	glide-grid_1	1	39	-10.492248	-0.13805588	-0.58478034	-1.9682559	-10.492248	-1.2907437	-2.2115974	0	-0.72660822	-59.791649	-31.603834	0.47395772	-0.30207601	-146.02361	-91.395485	31.461617	1	1	0	-10.492248	-6.339767	1	prime_mmgbsa_L6020	76	0	-8268.6631	1185.8041	-1342.4457	-644.20258	-1385.2092
O([C@@H](C(=O)O)Cc1cc(O)c(O)cc1)C(=O)/C=C/c1c2[C@@H](C(O[C@@H](C(=O)O)Cc3cc(O)c(O)cc3)=O)[C@H](c3cc(O)c(O)cc3)Oc2c(O)cc1	87024	L6020.10504	/home/hp/project/gtchan-vs/glide-dock_XP_L6020	glide-dock_XP_L6020_pv.maegz	449	Isosalvianolic acid B	930573-88-9	51139	1	0	OPLS3e	46.265808	1	L6020.maegz:10504-1	TN2451	Tannins	glide-grid_1	481	23	-7.8968167	-0.15186186	-0.56682611	-1.5949157	-7.8968167	-1.5477319	0	0	-0.13143188	-38.06572	-17.958742	0.28068107	0	-82.6661	-56.02446	14.357141	1	1	0	-7.8968167	-3.7492433	1	prime_mmgbsa_L6020	52	0	-8074.1021	1132.5284	-1292.8181	-648.72583	-1433.6975
O([C@@H](C(=O)O)Cc1cc(O)c(O)cc1)C(=O)/C=C/c1c2[C@@H](C(O[C@@H](C(=O)O)Cc3cc(O)c(O)cc3)=O)[C@H](c3cc(O)c(O)cc3)Oc2c(O)cc1	87025	L6020.11144	/home/hp/project/gtchan-vs/glide-dock_XP_L6020	glide-dock_XP_L6020_pv.maegz	450	lithospermic acid B	121521-90-2	51139	1	0	OPLS3e	46.265808	1	L6020.maegz:11144-1	T5725	Others	glide-grid_1	482	23	-7.8968167	-0.15186186	-0.56682611	-1.5949157	-7.8968167	-1.5477319	0	0	-0.13143188	-38.06572	-17.958742	0.28068107	0	-82.6661	-56.02446	14.357141	1	1	0	-7.8968167	-3.7492433	1	prime_mmgbsa_L6020	52	0	-8074.1021	1132.5284	-1292.8181	-648.72583	-1433.6975
O(C[C@@H](CC[C@]1(OC)[C@@H](C)[C@@H]2[C@]3(C)[C@H]([C@H]4[C@@H]([C@]5(C)C(=CC4)C[C@@H](O[C@H]4[C@H](O[C@H]6[C@H](O)[C@H](O)[C@@H](O)[C@H](C)O6)[C@@H](O)[C@@H](O[C@H]6[C@H](O)[C@H](O)[C@@H](O)[C@H](C)O6)[C@@H](CO)O4)CC5)CC3)C[C@@H]2O1)C)[C@H]1[C@H](O)[C@@H](O)[C@H](O)[C@@H](CO)O1	87143	L6020.11346	/home/hp/project/gtchan-vs/glide-dock_XP_L6020	glide-dock_XP_L6020_pv.maegz	568	Methyl protodioscin	54522-52-0	51139	1	0	OPLS3e	85.811943	1	L6020.maegz:11346-1	T3771	Steroids	glide-grid_1	313	27	-7.3614936	-0.099479645	-0.417649	-1.3878965	-7.3614936	-1.1092319	-0.31999999	0	-0.027981147	-34.917671	-21.523893	0.054188833	-0.0072825681	-74.486671	-56.441563	12.207978	1	2	0	-7.3614936	-3.3210866	1	prime_mmgbsa_L6020	74	0	-7955.1733	1149.0822	-1313.7705	-653.41003	-1392.5739
O([C@@H]([C@H](C)[C@@H]1[C@@]2(C)[C@@H]([C@@H]3[C@H]([C@]4(C)[C@H](O)C[C@H](O[C@H]5[C@H](O)[C@H](O)[C@@H](O)[C@@H](CO[C@H]6[C@H](O)[C@H](O)[C@@H](O)[C@@H](CO)O6)O5)CC4=CC3)CC2)CC1)C/C(=C(/C)\C)/C)[C@@H]1[C@H](O)[C@H](O)[C@@H](O)[C@H](CO)O1	86583	L6020.4459	/home/hp/project/gtchan-vs/glide-dock_XP_L6020	glide-dock_XP_L6020_pv.maegz	8			51139	1	0	OPLS3e	66.839508	1	L6020.maegz:4459-1	NP-007410	Steroids	glide-grid_1	133	25	-12.06478	-0.18851219	-0.75404876	-2.3386419	-12.06478	-1.4663634	0	0	-0.075562812	-32.634548	-30.275211	0.085649572	-0.00032819284	-94.568581	-62.90976	15.44598	1	12	0	-12.06478	-7.6999531	1	prime_mmgbsa_L6020	64	0	-7939.4966	1131.0154	-1311.967	-650.34735	-1413.3461
O([C@@H]1[C@H](O)[C@@H](O)[C@H](C)O[C@H]1OC1=C(c2ccc(O)cc2)Oc2c(C/C=C(\C)/C)c(O[C@H]3[C@H](O)[C@@H](O)[C@H](O)[C@@H](CO)O3)cc(O)c2C1=O)[C@H]1[C@H](O)[C@@H](O)[C@H](O)CO1	87215	L6020.7857	/home/hp/project/gtchan-vs/glide-dock_XP_L6020	glide-dock_XP_L6020_pv.maegz	640	Epimedoside E	39049-19-9	51139	1	0	OPLS3e	56.982868	1	L6020.maegz:7857-1	NP-024250	Flavonoids	glide-grid_1	360	21	-7.0541086	-0.12596622	-0.48192945	-1.4037045	-7.0541086	-1.3595138	0	0	-0.14133291	-37.486729	-22.076509	0.14143205	-0.0044312882	-68.771423	-59.56324	12.873644	1	2	0	-7.0541086	-4.615787	1	prime_mmgbsa_L6020	56	0	-8156.6172	1144.25	-1302.4443	-638.86572	-1410.9192
O(C[C@@H]1[C@@H](O)[C@H](O)[C@@H](O)[C@H](O[C@H]2C[C@H](O)[C@]3(C)[C@@H]4[C@H]([C@H]5[C@](C)([C@@H]([C@H](C)[C@@H]6OC(=O)C(CO)=C(C)C6)CC5)CC4)CC=C3C2)O1)[C@H]1[C@H](O)[C@@H](O)[C@H](O)[C@@H](CO)O1	86624	L6020.16825	/home/hp/project/gtchan-vs/glide-dock_XP_L6020	glide-dock_XP_L6020_pv.maegz	49	Withanoside IV	362472-81-9	51139	1	0	OPLS3e	74.116623	1	L6020.maegz:16825-1	TN5260	Steroids	glide-grid_1	820	18	-10.861519	-0.19748215	-0.75101525	-2.1691225	-10.861519	-0.59831738	-0.31999999	0	-0.18823451	-43.543331	-23.791641	0.11844414	-0.0049559558	-78.475128	-67.334976	0	1	2	0	-10.861519	-5.6431198	1	prime_mmgbsa_L6020	55	0	-8016.959	1160.6904	-1313.2444	-652.60168	-1392.9954
O(C[C@@H]1[C@@H](O)[C@H](O)[C@@H](O)[C@H](Oc2cc(O)c3C(=O)C[C@@H](c4ccc(O)cc4)Oc3c2)O1)[C@H]1[C@H](O)[C@@H](O)[C@H](O)[C@@H](CO)O1	86607	L6020.17858	/home/hp/project/gtchan-vs/glide-dock_XP_L6020	glide-dock_XP_L6020_pv.maegz	32	Naringenin 7-O-gentiobioside	104154-33-8	51139	0.99994999	0	OPLS3e	35.853271	1	L6020.maegz:17858-1	TCFN95435	Flavonoids	glide-grid_1	107	16	-11.175279	-0.26607805	-0.92489439	-2.3588133	-11.175279	-1.7184451	0	0	-0.39756176	-17.800194	-27.899456	0.20923598	-0.034252658	-75.423264	-45.69965	0	1	5	0	-11.175279	-5.9446907	1	prime_mmgbsa_L6020	42	0	-8113.8472	1116.6459	-1294.897	-640.2403	-1406.4015
O=C(N[C@@H]1[C@@H](O)[C@@H]([C@H](O)/C=C/CCCCCC[C@H](O)CCCCCC)OC1=O)C	87414	L6020.4845	/home/hp/project/gtchan-vs/glide-dock_XP_L6020	glide-dock_XP_L6020_pv.maegz	839			51139	1	0	OPLS3e	5.476593	1	L6020.maegz:4845-1	NP-009372	Alkaloids	glide-grid_1	179	19	-6.3412681	-0.21866441	-0.67180634	-1.4519895	-6.3412681	-1.7400756	-1.0844446	0	-1.0390755	-43.822777	-14.686703	1.6150533	-0.04625218	-77.11335	-58.50948	7.3653202	1	5	0	-6.3412681	-3.0421059	1	prime_mmgbsa_L6020	29	0	-8035.9331	1119.4447	-1345.5106	-643.97815	-1397.8496
O(C)c1c(O[C@H]2[C@H](O)[C@@H](O)[C@H](O)[C@@H](CO)O2)ccc(CCCO)c1	87099	L6020.3620	/home/hp/project/gtchan-vs/glide-dock_XP_L6020	glide-dock_XP_L6020_pv.maegz	524	Dihydroconiferin	17609-06-2	51139	1	0	OPLS3e	31.702406	1	L6020.maegz:3620-1	NP-002196	Simple aromatic products	glide-grid_1	275	12	-7.5632653	-0.31513605	-0.90900964	-1.8102365	-7.5632653	-1.978534	-0.43954173	0	-1.0612025	-29.50234	-17.002756	0.960675	-0.04449033	-54.134178	-46.505096	10.918283	1	5	0	-7.5632653	-3.7795432	1	prime_mmgbsa_L6020	24	0	-7989.9409	1129.2109	-1318.9462	-642.01349	-1401.6469
O=C(OC[C@@H]1[C@@H](O)[C@H](O)[C@@H](O)[C@H](c2c(O)c(C(=O)C)c(O)c([C@H]3[C@H](O)[C@@H](O)[C@H](O)[C@@H](CO)O3)c2O)O1)/C=C/c1ccc(O)cc1	86860	L6020.15137	/home/hp/project/gtchan-vs/glide-dock_XP_L6020	glide-dock_XP_L6020_pv.maegz	285	Leptabiside A	1900703-79-8	51139	0.99994999	0	OPLS3e	42.612278	1	L6020.maegz:15137-1	TBBP01162	Phenols	glide-grid_1	410	20	-8.6592999	-0.19242889	-0.68444902	-1.8015203	-8.6592999	-1.7907375	-0.1359421	0	-0.44673729	-52.198372	-13.337037	0.27161229	-0.0062804902	-93.716766	-65.535408	5.3827138	1	2	0	-8.6592999	-3.5346603	1	prime_mmgbsa_L6020	45	0	-8130.5303	1125.1388	-1310.7161	-640.75195	-1416.7054
O=C(OC[C@]1(O)[C@@H](O)[C@H](O[C@@H]2[C@@H](O)[C@H](O)[C@@H](CO)O[C@H]2Oc2ccc([C@H]3Oc4c(C(=O)C3)ccc(O)c4)cc2)OC1)/C=C/c1cc(OC)c(O)cc1	87107	L6020.19124	/home/hp/project/gtchan-vs/glide-dock_XP_L6020	glide-dock_XP_L6020_pv.maegz	532	Licorice glycoside C2	202657-55-4	51139	0.99994999	0	OPLS3e	38.740379	1	L6020.maegz:19124-1	T11848		glide-grid_1	185	19	-7.5368586	-0.14493959	-0.54098862	-1.5222152	-7.5368586	-1.2122917	-0.42247641	0	-0.56367272	-47.607239	-15.122187	0.26372701	0	-88.976036	-62.729427	10.619919	1	2	0	-7.5368586	-3.7829518	1	prime_mmgbsa_L6020	52	0	-8074.1797	1108.1346	-1309.6664	-647.62811	-1409.5978
O=C(OC/C=C/c1cc(OC)c(O[C@H]2[C@H](O)[C@@H](O)[C@H](O)[C@@H](CO)O2)c(OC)c1)C[C@@](O[C@H]1[C@H](O)[C@@H](O)[C@H](O)[C@@H](CO)O1)(CC(=O)O)C	86593	L6020.13390	/home/hp/project/gtchan-vs/glide-dock_XP_L6020	glide-dock_XP_L6020_pv.maegz	18	Tangshenoside I	117278-74-7	51139	1	0	OPLS3e	34.667572	1	L6020.maegz:13390-1	TN5094	Phenylpropanoids	glide-grid_1	694	25	-11.617045	-0.24717118	-0.89199781	-2.3951943	-11.617045	-0.77094692	-0.19027445	0	-0.32881922	-23.145987	-37.385284	0.33843082	0	-78.905769	-60.531273	19.949482	1	1	0	-11.617045	-7.6126432	1	prime_mmgbsa_L6020	47	0	-8099.8022	1128.5619	-1297.2458	-634.4845	-1410.9955
O=C(O[C@@H]1[C@@H](O)[C@H](O)[C@@H](COC(=O)C)O[C@H]1O[C@H]1[C@H](O)[C@@H](O)[C@H](OC[C@H](O)CCCCCCCCCCC[C@@H](O)CC(=O)O)O[C@@H]1COC(=O)C)C[C@H](O)CCCCC	87362	L6020.6159	/home/hp/project/gtchan-vs/glide-dock_XP_L6020	glide-dock_XP_L6020_pv.maegz	787			51139	1	0	OPLS3e	9.0728493	1	L6020.maegz:6159-1	NP-018432	Aliphatic natural product	glide-grid_1	227	41	-6.5241275	-0.11057843	-0.43048143	-1.2848998	-6.5241275	-1.8601043	-0.16	0	-0.010312355	-39.046036	-22.483854	0.68717778	-0.0095966533	-71.743568	-61.529888	11.093536	1	1	0	-6.5241275	-4.6191096	1	prime_mmgbsa_L6020	59	0	-8126.4751	1123.8669	-1344.9186	-644.88696	-1404.5731
O=C(O)[C@@H](NC(=O)c1ccc(NC[C@H]2N(C=O)c3c(O)nc(N)nc3NC2)cc1)CCC(=O)O	86579	L6020.1205	/home/hp/project/gtchan-vs/glide-dock_XP_L6020	glide-dock_XP_L6020_pv.maegz	4	Calcium folinate	1492-18-8	51139	0.016030645	0	OPLS3e	27.493156	1	L6020.maegz:1205-2	T0148	Others	glide-grid_1	66	14	-12.551975	-0.36917573	-1.195986	-2.7730834	-12.551975	-1.5683342	-0.80000001	0	-0.90606689	-49.850063	-22.319849	0.90243161	-0.11142854	-95.187141	-72.169914	13.947979	1	40	0	-12.551975	-5.0185323	1	prime_mmgbsa_L6020	34	0	-8277.1875	1133.838	-1311.9675	-633.17554	-1406.3638
O(Cc1cc(O)c2C(=O)c3c(O)cccc3C(=O)c2c1)[C@H]1[C@H](O)[C@@H](O)[C@H](O)[C@@H](CO)O1	86716	L6020.15791	/home/hp/project/gtchan-vs/glide-dock_XP_L6020	glide-dock_XP_L6020_pv.maegz	141	Aloe-emodin-3-(hydroxymethyl)-O-beta-D-glucopyranoside	50488-89-6	51139	1	0	OPLS3e	38.675137	1	L6020.maegz:15791-1	TN1371	Quinones	glide-grid_1	331	10	-9.7201519	-0.31355327	-0.98499018	-2.1921921	-9.7201519	-1.7530038	0	0	-0.79652739	-36.146847	-17.355053	0.42573887	0	-73.886597	-53.5019	0	1	6	0	-9.7201519	-4.9757037	1	prime_mmgbsa_L6020	31	0	-8001.6851	1103.9027	-1296.3715	-641.19696	-1408.1603
O=C1C(C[C@H](O)CCCCC[C@@H](O)CCCC[C@@H](O)[C@@H]2O[C@@H]([C@H](O)CCCCCCCCCCCC)CC2)=C[C@H](C)O1	87312	L6020.17013	/home/hp/project/gtchan-vs/glide-dock_XP_L6020	glide-dock_XP_L6020_pv.maegz	737	Annonacin	111035-65-5	51139	0.99984121	0	OPLS3e	8.6985922	1	L6020.maegz:17013-1	T14293		glide-grid_1	657	30	-6.7003608	-0.1595324	-0.55453891	-1.4142736	-6.7003608	-2.9769733	-0.53409827	0	0	-42.759541	-14.271158	1.3584017	-0.0025723733	-82.704597	-57.030697	5.9933567	1	2	0	-6.7003608	-1.9348378	1	prime_mmgbsa_L6020	42	0	-8029.4629	1109.5989	-1350.161	-646.20825	-1396.4171
O=C(O)[C@H](NC(=O)CCCCCCC[C@@H](O)[C@@H](O)CCCCCCCC)[C@@H](O)C	86913	L6020.7301	/home/hp/project/gtchan-vs/glide-dock_XP_L6020	glide-dock_XP_L6020_pv.maegz	338			51139	1	0	OPLS3e	18.050816	1	L6020.maegz:7301-1	NP-022989	Aminoacids and peptides	glide-grid_1	168	24	-8.3338509	-0.28737417	-0.88290453	-1.9082406	-8.3338509	-1.5891843	-1.1685033	0	-0.79184294	-31.379673	-25.390406	2.1537867	-0.049674124	-82.44619	-56.770077	17.018513	1	5	0	-8.3338509	-3.8127017	1	prime_mmgbsa_L6020	29	0	-8072.7104	1123.9739	-1335.6373	-641.67755	-1394.9305
O=C(O[C@H]1[C@H](O)[C@@H](O)[C@H](O)[C@@H](CO[C@H]2[C@H](O)[C@@H](O)[C@H](O)[C@@H](CO)O2)O1)[C@]12[C@H](C=3[C@](C)([C@@]4(C)[C@@H]([C@]5(C)[C@H](C(C)(C)[C@@H](O[C@H]6[C@H](O)[C@@H](O)[C@@H](O)CO6)CC5)CC4)CC=3)CC1)CC(C)(C)CC2	87198	L6020.3911	/home/hp/project/gtchan-vs/glide-dock_XP_L6020	glide-dock_XP_L6020_pv.maegz	623	Asperosaponin V	120481-38-1	51139	1	0	OPLS3e	127.89109	1	L6020.maegz:3911-1	NP-003912	Terpenoids	glide-grid_1	552	19	-7.120173	-0.1112527	-0.44501081	-1.3801773	-7.120173	-0.77296644	-0.003549801	0	-0.050434351	-34.784897	-18.240721	0.019547926	-0.0045205648	-69.937889	-53.025616	7.6848221	1	23	0	-7.120173	-4.7187476	1	prime_mmgbsa_L6020	64	0	-7919.0117	1195.8093	-1297.0579	-649.47614	-1416.4916
O=C(OC[C@@H]1[C@@H](O)[C@H](O)[C@@H](O)[C@H](Oc2cc(O)c3C(=O)C=C(c4ccc(O)cc4)Oc3c2)O1)C[C@](O)(CC(=O)O)C	86641	L6020.18530	/home/hp/project/gtchan-vs/glide-dock_XP_L6020	glide-dock_XP_L6020_pv.maegz	66	Chamaemeloside	173356-77-9	51139	1	0	OPLS3e	17.103977	1	L6020.maegz:18530-1	TCFN70289	Flavonoids	glide-grid_1	62	17	-10.644766	-0.25962844	-0.89525527	-2.2583225	-10.644766	-1.8135271	-0.47999999	0	-0.23817407	-40.335484	-21.913084	0.37245482	-0.089035392	-85.58847	-62.248569	8.3851471	1	3	0	-10.644766	-5.5288844	1	prime_mmgbsa_L6020	41	0	-8435.5752	1114.4252	-1294.5089	-631.60199	-1403.1742
O=C(O)[C@H](NC(=O)CCC/C=C\C/C=C\CCC[C@]1(C)NC(=O)c2c(N1)cccc2)CCC(=O)O	86871	L6020.7790	/home/hp/project/gtchan-vs/glide-dock_XP_L6020	glide-dock_XP_L6020_pv.maegz	296			51139	1	0	OPLS3e	8.9786692	1	L6020.maegz:7790-1	NP-024150	Alkaloids	glide-grid_1	112	18	-8.5714149	-0.24489759	-0.80107623	-1.8816159	-8.5714149	-1.9624455	-0.6689024	0	-0.29003307	-49.037617	-18.043941	1.2924758	-0.095200107	-97.86795	-67.081558	10.11342	1	2	0	-8.5714149	-3.7347643	1	prime_mmgbsa_L6020	35	0	-8210.751	1123.8573	-1328.4618	-642.67499	-1399.2375
O=C(OC[C@@H]1[C@@H](O)[C@H](O)[C@@H](O)[C@H](OC(C)C)O1)C[C@](O)(CC(=O)O)C	86760	L6020.3893	/home/hp/project/gtchan-vs/glide-dock_XP_L6020	glide-dock_XP_L6020_pv.maegz	185			51139	1	0	OPLS3e	0.41142601	1	L6020.maegz:3893-1	NP-003827	Carbohydrates	glide-grid_1	159	14	-9.3848476	-0.37539393	-1.0976585	-2.2244902	-9.3848476	-1.0634936	-0.18991327	0	-1.4171385	-36.215717	-22.768927	1.147162	-0.056704689	-81.659492	-58.984642	16.961061	1	18	0	-9.3848476	-4.6939807	1	prime_mmgbsa_L6020	25	0	-8131.2798	1114.9148	-1328.8853	-630.86871	-1408.9181
O=C(O)/C=C/[C@@H](O)[C@H]1[C@@H](/C=C/CCC[C@H](O)C)C[C@@H](O)C1	87102	L6020.3919	/home/hp/project/gtchan-vs/glide-dock_XP_L6020	glide-dock_XP_L6020_pv.maegz	527			51139	1	0	OPLS3e	2.4296701	1	L6020.maegz:3919-1	NP-003951	Aliphatic natural product	glide-grid_1	1048	12	-7.5523539	-0.35963589	-0.99220818	-1.8673042	-7.5523539	-2.0292127	-1.1679621	0	-1.8016049	-30.44557	-19.149837	3.2978621	0	-71.228241	-49.595406	7.1289873	1	2	0	-7.5523539	-3.0038884	1	prime_mmgbsa_L6020	21	0	-8095.2295	1116.3064	-1340.6709	-639.08026	-1404.6342
O=C(OC[C@@H]1[C@@H](O)[C@H](O)[C@@H](OC(=O)/C=C/c2ccc(O)cc2)[C@@H](O[C@]2(CO)[C@@H](O)[C@H](OC(=O)/C=C/c3ccc(O)cc3)[C@@H](CO)O2)O1)/C=C/c1ccc(O)cc1	87151	L6020.16999	/home/hp/project/gtchan-vs/glide-dock_XP_L6020	glide-dock_XP_L6020_pv.maegz	576	Myricadenin A	1612239-23-2	51139	1	0	OPLS3e	30.552408	1	L6020.maegz:16999-1	TN2406		glide-grid_1	234	25	-7.3397546	-0.13106705	-0.50144446	-1.4605454	-7.3397546	-2.6966624	-0.31179169	0	-0.36277562	-49.881004	-17.410326	0.40567693	0	-92.8228	-67.291328	19.45462	1	9	0	-7.3397546	-3.0567577	1	prime_mmgbsa_L6020	56	0	-8083.2271	1123.1428	-1312.2352	-655.51056	-1419.944
O=C(O[C@@H]1[C@@H](O)[C@H](O)[C@@H](CO)O[C@H]1O[C@@H]1[C@@H](O)[C@H](O)[C@@H](CO)O[C@H]1OC1=C(c2ccc(O)cc2)Oc2c(c(O)cc(O[C@H]3[C@H](O)[C@@H](O)[C@H](O)[C@@H](CO)O3)c2)C1=O)/C=C/c1cc(OC)c(O)cc1	86647	L6020.6858	/home/hp/project/gtchan-vs/glide-dock_XP_L6020	glide-dock_XP_L6020_pv.maegz	72	Kaempferol 3-(2-feruloylsophoroside) 7-glucoside	151649-63-7	51139	1	0	OPLS3e	65.233315	1	L6020.maegz:6858-1	NP-021063	Flavonoids	glide-grid_1	190	28	-10.562961	-0.15765613	-0.64032793	-2.0295072	-10.562961	-0.9814142	-0.31999999	0	-0.09494812	-47.165154	-22.875334	0.12367406	-0.022390371	-97.506836	-70.040489	0	1	7	0	-10.562961	-5.3980713	1	prime_mmgbsa_L6020	67	0	-8194.6475	1136.4342	-1293.2524	-635.40613	-1397.3875
[P@](=O)(O[P@@](=O)(OC[C@@H]1[C@@H](O)C[C@H](N2C(=O)NC(=O)C(C)=C2)O1)O)(OP(=O)(O)O)O	86705	L6020.1232	/home/hp/project/gtchan-vs/glide-dock_XP_L6020	glide-dock_XP_L6020_pv.maegz	130	thymidine 5'-(trisodium hydrogen triphosphate)	27821-54-1	51139	0.99953705	0	OPLS3e	-22.736246	1	L6020.maegz:1232-1	T9086	Others	glide-grid_1	158	13	-9.8282461	-0.33890504	-1.0412236	-2.2504191	-9.8282461	-1.1443179	-0.23838261	0	-0.51104456	-35.105328	-28.404726	0.69824678	-0.13531123	-104.36967	-63.510056	12.09445	1	5	0	-9.8282461	-5.4115949	1	prime_mmgbsa_L6020	29	0	-8552.8105	1142.5712	-1325.1942	-626.88696	-1408.4904
O([C@@H](C(=O)O)Cc1cc(O)c(O)cc1)C(=O)/C=C/c1cc(O[C@H]2[C@H](O)[C@@H](O)[C@H](O)[C@@H](CO)O2)c(O)cc1	86697	L6020.15858	/home/hp/project/gtchan-vs/glide-dock_XP_L6020	glide-dock_XP_L6020_pv.maegz	122	Salviaflaside	178895-25-5	51139	1	0	OPLS3e	40.693569	1	L6020.maegz:15858-1	TN1127	Phenylpropanoids	glide-grid_1	394	18	-9.8737507	-0.26685813	-0.88923043	-2.1413851	-9.8737507	-2.3210258	0	0	-0.3318553	-44.018047	-20.623163	0.7533704	-0.027124856	-93.511002	-64.641212	16.373472	1	3	0	-9.8737507	-3.6531107	1	prime_mmgbsa_L6020	37	0	-8009.3481	1122.8955	-1320.3126	-641.72595	-1408.5143
O=C(OC)/C=C/CC/C=C/[C@@H](OC)[C@H](O)[C@@H](/C=C(\[C@H](O)[C@H](C(=O)CCCC1CC(=O)NC(=O)C1)C)/C)C	87141	L6020.6679	/home/hp/project/gtchan-vs/glide-dock_XP_L6020	glide-dock_XP_L6020_pv.maegz	566			51139	0.99989998	0	OPLS3e	7.9552321	1	L6020.maegz:6679-1	NP-020459	Aliphatic natural product	glide-grid_1	862	19	-7.3692937	-0.1991701	-0.66367894	-1.598227	-7.3692937	-1.4139296	-0.49541593	0	-0.46593541	-44.403988	-15.615158	1.0577421	-0.056032285	-87.628319	-60.019146	9.5783243	1	1	0	-7.3692937	-3.9274809	1	prime_mmgbsa_L6020	37	0	-8077.5728	1115.2914	-1332.6777	-645.1709	-1404.7344
O(Cc1cc(O)c2C(=O)c3c(O)cccc3C(=O)c2c1)[C@H]1[C@H](O)[C@@H](O)[C@H](O)[C@@H](CO)O1	86785	L6020.11479	/home/hp/project/gtchan-vs/glide-dock_XP_L6020	glide-dock_XP_L6020_pv.maegz	210	Aloe-emodin-glucoside	29010-56-8	51139	1	0	OPLS3e	34.8867	1	L6020.maegz:11479-1	T29888		glide-grid_1	306	10	-9.2017994	-0.29683223	-0.93246305	-2.0752878	-9.2017994	-1.7477722	0	0	-0.77273023	-35.208347	-17.988415	0.42573887	0	-68.649422	-53.196762	3.8049753	1	9	0	-9.2017994	-3.527	1	prime_mmgbsa_L6020	31	0	-7998.6094	1102.7046	-1295.0604	-641.01392	-1406.978
O=C(O[C@H]1[C@H](O)[C@@H](O)[C@H](O)[C@@H](CO)O1)/C=C/c1cc(OC)c(O)cc1	86962	L6020.3990	/home/hp/project/gtchan-vs/glide-dock_XP_L6020	glide-dock_XP_L6020_pv.maegz	387	1-O-Feruloylglucose	7196-71-6	51139	1	0	OPLS3e	34.00766	1	L6020.maegz:3990-1	NP-004458	Lignans	glide-grid_1	863	11	-8.1146412	-0.32458565	-0.94909412	-1.923413	-8.1146412	-1.6741079	0	0	-1.1246402	-40.057102	-13.937607	0.75338399	0	-71.973732	-53.994709	3.596725	1	11	0	-8.1146412	-3.5019467	1	prime_mmgbsa_L6020	25	0	-7993.6855	1115.5168	-1316.2361	-637.49542	-1405.2122
O=C(CCC[C@](O)(CCC[C@@](O)(CCC[C@](O)(CCC[C@@](O)(CCC[C@](O)(CC/C=C(/CC/C=C(/CC/C=C(\C)/C)\C)\C)C)C)C)C)C)C	87445	L6020.7394	/home/hp/project/gtchan-vs/glide-dock_XP_L6020	glide-dock_XP_L6020_pv.maegz	870			51139	0.99999994	0	OPLS3e	19.048746	1	L6020.maegz:7394-1	NP-023195	Polyketides	glide-grid_1	26	34	-6.2501054	-0.12755316	-0.46675605	-1.2776645	-6.2501054	-2.8021846	-1.4400001	0	-0.050000001	-47.265427	-12.522547	1.0758612	-0.076105565	-85.935799	-59.787975	15.741348	1	2	0	-6.2501054	-2.1583102	1	prime_mmgbsa_L6020	49	0	-8210.124	1146.5247	-1337.9489	-659.06616	-1398.96
O=C(O[C@H]1[C@H](O[C@H]2[C@H](O)[C@H](O)[C@@H](O)[C@H](C)O2)[C@@H](O)[C@H](OCCc2cc(O)c(O)cc2)O[C@@H]1CO)/C=C/c1cc(O)c(O)cc1	86798	L6020.10694	/home/hp/project/gtchan-vs/glide-dock_XP_L6020	glide-dock_XP_L6020_pv.maegz	223	Verbascoside	61276-17-3	51139	1	0	OPLS3e	45.798447	1	L6020.maegz:10694-1	T3375	Phenylpropanoids	glide-grid_1	151	20	-9.0945959	-0.20669536	-0.72970665	-1.900969	-9.0945959	-1.8494425	0	0	-0.62795061	-36.724976	-22.113846	0.46059904	0	-77.37883	-58.838821	19.681814	1	1	0	-9.0945959	-3.96173	1	prime_mmgbsa_L6020	44	0	-7990.8115	1117.1276	-1311.519	-646.14301	-1414.3536
O=C1c2c(O)cc(O)cc2OC(c2cc(c(O)cc2)-c2c(O)ccc([C@H]3Oc4c(c(O)cc(O)c4)C(=O)C3)c2)=C1	87140	L6020.17262	/home/hp/project/gtchan-vs/glide-dock_XP_L6020	glide-dock_XP_L6020_pv.maegz	565	2'' 3''-Dihydro-3' 3'''-biapigenin	151455-25-3	51139	0.99994999	0	OPLS3e	17.716612	1	L6020.maegz:17262-1	TN5496		glide-grid_1	194	9	-7.3774152	-0.18443538	-0.63076013	-1.5733856	-7.3774152	-3.0739648	-0.16	0	-0.082695782	-51.167233	-6.7646008	0.21232998	-0.016744886	-72.320145	-57.931831	4.8669128	1	6	0	-7.3774152	-2.2638397	1	prime_mmgbsa_L6020	40	0	-8537.126	1112.4409	-1289.3492	-635.36816	-1404.5334
O=C(C[C@@H](O)CCc1cc(O)c(O)cc1)CCc1cc(O)c(O)cc1	86667	L6020.12525	/home/hp/project/gtchan-vs/glide-dock_XP_L6020	glide-dock_XP_L6020_pv.maegz	92	Hirsutanonol	41137-86-4	51139	0.99999994	0	OPLS3e	14.922126	1	L6020.maegz:12525-1	TN4212	Phenols	glide-grid_1	623	13	-10.181129	-0.40724513	-1.190792	-2.4132326	-10.181129	-1.700217	-0.28840566	0	-1.4866387	-35.826702	-19.636429	1.2676841	0	-84.264069	-55.463131	9.3068705	1	16	0	-10.181129	-3.8774152	1	prime_mmgbsa_L6020	25	0	-8073.5186	1109.8755	-1310.2375	-643.45227	-1402.9371
O=C(OC[C@]1(O)[C@@H](O)[C@H](O[C@@H]2[C@@H](O)[C@H](O)[C@@H](CO)O[C@H]2Oc2ccc(C(=O)O)cc2)OC1)c1cc(OC)c(O)c(OC)c1	86884	L6020.7546	/home/hp/project/gtchan-vs/glide-dock_XP_L6020	glide-dock_XP_L6020_pv.maegz	309			51139	1	0	OPLS3e	42.875717	1	L6020.maegz:7546-1	NP-023777	Carbohydrates	glide-grid_1	452	19	-8.4905729	-0.19745518	-0.69176412	-1.7832842	-8.4905729	-1.4324483	-0.2485749	0	-0.22260322	-48.674973	-14.549693	0.30450431	-0.0061610495	-82.524254	-63.224667	8.3917255	1	20	0	-8.4905729	-4.0547266	1	prime_mmgbsa_L6020	43	0	-7972.1074	1118.8911	-1317.7025	-643.51563	-1409.2623
O=C(OC[C@@H]1[C@@H](O)[C@@H](O[C@@H]2[C@H](O)[C@H](O)[C@@H](O)[C@@H](CO)O2)[C@@H](O)[C@H](OCCc2cc(O)c(O)cc2)O1)/C=C/c1cc(O)c(O)cc1	86704	L6020.11086	/home/hp/project/gtchan-vs/glide-dock_XP_L6020	glide-dock_XP_L6020_pv.maegz	129	Plantainoside D	147331-98-4	51139	1	0	OPLS3e	34.303993	1	L6020.maegz:11086-1	T5796	Phenylpropanoids	glide-grid_1	597	22	-9.832325	-0.21849611	-0.77716738	-2.0455618	-9.832325	-1.7873851	-0.15529726	0	-0.62127769	-53.176491	-10.949856	0.33215761	0	-90.452606	-64.12635	0	1	7	0	-9.832325	-4.3425913	1	prime_mmgbsa_L6020	45	0	-7983.0083	1120.7745	-1321.0889	-648.95953	-1398.9427
O(C[C@@H](O)[C@@H](O)[C@H](O)[C@H](O)CO)[C@@H]1[C@H](O)[C@@H](O)[C@H](O)[C@@H](CO)O1	86596	L6020.941	/home/hp/project/gtchan-vs/glide-dock_XP_L6020	glide-dock_XP_L6020_pv.maegz	21	Palatinitol	64519-82-0	51139	1	0	OPLS3e	20.134604	1	L6020.maegz:941-1	T7964	Others	glide-grid_1	726	17	-11.492858	-0.49968949	-1.4210504	-2.7790773	-11.492858	-1.1969444	0	0	-1.0615066	-32.883278	-25.307981	1.2811944	-0.025581628	-76.511665	-58.191261	6.3205042	1	2	0	-11.492858	-6.4402833	1	prime_mmgbsa_L6020	23	0	-7949.7915	1109.5596	-1323.1549	-633.64215	-1396.078
P(=O)(OCCc1c(C)[n+](Cc2c(N)nc(C)nc2)cs1)(O)O	87455	L6020.1078	/home/hp/project/gtchan-vs/glide-dock_XP_L6020	glide-dock_XP_L6020_pv.maegz	880	Thiamine monophosphate chloride dihydrat	273724-21-3	51139	0.99999958	0	OPLS3e	9.4381924	1	L6020.maegz:1078-1	T4925	Diazines	glide-grid_1	972	8	-6.1823521	-0.28101599	-0.78741789	-1.5111923	-6.1823521	-1.2959968	-0.2525256	0	-1.4534942	-36.357697	-14.387899	0.95584798	-0.027699737	-59.014454	-50.745594	13.170918	1	3	0	-6.1823521	-2.7136283	1	prime_mmgbsa_L6020	22	0	-8067.3301	1120.6108	-1325.7544	-629.68176	-1549.7799
O=C(O[C@H]1[C@H](O)[C@@H](O)[C@H](O[C@H]2[C@H](O)[C@@H](O[C@H]3[C@H](O)[C@H](O)[C@@H](O)[C@H](C)O3)[C@H](O[C@@H]3CC=4[C@@](C)([C@H]5[C@@H]([C@@H]6[C@@](C)([C@H]7[C@H](C)[C@]8(O[C@](CO[C@H]9[C@H](O)[C@@H](O)[C@H](O)[C@@H](CO)O9)(C)CC8)O[C@H]7C6)CC5)CC=4)CC3)O[C@@H]2CO)OC1)C[C@](O)(CC(=O)O)C	87104	L6020.8066	/home/hp/project/gtchan-vs/glide-dock_XP_L6020	glide-dock_XP_L6020_pv.maegz	529			51139	1	0	OPLS3e	61.742313	1	L6020.maegz:8066-1	NP-024588	Steroids	glide-grid_1	992	30	-7.5420632	-0.091976382	-0.39958969	-1.3949426	-7.5420632	-0.30022591	-0.20548992	0	-0.13215409	-29.808064	-33.239845	0.039397024	-0.063750736	-68.087852	-63.047909	17.68372	1	5	0	-7.5420632	-5.04421	1	prime_mmgbsa_L6020	82	0	-8106.1147	1149.8993	-1305.3154	-645.26129	-1407.2673
O([C@H]1[C@H](O)[C@@H](O)[C@H](O)[C@@H](CO)O1)c1ccc(C=2Oc3c([C@H]4[C@H](O)[C@@H](O)[C@H](O)[C@@H](CO)O4)c(O)cc(O)c3C(=O)C=2)cc1	86679	L6020.11003	/home/hp/project/gtchan-vs/glide-dock_XP_L6020	glide-dock_XP_L6020_pv.maegz	104	Vitexia-glucoside	38950-94-6	51139	1	0	OPLS3e	27.843809	1	L6020.maegz:11003-1	T5719	Flavonoids	glide-grid_1	120	16	-10.048247	-0.23924398	-0.83161849	-2.1209261	-10.048247	-2.4405835	0	0	-0.12929164	-41.132813	-16.075848	0.24384901	0	-70.099953	-57.20866	8.8937645	1	1	0	-10.048247	-4.3200002	1	prime_mmgbsa_L6020	42	0	-8240.6533	1123.0548	-1303.0441	-640.62933	-1419.6515
O=C(O[C@@H]1[C@@H](O)[C@H](O)[C@@H](COC(=O)CC2(O)C=CC(=O)C=C2)O[C@H]1OC(=O)CC1(O)C=CC(=O)C=C1)Cc1ccccc1	87356	L6020.5302	/home/hp/project/gtchan-vs/glide-dock_XP_L6020	glide-dock_XP_L6020_pv.maegz	781	Jacaranose	117316-68-4	51139	1	0	OPLS3e	29.403212	1	L6020.maegz:5302-1	NP-013433	Simple aromatic products	glide-grid_1	77	17	-6.5433402	-0.1521707	-0.53311455	-1.3743049	-6.5433402	-1.6230456	-0.65998775	0	-0.42818353	-46.729816	-25.946583	0.58765537	-0.095824815	-108.19962	-72.676399	9.1590767	1	42	0	-6.5433402	-3.84867	1	prime_mmgbsa_L6020	43	0	-8172.2598	1131.6602	-1314.0991	-638.3443	-1396.682
O=C(O[C@H]1[C@H](O[C@H]2[C@H](O)[C@H](O)[C@@H](O[C@H]3[C@H](O)[C@@H](O[C@H]4[C@H](O)[C@@](O)(CO)CO4)[C@H](O)CO3)[C@H](C)O2)[C@@H](O)[C@@H](O)CO1)[C@@]12[C@H](O)C[C@]3(C)[C@@]4(C)[C@@H]([C@]5(C)[C@H](C(CO)(CO)[C@@H](O[C@H]6[C@H](O)[C@@H](O)[C@H](O)[C@@H](CO)O6)[C@@H](O)C5)CC4)CC=C3[C@@H]1CC(C)(C)CC2	86950	L6020.11424	/home/hp/project/gtchan-vs/glide-dock_XP_L6020	glide-dock_XP_L6020_pv.maegz	375	Platycodin D	58479-68-8	51139	1	0	OPLS3e	138.06439	1	L6020.maegz:11424-1	T3889	Triterpenoids	glide-grid_1	39	32	-8.1790915	-0.096224613	-0.42308322	-1.5027771	-8.1790915	-0.9054265	-0.68526697	0	-0.5340237	-38.050537	-28.931847	0.0074456995	-0.00028657157	-81.003784	-66.982384	8.8524733	1	2	0	-8.1790915	-3.7723713	1	prime_mmgbsa_L6020	85	0	-7937.1094	1183.976	-1287.5875	-656.69427	-1406.1317
O=C(O[C@H]1[C@@H](O)[C@H](O)C[C@](O)(C(=O)OC)C1)/C=C/c1cc(OC)c(O)cc1	87082	L6020.15340	/home/hp/project/gtchan-vs/glide-dock_XP_L6020	glide-dock_XP_L6020_pv.maegz	507	Methyl 5-O-feruloylquinate	154461-64-0	51139	1	0	OPLS3e	25.398062	1	L6020.maegz:15340-1	TN4534	Phenylpropanoids	glide-grid_1	446	11	-7.6210756	-0.28226206	-0.8467862	-1.7740608	-7.6210756	-2.2289579	-0.26801711	0	-0.95846164	-41.932358	-15.095181	0.66418415	0	-84.701271	-57.027538	4.3121734	1	2	0	-7.6210756	-2.1231182	1	prime_mmgbsa_L6020	27	0	-8032.062	1123.7675	-1321.043	-640.58063	-1400.7781
O=C(O)[C@H](N)COC(=O)CCCCCCC/C=C\C[C@@H](O)[C@H](O)CCCCC	87189	L6020.7963	/home/hp/project/gtchan-vs/glide-dock_XP_L6020	glide-dock_XP_L6020_pv.maegz	614			51139	1	0	OPLS3e	10.577629	1	L6020.maegz:7963-1	NP-024401	Aliphatic natural product	glide-grid_1	1115	22	-7.1589475	-0.25567669	-0.77638501	-1.6524953	-7.1589475	-2.2615712	-0.54005367	0	-0.9766807	-42.823902	-15.213567	2.1898236	-0.022778505	-83.9077	-58.037468	13.53749	1	8	0	-7.1589475	-4.3330598	1	prime_mmgbsa_L6020	28	0	-7995.6855	1116.2843	-1342.0594	-643.63385	-1403.1895
O=C(OC[C@@H]1[C@@H](OC(=O)c2cc(O)c(O)c(O)c2)[C@H](OC(=O)c2cc(O)c(O)c(O)c2)[C@@H](O)[C@H](OC(=O)/C=C/c2cc(O)c(O)cc2)O1)/C=C/c1cc(O)c(O)cc1	87419	L6020.7740	/home/hp/project/gtchan-vs/glide-dock_XP_L6020	glide-dock_XP_L6020_pv.maegz	844			51139	1	0	OPLS3e	55.703957	1	L6020.maegz:7740-1	NP-024075	Tannins	glide-grid_1	370	26	-6.327168	-0.10908911	-0.42227048	-1.250319	-6.327168	-0.86779916	0	0	-0.26672116	-55.477463	-5.2243466	0.2943233	-0.0016028478	-81.102013	-60.701809	11.593781	1	5	0	-6.327168	-2.4000001	1	prime_mmgbsa_L6020	58	0	-8011.9136	1120.2782	-1295.0487	-649.1261	-1426.0791
O=C(NC/C=C/C=C(/[C@@H](OC)[C@@H](C)[C@@H]1[C@@H](O)[C@@H](O)[C@@H](/C=C/C=C/C=C(/C(=O)C=2C(=O)NC=CC=2O)\C)O1)\C)[C@@H](CC)[C@]1(O)[C@H](O)[C@H](O)C(C)(C)[C@H](/C=C/C=C/C)O1	86978	L6020.5194	/home/hp/project/gtchan-vs/glide-dock_XP_L6020	glide-dock_XP_L6020_pv.maegz	403	Mocimycin	50935-71-2	51139	1	0	OPLS3e	41.848072	1	L6020.maegz:5194-1	NP-012816	Polyketides	glide-grid_1	710	24	-8.0435905	-0.14111564	-0.54308367	-1.594985	-8.0435905	-0.96193922	-0.30921334	0	-0.0063922247	-41.086468	-18.490126	0.34484327	-0.12425225	-69.78981	-59.576595	13.959813	1	7	0	-8.0435905	-2.3981595	1	prime_mmgbsa_L6020	57	0	-8154.2705	1137.5951	-1323.2196	-650.89178	-1411.1323
O=C(O)[C@H](NC(=O)CCC/C=C\C/C=C\[C@H](O)CCCC)CCC(=O)O	86756	L6020.7789	/home/hp/project/gtchan-vs/glide-dock_XP_L6020	glide-dock_XP_L6020_pv.maegz	181			51139	1	0	OPLS3e	-2.6744239	1	L6020.maegz:7789-1	NP-024149	Aliphatic natural product	glide-grid_1	25	19	-9.4093847	-0.36189941	-1.0721256	-2.2097631	-9.4093847	-1.9553844	-1.1394217	0	-0.95996583	-39.513008	-24.858181	2.1188831	-0.11767445	-95.122917	-64.371185	9.7434473	1	5	0	-9.4093847	-4.2114925	1	prime_mmgbsa_L6020	26	0	-8106.9043	1114.9568	-1338.6482	-636.69958	-1398.1487
O=C(CC[C@@H](O)Cc1cc(O)c(O)cc1)CCc1cc(O)c(O)cc1	86971	L6020.5562	/home/hp/project/gtchan-vs/glide-dock_XP_L6020	glide-dock_XP_L6020_pv.maegz	396			51139	0.99999994	0	OPLS3e	21.087044	1	L6020.maegz:5562-1	NP-015209	Simple aromatic products	glide-grid_1	904	13	-8.08461	-0.3233844	-0.94558179	-1.9162949	-8.08461	-1.6386847	-0.22322448	0	-1.0474474	-38.144325	-15.535832	1.2676841	-0.012677006	-77.163689	-53.680157	8.1920567	1	30	0	-8.08461	-3.7897308	1	prime_mmgbsa_L6020	25	0	-8044.8848	1109.8933	-1312.5352	-641.15887	-1410.7881
O=C(OC[C@@H]1[C@@H](O)[C@H](O)[C@@H](O[C@H]2[C@H](O)[C@@](O)(CO)CO2)[C@H](OCCc2ccc(O)cc2)O1)C[C@](O)(CC(=O)O)C	86805	L6020.7418	/home/hp/project/gtchan-vs/glide-dock_XP_L6020	glide-dock_XP_L6020_pv.maegz	230			51139	1	0	OPLS3e	3.3466079	1	L6020.maegz:7418-1	NP-023236	Miscellaneous	glide-grid_1	49	22	-9.039463	-0.22598659	-0.77286321	-1.9278514	-9.039463	-1.4986141	-0.59096819	0	-0.40606448	-42.3993	-26.139654	0.54824001	-0.096689202	-96.58181	-68.538956	7.2613611	1	1	0	-9.039463	-5.0604491	1	prime_mmgbsa_L6020	40	0	-8142.5576	1110.4128	-1317.715	-643.06091	-1399.2609
[P@@](=O)(OC[C@@H](O)COC(=O)CCCCCCCCCC[C@H](CC)C)(OC[C@H](O)CO)O	86897	L6020.7983	/home/hp/project/gtchan-vs/glide-dock_XP_L6020	glide-dock_XP_L6020_pv.maegz	322	Bacilysocin	406220-40-4	51139	1	0	OPLS3e	4.6892409	1	L6020.maegz:7983-1	NP-024439	Aliphatic natural product	glide-grid_1	64	26	-8.4124508	-0.27136937	-0.85247451	-1.8972654	-8.4124508	-2.0290029	-0.63945276	0	-0.69175231	-43.291008	-20.549221	1.9165142	0	-91.962959	-63.840229	12.955674	1	1	0	-8.4124508	-3.8506951	1	prime_mmgbsa_L6020	31	0	-8072.9053	1118.0148	-1350.849	-642.19366	-1396.677
O=C(O)[C@H](NC(=O)CCCCCCC[C@@H](O)[C@@H](O)CCCCCCCC)CO	87132	L6020.8433	/home/hp/project/gtchan-vs/glide-dock_XP_L6020	glide-dock_XP_L6020_pv.maegz	557			51139	1	0	OPLS3e	13.209249	1	L6020.maegz:8433-1	NP-025284	Aliphatic natural product	glide-grid_1	806	24	-7.3987527	-0.26424116	-0.80239183	-1.7078494	-7.3987527	-1.5491596	-0.7475031	0	-0.81100029	-35.832752	-22.178257	2.2907267	-0.077552296	-77.515083	-58.011009	8.9703045	1	14	0	-7.3987527	-3.1288593	1	prime_mmgbsa_L6020	28	0	-8061.8193	1119.1636	-1337.3934	-641.79602	-1394.0433
O=C(O[C@H]1[C@H](O)[C@H](O)[C@@H](O)[C@@H](CO[C@@H]2[C@H](O)[C@H](O)[C@@H](O)[C@@H](CO)O2)O1)[C@@]12[C@@H](C=3[C@](C)([C@@]4(C)[C@@H]([C@]5(C)[C@H](C(C)(C)[C@H](O[C@@H]6[C@H](O[C@H]7[C@H](O)[C@H](O[C@H]8[C@H](O)[C@H](O)[C@H](O)CO8)[C@@H](O)[C@@H](C)O7)[C@H](O)[C@@H](O)CO6)CC5)CC4)CC=3)CC1)CC(C)(C)CC2	86672	L6020.2769	/home/hp/project/gtchan-vs/glide-dock_XP_L6020	glide-dock_XP_L6020_pv.maegz	97			51139	1	0	OPLS3e	141.11314	1	L6020.maegz:2769-1	STOCK1N-99063		glide-grid_1	1144	27	-10.126977	-0.12201177	-0.53222394	-1.8688457	-10.126977	-0.64232862	0	0	-0.12452649	-42.086487	-20.893536	0.20702592	-0.0037026617	-73.017525	-62.980022	0	1	8	0	-10.126977	-5.3823977	1	prime_mmgbsa_L6020	83	0	-7885.5498	1198.0441	-1294.243	-652.03418	-1407.5696
O=C(O)[C@H](CO[C-](O)[C@@H](CCOc1cc2OC(=O)C=Cc2cc1)C)CCOc1cc2OC(=O)C=Cc2cc1	87294	L6020.14124	/home/hp/project/gtchan-vs/glide-dock_XP_L6020	glide-dock_XP_L6020_pv.maegz	719	7-(3'-Carboxybutoxy)coumarin	16851-01-7	51139	1	0	OPLS3e	52.642136	1	L6020.maegz:14124-1	TBBP05918	Coumarins	glide-grid_1	770	15	-6.7526112	-0.1777003	-0.59742403	-1.4560616	-6.7526112	-2.0178208	-0.59097654	0	-0.26528099	-51.474892	-10.657402	0.82564515	0	-89.191025	-62.132294	11.407199	1	7	0	-6.7526112	-3.0775297	1	prime_mmgbsa_L6020	38	0	-8245.582	1137.4316	-1313.9279	-646.05212	-1349.4863
O=C(O[C@H]1[C@H](O)[C@@H](O)[C@H](O)[C@@H](CO)O1)[C@]12[C@H](C=3[C@](C)([C@@]4(C)[C@@H]([C@]5(C)[C@H](C(C)(C)[C@@H](O[C@H]6[C@H](O[C@H]7[C@H](O)[C@@H](O)[C@H](O)[C@@H](CO)O7)[C@@H](O)[C@@H](O[C@H]7[C@H](O)[C@@H](O)[C@H](O)[C@@H](CO)O7)CO6)CC5)CC4)CC=3)CC1)CC(C)(C)CC2	86648	L6020.7528	/home/hp/project/gtchan-vs/glide-dock_XP_L6020	glide-dock_XP_L6020_pv.maegz	73			51139	1	0	OPLS3e	133.71321	1	L6020.maegz:7528-1	NP-023435	Terpenoids	glide-grid_1	438	25	-10.561729	-0.14082307	-0.59387386	-1.9862254	-10.561729	-0.79366654	-0.31999999	0	0.09605018	-35.744255	-25.432587	0.0096022813	0	-73.382561	-61.176842	17.909245	1	6	0	-10.561729	-5.6402416	1	prime_mmgbsa_L6020	75	0	-7883.8774	1189.6042	-1302.7369	-654.25763	-1413.0338
O=C(OC[C@@H]1[C@@H](O)[C@H](O)[C@@H](O)[C@H](OC2=C(C)OC=CC2=O)O1)/C=C/c1ccc(O[C@H]2[C@H](O)[C@H](O)[C@@H](O)[C@H](C)O2)cc1	87193	L6020.7212	/home/hp/project/gtchan-vs/glide-dock_XP_L6020	glide-dock_XP_L6020_pv.maegz	618			51139	1	0	OPLS3e	52.710941	1	L6020.maegz:7212-1	NP-022782	Carbohydrates	glide-grid_1	1274	15	-7.1401772	-0.17415066	-0.60050935	-1.5148124	-7.1401772	-2.1054881	-0.088555641	0	-0.41213286	-38.142273	-10.624514	0.45823851	0	-77.337921	-48.766788	13.213036	1	24	0	-7.1401772	-2.8932421	1	prime_mmgbsa_L6020	41	0	-7985.8086	1132.2753	-1317.4155	-648.22852	-1409.4268
O=C(OC[C@@H]1[C@@H](O)[C@H](OC(=O)c2cc(O)c(O)c(O)c2)[C@@H](O)[C@H](OC(=O)c2cc(O)c(O)c(O)c2)O1)c1cc(O)c(O)c(O)c1	86866	L6020.11957	/home/hp/project/gtchan-vs/glide-dock_XP_L6020	glide-dock_XP_L6020_pv.maegz	291	1 3 6-Tri-O-galloyl-beta-D-glucose	18483-17-5	51139	1	0	OPLS3e	38.078201	1	L6020.maegz:11957-1	TN1166	Phenols	glide-grid_1	588	21	-8.625351	-0.19167447	-0.68176568	-1.7944574	-8.625351	-1.1367868	-0.29673901	0	-1.2751817	-47.879417	-19.581518	0.38002017	-0.0097394623	-88.691696	-67.460938	4.5501299	1	8	0	-8.625351	-4.3013382	1	prime_mmgbsa_L6020	45	0	-7974.4204	1103.6595	-1300.1411	-638.90802	-1403.6504
O=C(O[C@H]1[C@H](O[C@H]2[C@H](O)[C@@H](O)[C@H](O)[C@@H](CO)O2)[C@@H](O)[C@H](OCCc2cc(O)c(OC)cc2)O[C@@H]1CO)/C=C/c1cc(OC)c(O)cc1	86983	L6020.14434	/home/hp/project/gtchan-vs/glide-dock_XP_L6020	glide-dock_XP_L6020_pv.maegz	408	Hemiphroside A	165338-27-2	51139	1	0	OPLS3e	49.656647	1	L6020.maegz:14434-1	TN4197	Phenylpropanoids	glide-grid_1	388	22	-8.028636	-0.17082205	-0.61646706	-1.6553385	-8.028636	-1.4419633	-0.16	0	-0.89414537	-41.989044	-17.078125	0.41126457	0	-69.779785	-59.067169	15.146751	1	3	0	-8.028636	-3.666585	1	prime_mmgbsa_L6020	47	0	-7976.3955	1117.9677	-1308.7267	-647.69513	-1406.4673
O=C(O)[C@@H](NC(=O)[C@@H](NC(=O)[C@@H](NC(=O)[C@@H](NC(=O)[C@@H](N)CCCNC(=N)N)CCCCN)CC(=O)O)C(C)C)Cc1ccc(O)cc1	87218	L6020.1304	/home/hp/project/gtchan-vs/glide-dock_XP_L6020	glide-dock_XP_L6020_pv.maegz	643	Thymopentin	69558-55-0	51139	1	0	OPLS3e	11.421507	1	L6020.maegz:1304-1	T2598	Others	glide-grid_1	37	30	-7.0459542	-0.14679071	-0.53347284	-1.4464511	-7.0459542	-1.862011	-1.3855705	0	-0.29068831	-42.709339	-24.100845	0.9893564	-0.0086518573	-92.646622	-66.810188	10.57994	1	26	0	-7.0459542	-3.3974812	1	prime_mmgbsa_L6020	48	0	-8168.7261	1127.8701	-1334.8052	-639.17297	-1410.0945
O=C(O[C@@H]1[C@@H](C)O[C@@H](O[C@@H]2[C@@H](C)O[C@@H](O[C@H]3[C@H](OC)[C@@H](O)[C@H](O[C@@H]4CC=5[C@@](C)([C@H]6[C@@H]([C@@H]7[C@@](C)([C@@H](C(=O)C)[C@H](O[C@H]8[C@H](O)[C@@H](O)[C@H](O)[C@@H](CO[C@H]9[C@H](O[C@H]%10[C@H](O)[C@@H](O)[C@H](O)[C@@H](CO)O%10)[C@@H](O)[C@H](O)[C@@H](CO)O9)O8)C7)CC6)CC=5)CC4)O[C@@H]3C)C[C@@H]2OC)C[C@@H]1OC)/C=C(\C)/C	86661	L6020.7155	/home/hp/project/gtchan-vs/glide-dock_XP_L6020	glide-dock_XP_L6020_pv.maegz	86	Extensumside E	2079912-11-9	51139	0.99999994	0	OPLS3e	96.927361	1	L6020.maegz:7155-1	NP-022605	Steroids	glide-grid_1	985	33	-10.287107	-0.1094373	-0.49759346	-1.8557748	-10.287107	-1.1281352	-0.1360947	0	-0.17746702	-44.979519	-23.932838	0.012649133	-0.0077089053	-77.662117	-68.912361	17.20133	1	17	0	-10.287107	-5.3835759	1	prime_mmgbsa_L6020	94	0	-8019.293	1159.2281	-1312.0626	-651.3974	-1405.7487
O=C(O[C@H]1[C@H](O)[C@@H](O)[C@H](O)[C@@H](CO)O1)[C@@]1(C)[C@@H]2[C@](C)([C@H]3[C@@]4(CC(=C)[C@@](O[C@H]5[C@H](O[C@H]6[C@H](O)[C@@H](O)[C@H](O)[C@@H](C)O6)[C@@H](O[C@H]6[C@H](O)[C@@H](O)[C@H](O)[C@@H](CO)O6)[C@H](O)[C@@H](CO)O5)(C4)CC3)CC2)CCC1	86681	L6020.18628	/home/hp/project/gtchan-vs/glide-dock_XP_L6020	glide-dock_XP_L6020_pv.maegz	106	Stevia impurity (13-[(2-O-6-deoxy-?2-D-glucopyranosyl-3-O-?2-D-glucopyranosyl-?2-D-glucopyranosyl)oxy]ent-kaur-16-en-19-oic acid ?2-D-glucopyranosyl ester)	1309929-72-3	51139	1	0	OPLS3e	98.526192	1	L6020.maegz:18628-1	TCFN95229	Diterpenoids	glide-grid_1	943	25	-10.020932	-0.1518323	-0.61359078	-1.9309438	-10.020932	-0.66938269	0	0	-0.1601526	-37.235016	-23.683538	0.051126543	-0.0047408836	-66.355644	-60.918556	14.386217	1	25	0	-10.020932	-7.0011473	1	prime_mmgbsa_L6020	66	0	-7897.5986	1167.1006	-1307.0452	-642.42676	-1410.3873
O(C/C=C(/CC/C=C(/CC[C@@H](O)[C@@](O)(CCC[C@](O)(CCC[C@@](O)(CCC[C@](O)(CCC[C@@](O)(CCC[C@](O)(CCCC(O)(C)C)C)C)C)C)C)C)\C)\C)[C@H]1[C@H](O)[C@H](O)[C@@H](O)[C@@H](CO)O1	87061	L6020.4368	/home/hp/project/gtchan-vs/glide-dock_XP_L6020	glide-dock_XP_L6020_pv.maegz	486			51139	1	0	OPLS3e	35.962723	1	L6020.maegz:4368-1	NP-006956	Polyketides	glide-grid_1	166	47	-7.7458267	-0.11916657	-0.47913608	-1.4969554	-7.7458267	-1.7989538	-0.76483351	0	0	-38.656078	-24.335276	0.66525304	-0.012811045	-81.738869	-62.991356	18.731983	1	1	0	-7.7458267	-4.9372334	1	prime_mmgbsa_L6020	65	0	-8208.4277	1162.2708	-1330.2863	-652.61401	-1386.5646
O=C(O)c1c(O)cccc1CCCC/C=C/C[C@H](O)CCCCCCC	86993	L6020.7334	/home/hp/project/gtchan-vs/glide-dock_XP_L6020	glide-dock_XP_L6020_pv.maegz	418			51139	1	0	OPLS3e	10.154342	1	L6020.maegz:7334-1	NP-023085	Simple aromatic products	glide-grid_1	775	17	-8.0035572	-0.30782914	-0.9119426	-1.8796092	-8.0035572	-2.4337673	-0.72000003	0	-0.93747979	-41.111069	-18.026278	1.8996928	-0.054102253	-85.455627	-59.137348	2.9298797	1	15	0	-8.0035572	-3.5371881	1	prime_mmgbsa_L6020	26	0	-8098.7275	1122.6976	-1330.9799	-640.60632	-1400.7795
O=C(O)[C@@H](NC(=O)c1ccc(NC[C@H]2N(C=O)C=3C(=O)NC(N)=NC=3NC2)cc1)CCC(=O)O	86581	L6020.19251	/home/hp/project/gtchan-vs/glide-dock_XP_L6020	glide-dock_XP_L6020_pv.maegz	6	6R-Leucovorin	73951-54-9	51139	0.98253953	0	OPLS3e	13.046065	1	L6020.maegz:19250-1	T29477		glide-grid_1	50	13	-12.136566	-0.35695782	-1.1564049	-2.681308	-12.136566	-2.0960464	-1.2533706	0	-0.72575629	-50.39143	-20.099583	0.90243161	-0.099449173	-110.58751	-70.491013	8.8937569	1	9	0	-12.136566	-4.6178899	1	prime_mmgbsa_L6020	34	0	-8593.6689	1144.0602	-1298.2712	-632.0376	-1409.4875
O=C(O)[C@@H](NC(=O)c1ccc(CCC2=C3C(=O)N=C(N)N=C3N=C2)cc1)CCC(=O)O	87216	L6020.17795	/home/hp/project/gtchan-vs/glide-dock_XP_L6020	glide-dock_XP_L6020_pv.maegz	641	Pemetrexed disodium	150399-23-8	51139	1	0	OPLS3e	10.711363	1	L6020.maegz:17795-1	TCFN90017	Miscellaneous	glide-grid_1	361	12	-7.050045	-0.22742081	-0.71441531	-1.5900012	-7.050045	-1.445737	-0.5125308	0	-0.94856799	-45.968163	-14.216597	1.0961959	-0.16956796	-92.452797	-60.184757	10.031263	1	5	0	-7.050045	-3.224267	1	prime_mmgbsa_L6020	31	0	-8339.8662	1127.9673	-1313.2865	-636.85962	-1404.792
O=C(O)[C@H](O)CCCCCCCCCCCC[C@@H](O)CO[C@H]1[C@H](O)[C@@H](O)[C@H](O[C@H]2[C@H](O)[C@@H](O)[C@H](O)[C@@H](CO)O2)[C@@H](COC(=O)C)O1	87036	L6020.6120	/home/hp/project/gtchan-vs/glide-dock_XP_L6020	glide-dock_XP_L6020_pv.maegz	461			51139	1	0	OPLS3e	26.357508	1	L6020.maegz:6120-1	NP-018243	Carbohydrates	glide-grid_1	119	32	-7.8557463	-0.1707771	-0.61190248	-1.6269062	-7.8557463	-2.0103407	-0.28595868	0	9.5804417e-006	-37.32	-26.108082	0.88078713	-0.061284121	-79.422379	-63.428082	13.098886	1	17	0	-7.8557463	-5.1865826	1	prime_mmgbsa_L6020	46	0	-7975.7896	1123.402	-1334.6405	-641.36755	-1392.8972
O=C(N[C@H]([C@H](O)/C=C/CC/C=C/CCCCCCCCC)CO[C@H]1[C@H](O)[C@@H](O)[C@H](O)[C@@H](CO)O1)[C@H](O)CCCCCCCCCCCCCC	87309	L6020.14241	/home/hp/project/gtchan-vs/glide-dock_XP_L6020	glide-dock_XP_L6020_pv.maegz	734	Soyacerebroside I	114297-20-0	51139	1	0	OPLS3e	20.066347	1	L6020.maegz:14241-1	TN2223	Cerebrosides	glide-grid_1	140	39	-6.7157784	-0.13431557	-0.4948228	-1.3672123	-6.7157784	-3.0303862	0	0	-0.00018719757	-43.613522	-17.06172	0.78839087	0	-86.004318	-60.67524	13.995646	1	5	0	-6.7157784	-3.4351015	1	prime_mmgbsa_L6020	50	0	-7937.9204	1118.2378	-1353.1465	-662.02325	-1397.6178
O=C(O[C@H]1[C@@H](O)[C@H](O)C[C@](O)(C(=O)OC)C1)/C=C/c1cc(O)c(O)cc1	86938	L6020.17315	/home/hp/project/gtchan-vs/glide-dock_XP_L6020	glide-dock_XP_L6020_pv.maegz	363	Neochlorogenic acid methyl ester	123410-65-1	51139	1	0	OPLS3e	20.764257	1	L6020.maegz:17315-1	TBBP05568	Miscellaneous	glide-grid_1	375	11	-8.2340012	-0.31669235	-0.93819988	-1.9337282	-8.2340012	-2.059037	-0.19590029	0	-1.2222548	-39.15955	-19.382938	0.7101267	0	-83.218544	-58.542488	10.52238	1	7	0	-8.2340012	-3.4574127	1	prime_mmgbsa_L6020	26	0	-8036.9385	1120.5775	-1313.1497	-638.19373	-1403.9138
O=C(O[C@H]1[C@H](O)[C@@H](O)[C@H](O)[C@@H](CO)O1)[C@@]1(C)[C@@H]2[C@](C)([C@H]3[C@@]4(CC(=C)[C@@](O[C@H]5[C@H](O[C@H]6[C@H](O)[C@@H](O)[C@H](O)[C@@H](CO)O6)[C@@H](O[C@H]6[C@H](O)[C@@H](O)[C@H](O)[C@@H](CO)O6)[C@H](O)[C@@H](CO)O5)(C4)CC3)CC2)CCC1	86630	L6020.11318	/home/hp/project/gtchan-vs/glide-dock_XP_L6020	glide-dock_XP_L6020_pv.maegz	55	Rebaudioside A	58543-16-1	51139	1	0	OPLS3e	92.811966	1	L6020.maegz:11318-1	T3235	Diterpenoids	glide-grid_1	191	27	-10.745975	-0.16038768	-0.65142232	-2.0646703	-10.745975	-1.2075243	0	0	0.026985303	-37.454582	-30.705381	0.086899035	-6.1426799e-005	-74.393517	-68.159966	22.649427	1	13	0	-10.745975	-6.9505544	1	prime_mmgbsa_L6020	67	0	-7909.354	1165.7562	-1305.8483	-649.79218	-1387.7623
O([C@H]([C@H](O)[C@H](CC)C)C[C@@H](CCCCCC[C@@H](O)C[C@@H](O)CN)C)C(=O)C[C@@H](C(=O)O)CC(=O)O	87345	L6020.17474	/home/hp/project/gtchan-vs/glide-dock_XP_L6020	glide-dock_XP_L6020_pv.maegz	770	AAL Toxin TB1	149849-90-1	51139	1	0	OPLS3e	15.256308	1	L6020.maegz:17474-1	TCFN00002	Alkaloids	glide-grid_1	12	27	-6.5971017	-0.18848862	-0.61655879	-1.4482102	-6.5971017	-2.4744241	-1.2457045	0	-0.81756449	-28.350349	-19.758125	1.6000626	-0.0049769562	-66.414551	-48.108475	8.7734022	1	3	0	-6.5971017	-3.4616594	1	prime_mmgbsa_L6020	35	0	-8087.5083	1124.6545	-1327.6799	-640.44397	-1411.8752
O=C(CCCCCCCCc1cc(O)c(O)cc1)c1c(O)cccc1O	87288	L6020.966	/home/hp/project/gtchan-vs/glide-dock_XP_L6020	glide-dock_XP_L6020_pv.maegz	713	Malabaricone C	63335-25-1	51139	0.99989998	0	OPLS3e	27.470978	1	L6020.maegz:966-1	TN6772	alkyl-phenylketones	glide-grid_1	1023	14	-6.7965913	-0.26140738	-0.77441829	-1.5961572	-6.7965913	-2.169522	-0.18650922	0	-1.207402	-39.477657	-12.938834	1.4910518	0	-76.211868	-52.416492	3.8400364	1	5	0	-6.7965913	-2.090764	1	prime_mmgbsa_L6020	26	0	-8093.9897	1106.9575	-1317.8059	-638.81537	-1403.1927
O=C(OC[C@@H]1[C@@H](O)[C@H](O)[C@@H](O)[C@H](O[C@@H](CCc2ccc(O)cc2)C)O1)C[C@](O)(CC(=O)O)C	86682	L6020.7227	/home/hp/project/gtchan-vs/glide-dock_XP_L6020	glide-dock_XP_L6020_pv.maegz	107			51139	1	0	OPLS3e	11.116234	1	L6020.maegz:7227-1	NP-022828	Lignans	glide-grid_1	30	18	-10.006936	-0.30324051	-0.97265428	-2.2254908	-10.006936	-2.2558935	-0.47999999	0	-0.53982317	-40.250305	-22.000317	0.76084608	-0.096896961	-84.638557	-62.250622	11.220182	1	12	0	-10.006936	-5.0708227	1	prime_mmgbsa_L6020	33	0	-8180.9375	1120.0295	-1318.7192	-638.36761	-1391.6554
O=C(O[C@H]1[C@H](O[C@H]2[C@H](O)[C@@H](O)[C@H](O)[C@@H](CO)O2)[C@@H](O[C@H]2[C@H](O)[C@@H](O)[C@H](O)[C@@H](CO)O2)[C@H](O)[C@@H](CO)O1)[C@@]1(C)[C@@H]2[C@](C)([C@H]3[C@@]4(CC(=C)[C@@](O[C@H]5[C@H](O[C@H]6[C@H](O)[C@@H](O)[C@H](O)[C@@H](CO)O6)[C@@H](O[C@H]6[C@H](O)[C@@H](O)[C@H](O)[C@@H](CO)O6)[C@H](O)[C@@H](CO)O5)(C4)CC3)CC2)CCC1	86996	L6020.11447	/home/hp/project/gtchan-vs/glide-dock_XP_L6020	glide-dock_XP_L6020_pv.maegz	421	Rebaudioside M	1220616-44-3	51139	1	0	OPLS3e	113.16529	1	L6020.maegz:11447-1	T5792	Others	glide-grid_1	58	39	-7.9890451	-0.089764558	-0.40077585	-1.455561	-7.9890451	-1.1383889	0	0	-0.47041565	-47.706539	-21.797146	0.043285795	-0.0043224632	-37.243694	-69.503685	41.87014	1	17	0	-7.9890451	-4.1229944	1	prime_mmgbsa_L6020	89	0	-7838.9492	1187.7476	-1325.2383	-661.95947	-1384.13
O=C(OCc1ccc(O[C@H]2[C@H](O)[C@@H](O)[C@H](O)[C@@H](CO)O2)cc1)[C@@](O)(CC(=O)OCc1ccc(O[C@H]2[C@H](O)[C@@H](O)[C@H](O)[C@@H](CO)O2)cc1)CC(C)C	87142	L6020.11156	/home/hp/project/gtchan-vs/glide-dock_XP_L6020	glide-dock_XP_L6020_pv.maegz	567	Militarine	58139-23-4	51139	1	0	OPLS3e	54.834972	1	L6020.maegz:11156-1	TN1028	Phenols	glide-grid_1	282	26	-7.3671632	-0.14445418	-0.53569818	-1.4938004	-7.3671632	-1.058725	-0.19086759	0	-0.14835201	-47.114517	-19.604586	0.3272936	0	-97.02327	-66.719101	0	1	3	0	-7.3671632	-5.892045	1	prime_mmgbsa_L6020	51	0	-7955.144	1136.9194	-1317.5801	-653.46289	-1421.0342
O=C(OC[C@H](O)CO)CCCCCCCC/C=C/C=C/C[C@@H](CC)C	87281	L6020.8099	/home/hp/project/gtchan-vs/glide-dock_XP_L6020	glide-dock_XP_L6020_pv.maegz	706			51139	1	0	OPLS3e	0.69989198	1	L6020.maegz:8099-1	NP-024638	Aliphatic natural product	glide-grid_1	1141	19	-6.8190074	-0.2727603	-0.79755592	-1.616309	-6.8190074	-2.3268042	-0.57818246	0	-0.99148685	-34.889694	-17.477777	2.432672	-0.0064575789	-72.061722	-52.367474	5.8051982	1	2	0	-6.8190074	-1.8196332	1	prime_mmgbsa_L6020	25	0	-8001.6182	1103.7494	-1340.9727	-645.0694	-1398.2944
O(C[C@@H]1[C@@H](O)[C@H](O)[C@@H](O)[C@H](OCc2ccccc2)O1)[C@H]1[C@H](O)[C@@](O)(CO)CO1	86617	L6020.11899	/home/hp/project/gtchan-vs/glide-dock_XP_L6020	glide-dock_XP_L6020_pv.maegz	42	Icariside F2	115009-57-9	51139	1	0	OPLS3e	20.893196	1	L6020.maegz:11899-1	NP-011395	Carbohydrates	glide-grid_1	15	13	-10.998557	-0.39280561	-1.1927892	-2.53879	-10.998557	-1.6601323	-0.7868228	0	-1.115502	-31.676683	-25.311459	0.84834021	-0.061780017	-68.287796	-56.98814	16.301559	1	2	0	-10.998557	-5.8534937	1	prime_mmgbsa_L6020	28	0	-7958.6606	1108.5369	-1313.9885	-643.46576	-1397.0159
[P@](=O)(O[P@](=O)(O[C@@H]1[C@H](O)[C@@H](O)[C@H](O)[C@@H](CO)O1)O)(OC[C@@H]1[C@@H](O)[C@@H](O)[C@H](N2C(=O)NC(=O)C=C2)O1)O	86665	L6020.1283	/home/hp/project/gtchan-vs/glide-dock_XP_L6020	glide-dock_XP_L6020_pv.maegz	90	UDP-Glucose sodium salt	28053-08-9	51139	0.99953705	0	OPLS3e	16.358999	1	L6020.maegz:1283-1	T4743	Pyrimidine nucleotides	glide-grid_1	351	17	-10.189149	-0.28303191	-0.93455076	-2.222997	-10.189149	-1.1751544	0	0	-0.20316783	-52.046898	-17.859955	0.34879079	-2.5387224e-005	-81.884567	-69.906853	0	1	9	0	-10.189149	-4.5200024	1	prime_mmgbsa_L6020	36	0	-8176.1494	1127.3627	-1333.0789	-628.5694	-1419.9724
O(C)c1c(O)cc2C(=O)Oc3c(OC)c(O)cc4C(=O)Oc1c2-c34	87163	L6020.15704	/home/hp/project/gtchan-vs/glide-dock_XP_L6020	glide-dock_XP_L6020_pv.maegz	588	3 8-Di-O-methylellagic acid	2239-88-5	51139	1	0	OPLS3e	49.62867	1	L6020.maegz:15704-1	TN1242	Phenols	glide-grid_1	304	4	-7.2976966	-0.30407068	-0.87709165	-1.7466736	-7.2976966	-1.0070245	-0.67415941	0	-1.2990811	-39.438145	-11.664458	0	0	-60.796139	-51.102604	4.7145987	1	19	0	-7.2976966	-3.032373	1	prime_mmgbsa_L6020	24	0	-8005.4375	1122.11	-1303.8556	-636.4812	-1403.0411
O=C(OC[C@@H]1[C@@H](O)[C@H](O)[C@@H](O)[C@H](O[C@@H](/C=C/[C@@]2(O)C(C)=CC(=O)CC2(C)C)C)O1)C[C@](O)(CC(=O)O)C	86685	L6020.7721	/home/hp/project/gtchan-vs/glide-dock_XP_L6020	glide-dock_XP_L6020_pv.maegz	110			51139	1	0	OPLS3e	14.877744	1	L6020.maegz:7721-1	NP-024048	Terpenoids	glide-grid_1	451	17	-9.9940376	-0.27010912	-0.90006351	-2.1674724	-9.9940376	-1.988432	-0.1290421	0	-0.3546854	-36.077122	-25.078962	0.80555427	-0.054022811	-82.189499	-61.156082	8.12216	1	14	0	-9.9940376	-5.7891359	1	prime_mmgbsa_L6020	37	0	-8178.0654	1121.4143	-1309.6196	-633.86945	-1403.5599
O(C[C@@H]1[C@@H](O)[C@H](O)[C@@H](O)[C@H](Oc2c(CO)c(O)c3C(=O)c4c(C(=O)c3c2)cccc4)O1)[C@H]1[C@H](O)[C@@H](O)[C@H](O)CO1	86629	L6020.11810	/home/hp/project/gtchan-vs/glide-dock_XP_L6020	glide-dock_XP_L6020_pv.maegz	54	Lucidin 3-O-primeveroside	29706-59-0	51139	1	0	OPLS3e	53.318481	1	L6020.maegz:11810-1	TN1886	Anthraquinones	glide-grid_1	125	14	-10.757613	-0.26894033	-0.91976303	-2.2942824	-10.757613	-1.6973331	0	0	-0.46974358	-42.308006	-19.854424	0.21535346	-0.021239007	-75.443001	-62.16243	9.8853807	1	11	0	-10.757613	-4.9727845	1	prime_mmgbsa_L6020	40	0	-7967.4282	1117.854	-1292.175	-645.97815	-1400.5752
O=C(O)Cc1c(OC(=O)c2cc(OC)c(O)cc2)cc(O[C@H]2[C@H](O)[C@@H](O)[C@H](O)[C@@H](CO)O2)cc1O	86594	L6020.7707	/home/hp/project/gtchan-vs/glide-dock_XP_L6020	glide-dock_XP_L6020_pv.maegz	19			51139	1	0	OPLS3e	45.177471	1	L6020.maegz:7707-1	NP-024025	Polycylic aromatic natural products	glide-grid_1	32	16	-11.599558	-0.33141595	-1.0840836	-2.5463605	-11.599558	-1.5783805	-1.0381474	0	-0.23532575	-35.898228	-28.242914	0.66199934	-0.13955231	-62.131149	-64.141144	21.452501	1	19	0	-11.599558	-3.8577361	1	prime_mmgbsa_L6020	35	0	-8090.9805	1145.4847	-1301.2917	-643.27155	-1400.5731
O=C(O)[C@@H](NC(=O)c1ccc(NC[C@H]2N(C=O)C=3C(=O)NC(N)=NC=3NC2)cc1)CCCC(=O)O	86582	L6020.2342	/home/hp/project/gtchan-vs/glide-dock_XP_L6020	glide-dock_XP_L6020_pv.maegz	7			51139	0.98253953	0	OPLS3e	8.5464211	1	L6020.maegz:2342-1	STOCK1N-63853		glide-grid_1	46	14	-12.132742	-0.34664977	-1.1339144	-2.6634061	-12.132742	-1.5536113	-0.80000001	0	-0.94298261	-49.589909	-18.708817	0.94109154	-0.063122362	-93.657387	-68.298721	12.341168	1	17	0	-12.132742	-4.4434557	1	prime_mmgbsa_L6020	35	0	-8640.3584	1148.7297	-1296.7275	-631.9458	-1404.6361
O(C[C@@H]1[C@@H](O)[C@H](O)[C@@H](O)[C@H](Oc2c(O)c(O)c3C(=O)C=C(c4ccccc4)Oc3c2)O1)[C@H]1[C@H](O)[C@@H](O)[C@H](O)[C@@H](CO)O1	86591	L6020.11002	/home/hp/project/gtchan-vs/glide-dock_XP_L6020	glide-dock_XP_L6020_pv.maegz	16	Oroxin B	114482-86-9	51139	1	0	OPLS3e	26.417624	1	L6020.maegz:11002-1	T3780	Flavonoid	glide-grid_1	61	16	-11.708215	-0.27876702	-0.96900153	-2.4713025	-11.708215	-1.6538079	0	0	-0.34507546	-34.683258	-25.528702	0.21222943	-0.032422874	-70.606186	-60.21196	9.0169277	1	15	0	-11.708215	-6.9102101	1	prime_mmgbsa_L6020	42	0	-8143.6201	1135.2904	-1295.7992	-639.26483	-1405.3058
O(C[C@H](CC[C@]1(O)[C@@H](C)[C@@H]2[C@]3(C)[C@H]([C@H]4[C@@H]([C@]5(C)C(=CC4)C[C@@H](O[C@H]4[C@H](O[C@H]6[C@H](O)[C@H](O)[C@@H](O)[C@H](C)O6)[C@@H](O)[C@H](O[C@H]6[C@H](O)[C@H](O)[C@@H](O[C@H]7[C@H](O)[C@H](O)[C@@H](O)[C@H](C)O7)[C@H](C)O6)[C@@H](CO)O4)CC5)CC3)C[C@@H]2O1)C)[C@H]1[C@H](O)[C@@H](O)[C@H](O)[C@@H](CO)O1	86818	L6020.15265	/home/hp/project/gtchan-vs/glide-dock_XP_L6020	glide-dock_XP_L6020_pv.maegz	243	Dichotomin	53093-47-3	51139	1	0	OPLS3e	93.417374	1	L6020.maegz:15265-1	TMA2055	Steroids	glide-grid_1	203	31	-8.9538536	-0.10787775	-0.47057039	-1.652356	-8.9538536	-1.0338563	0	0	-0.17881361	-39.783978	-24.647718	0.033120614	-0.012537806	-77.49604	-64.431694	13.58129	1	33	0	-8.9538536	-5.271749	1	prime_mmgbsa_L6020	83	0	-7930.311	1155.1406	-1315.8146	-658.21912	-1396.1482
O=C(C[C@@H](O)CCc1cc(O)c(O)cc1)CCc1cc(OC)c(O)cc1	86958	L6020.14684	/home/hp/project/gtchan-vs/glide-dock_XP_L6020	glide-dock_XP_L6020_pv.maegz	383	3''-Demethylhexahydrocurcumin	881008-71-5	51139	0.99999994	0	OPLS3e	20.955027	1	L6020.maegz:14684-1	TBBP05565	Phenols	glide-grid_1	242	13	-8.1201801	-0.31231463	-0.92523086	-1.9069978	-8.1201801	-1.6632239	-0.43232149	0	-1.1627607	-37.127888	-19.832279	1.1812285	0	-80.920403	-56.960167	3.7615628	1	2	0	-8.1201801	-3.4679849	1	prime_mmgbsa_L6020	26	0	-8074.6406	1106.6167	-1311.3984	-642.25684	-1399.4241
O=C(O)C[C@H](O[C@H]1[C@H](O)[C@@H](O)[C@H](O)[C@@H](CO)O1)CCCCCCCCCCCCC[C@@H](O[C@H]1[C@H](O)[C@@H](O)[C@H](O)[C@@H](CO)O1)CCCCC[C@H](O)C	86626	L6020.7842	/home/hp/project/gtchan-vs/glide-dock_XP_L6020	glide-dock_XP_L6020_pv.maegz	51			51139	1	0	OPLS3e	24.683428	1	L6020.maegz:7842-1	NP-024232	Aliphatic natural product	glide-grid_1	590	38	-10.805756	-0.21187757	-0.7857331	-2.1910255	-10.805756	-1.9320822	0	0	-0.1022881	-44.828476	-22.832212	0.91156834	-0.026007341	-81.071297	-67.66069	19.982742	1	3	0	-10.805756	-5.3699999	1	prime_mmgbsa_L6020	51	0	-8018.228	1129.0414	-1343.6737	-649.77173	-1385.7261
O=C(O[C@H]1[C@H](O)[C@H](O)C[C@](O)(C(=O)O)C1)/C=C/c1cc(OC)c2O[C@H]([C@@H](CO)c2c1)c1cc(OC)c(O)cc1	86912	L6020.5575	/home/hp/project/gtchan-vs/glide-dock_XP_L6020	glide-dock_XP_L6020_pv.maegz	337			51139	1	0	OPLS3e	46.22768	1	L6020.maegz:5575-1	NP-015257	Lignans	glide-grid_1	881	15	-8.3364182	-0.2137543	-0.724886	-1.7875646	-8.3364182	-1.981226	-0.43793538	0	-0.39185435	-45.140953	-9.5930595	0.48537371	0	-77.568901	-54.734013	13.247086	1	14	0	-8.3364182	-4.3123426	1	prime_mmgbsa_L6020	39	0	-8043.7544	1134.8136	-1313.9154	-646.64258	-1401.4819
O([C@@H](C(=O)O)Cc1cc(O)c(O)cc1)C(=O)/C=C/c1cc(OC)c(O)cc1	87168	L6020.4599	/home/hp/project/gtchan-vs/glide-dock_XP_L6020	glide-dock_XP_L6020_pv.maegz	593			51139	1	0	OPLS3e	29.236443	1	L6020.maegz:4599-1	NP-008013	Lignans	glide-grid_1	433	12	-7.2624536	-0.26897976	-0.8069393	-1.6905795	-7.2624536	-2.1490879	-0.026656387	0	-1.0254751	-46.215244	-13.689701	0.96583998	-0.032719195	-88.236938	-59.904945	4.7511754	1	13	0	-7.2624536	-2.2421508	1	prime_mmgbsa_L6020	27	0	-8061.9092	1123.1622	-1319.1218	-640.96637	-1396.0596
O=C(O[C@H]1[C@H](O)[C@@H](O)[C@H](O)[C@@H](CO[C@H]2[C@H](O)[C@@H](O)[C@H](O[C@H]3[C@H](O)[C@H](O)[C@@H](O)[C@H](C)O3)[C@@H](CO)O2)O1)[C@@]12[C@H]([C@H](C(=C)C)CC1)[C@@H]1[C@](C)([C@@]3(C)[C@@H]([C@]4(C)[C@H]([C@@](CO)(C)[C@@H](O[C@H]5[C@H](O[C@H]6[C@H](O)[C@H](O)[C@@H](O)[C@H](C)O6)[C@@H](O)[C@@H](O)CO5)CC4)CC3)CC1)CC2	87271	L6020.11422	/home/hp/project/gtchan-vs/glide-dock_XP_L6020	glide-dock_XP_L6020_pv.maegz	696	Anemoside B4	129741-57-7	51139	1	0	OPLS3e	157.15526	1	L6020.maegz:11422-1	T3910	Triterpenoids	glide-grid_1	594	30	-6.8557696	-0.080656111	-0.35463119	-1.2596378	-6.8557696	-0.56700242	0	0	0.0081164856	-36.558727	-24.885769	0.0086900014	-0.008779509	-83.191666	-61.444496	16.283123	1	2	0	-6.8557696	-3.4211137	1	prime_mmgbsa_L6020	85	0	-7874.6372	1203.1415	-1299.1854	-661.51166	-1413.6759
O(C)c1c(O)ccc([C@@H]2[C@@H](CO)Oc3c(O2)cc([C@H]2[C@H](O)C(=O)c4c(O)cc(O)cc4O2)cc3)c1	86990	L6020.2408	/home/hp/project/gtchan-vs/glide-dock_XP_L6020	glide-dock_XP_L6020_pv.maegz	415			51139	1	0	OPLS3e	45.243862	1	L6020.maegz:2408-1	STOCK1N-67078		glide-grid_1	800	9	-8.0102091	-0.22886311	-0.74862641	-1.7584186	-8.0102091	-2.3911152	-0.063633889	0	-0.22738874	-42.485863	-11.222519	0.26157674	-0.028221164	-55.229755	-53.708382	3.8172872	1	12	0	-8.0102091	-2.4764805	1	prime_mmgbsa_L6020	35	0	-8101.0161	1110.9193	-1293.4515	-644.5946	-1406.2601
O=C(OC)[C@@H]1[C@@H](O)[C@H](O[C@H]2[C@H](O)[C@@H](O)[C@@H](O)CO2)[C@@H](O)[C@H](O[C@@H]2C(C)(C)[C@H]3[C@@](C)([C@@H]4[C@](C)([C@@]5(C)C([C@H]6[C@@](C(=O)O[C@H]7[C@H](O)[C@@H](O)[C@H](O)[C@@H](CO)O7)(CC5)CCC(C)(C)C6)=CC4)CC3)CC2)O1	87083	L6020.18784	/home/hp/project/gtchan-vs/glide-dock_XP_L6020	glide-dock_XP_L6020_pv.maegz	508	Momordin IIa	95851-50-6	51139	1	0	OPLS3e	124.5321	1	L6020.maegz:18784-1	TCFN92563	Triterpenoids	glide-grid_1	329	19	-7.6201811	-0.11545729	-0.46659061	-1.4683406	-7.6201811	-1.1370772	0	0	-0.029078623	-33.67033	-22.140825	0.0044478257	-0.021703716	-74.249939	-55.811157	11.800665	1	1	0	-7.6201811	-4.2049422	1	prime_mmgbsa_L6020	66	0	-7942.6836	1175.4727	-1289.7949	-649.71198	-1404.9048
O=C(O[C@H]1[C@H](O)[C@@H](OC(=O)c2cc(O)c(O)c(O)c2)[C@H](OC(=O)c2cc(O)c(O)c(O)c2)[C@@H](COC(=O)c2cc(O)c(O)c(O)c2)O1)/C=C/c1cc(O)c(O)cc1	86905	L6020.7739	/home/hp/project/gtchan-vs/glide-dock_XP_L6020	glide-dock_XP_L6020_pv.maegz	330	1-O-Caffeoyl-3 4 6-trigalloyl-?-D-glucopyranose	1219501-93-5	51139	1	0	OPLS3e	52.615704	1	L6020.maegz:7739-1	NP-024074	Tannins	glide-grid_1	705	26	-8.3614721	-0.14669248	-0.56454623	-1.6580185	-8.3614721	-0.64432895	-0.13318165	0	-0.024537291	-54.459927	-14.630611	0.27406585	-0.047665142	-88.682571	-69.090538	9.1216288	1	11	0	-8.3614721	-3.3599999	1	prime_mmgbsa_L6020	57	0	-7974.8374	1106.6638	-1300.4003	-644.32422	-1420.3275
O=C(OC[C@@H]1[C@@H](O)[C@H](O)[C@@H](O[C@H]2[C@H](O)[C@H](O)[C@@H](O)[C@H](C)O2)[C@H](O[C@H]2C(C)(C)C=3[C@H]([C@@]4(C)C(=O)C[C@@]5(C)[C@H]([C@](O)(C/C=C/C(O)(C)C)C)CC[C@]5(C)[C@H]4CC=3)CC2)O1)C[C@@](O)(CC(=O)O)C	86979	L6020.6546	/home/hp/project/gtchan-vs/glide-dock_XP_L6020	glide-dock_XP_L6020_pv.maegz	404			51139	0.99994999	0	OPLS3e	62.792789	1	L6020.maegz:6546-1	NP-019957	Terpenoids	glide-grid_1	899	24	-8.0379601	-0.12366092	-0.49720666	-1.5534129	-8.0379601	-1.5406439	0	0	-0.44630823	-52.325809	-18.269827	0.16787098	-0.00098379049	-104.09536	-70.595634	0	1	2	0	-8.0379601	-6.7927351	1	prime_mmgbsa_L6020	65	0	-8179.042	1160.6819	-1320.7449	-653.90955	-1389.88
O=C(O[C@H]1[C@H](O)[C@@H](O)[C@H](O)[C@@H](CO)O1)/C=C/c1cc(O)c(O)cc1	86841	L6020.14296	/home/hp/project/gtchan-vs/glide-dock_XP_L6020	glide-dock_XP_L6020_pv.maegz	266	1-O-Caffeoylglucose	14364-08-0	51139	1	0	OPLS3e	26.466686	1	L6020.maegz:14296-1	TBBP06330	Phenylpropanoids	glide-grid_1	1090	11	-8.780818	-0.36586741	-1.0553442	-2.1016526	-8.780818	-1.6162249	0	0	-1.2190455	-35.222214	-16.786579	0.80912703	0	-74.036583	-52.008793	4.5944829	1	8	0	-8.780818	-3.9680665	1	prime_mmgbsa_L6020	24	0	-7998.146	1113.8651	-1316.9435	-635.85144	-1400.485
O(C[C@@H]1[C@@H](O)[C@H](O)[C@@H](O)[C@H](Oc2cc(O)c3C(=O)C=C(c4ccccc4)Oc3c2)O1)[C@H]1[C@H](O)[C@@H](O)[C@H](O)[C@@H](CO)O1	86621	L6020.16226	/home/hp/project/gtchan-vs/glide-dock_XP_L6020	glide-dock_XP_L6020_pv.maegz	46	Chrysin 7-O-beta-gentiobioside	88640-89-5	51139	1	0	OPLS3e	22.795975	1	L6020.maegz:16226-1	T3S2156	Flavonoids	glide-grid_1	116	15	-10.934849	-0.26670364	-0.91965204	-2.3198645	-10.934849	-1.8392346	0	0	-0.32933399	-37.373119	-21.420864	0.23722193	-0.031741295	-68.882919	-58.793983	12.811532	1	3	0	-10.934849	-5.9336133	1	prime_mmgbsa_L6020	41	0	-8227.4932	1123.7697	-1294.4814	-638.49365	-1402.2177
O([C@H]1[C@H](O)[C@@H](O)[C@H](O)[C@@H](CO)O1)c1ccc(/C=C/c2cc(O)cc(O)c2)cc1	86951	L6020.12323	/home/hp/project/gtchan-vs/glide-dock_XP_L6020	glide-dock_XP_L6020_pv.maegz	376	Resveratroloside	38963-95-0	51139	1	0	OPLS3e	30.417929	1	L6020.maegz:12323-1	TN2144	Phenols	glide-grid_1	231	11	-8.1747103	-0.29195392	-0.88654411	-1.8869631	-8.1747103	-2.2364028	-0.30399999	0	-1.1014638	-32.873756	-12.670676	0.63989401	0	-66.28019	-45.544434	4.1233616	1	25	0	-8.1747103	-2.9863443	1	prime_mmgbsa_L6020	28	0	-8038.291	1118.036	-1307.9146	-643.24158	-1412.0789
O=C(OC[C@@H]1[C@@H](O)[C@H](O)[C@@H](O)[C@H](c2c(O)c(C(=O)C)c(O)c([C@H]3[C@H](O)[C@@H](O)[C@H](O)[C@@H](CO)O3)c2O)O1)/C=C/c1ccccc1	86880	L6020.15140	/home/hp/project/gtchan-vs/glide-dock_XP_L6020	glide-dock_XP_L6020_pv.maegz	305	Leptabiside C	1900703-81-2	51139	0.99994999	0	OPLS3e	41.964489	1	L6020.maegz:15140-1	TBBP01128	Phenols	glide-grid_1	807	19	-8.5273361	-0.1938031	-0.68419242	-1.7823993	-8.5273361	-1.6672764	-0.30433869	0	-0.44997659	-51.721684	-9.5115423	0.24772605	-0.0063480004	-87.397484	-61.233227	5.1615024	1	1	0	-8.5273361	-3.0970826	1	prime_mmgbsa_L6020	44	0	-8076.9482	1121.1443	-1315.6338	-641.38922	-1423.6661
O([C@@H](C(=O)O)Cc1cc(O)c(O)cc1)C(=O)/C=C/c1cc(O)c(O)cc1	87060	L6020.972	/home/hp/project/gtchan-vs/glide-dock_XP_L6020	glide-dock_XP_L6020_pv.maegz	485	rosmarinate acid	537-15-5	51139	1	0	OPLS3e	27.292112	1	L6020.maegz:972-1	TN7057	Phenolic acids	glide-grid_1	600	12	-7.7478428	-0.29799396	-0.88280588	-1.8195554	-7.7478428	-1.7774514	0	0	-1.4184762	-45.778198	-11.511444	1.0340154	0	-79.828651	-57.289642	8.0605564	1	5	0	-7.7478428	-3.215708	1	prime_mmgbsa_L6020	26	0	-8053.6807	1117.4198	-1322.2883	-638.10339	-1402.1635
O=C(OC[C@@H]1[C@@H](O[C@H]2[C@H](O)[C@H](O)[C@@H](O)[C@H](C)O2)[C@H](O)[C@@H](O)[C@H](OC[C@@H]2[C@@H](O)[C@H](O)[C@@H](O)[C@H](OC(=O)[C@]34[C@H](C=5[C@](C)([C@@]6(C)[C@@H]([C@]7(C)[C@H](C(C)(C)[C@@H](O[C@H]8[C@H](O)[C@@H](O)[C@@H](O)CO8)CC7)CC6)CC=5)CC3)CC(C)(C)CC4)O2)O1)C	87408	L6020.7771	/home/hp/project/gtchan-vs/glide-dock_XP_L6020	glide-dock_XP_L6020_pv.maegz	833	Ciwujianoside D1	114912-35-5	51139	1	0	OPLS3e	140.26268	1	L6020.maegz:7771-1	NP-024123	Terpenoids	glide-grid_1	402	24	-6.370616	-0.08273527	-0.35198238	-1.1921496	-6.370616	-0.7803688	-0.14294067	0	-0.20813994	-32.913361	-33.574726	0.22223367	-0.018638225	-90.687149	-66.488091	5.6030703	1	30	0	-6.370616	-3.2691033	1	prime_mmgbsa_L6020	77	0	-7949.7715	1189.8629	-1298.223	-650.54614	-1398.3857
SCCNC(=O)CCNC(=O)[C@H](O)C(CO[P@@](=O)(O[P@](=O)(OC[C@@H]1[C@@H](OP(=O)(O)O)[C@@H](O)[C@H](n2c3ncnc(N)c3nc2)O1)O)O)(C)C	86656	L6020.8961	/home/hp/project/gtchan-vs/glide-dock_XP_L6020	glide-dock_XP_L6020_pv.maegz	81	Coenzyme A	85-61-0	51139	0.9999972	0	OPLS3e	-4.8175831	1	L6020.maegz:8961-1	T10857		glide-grid_1	36	27	-10.41806	-0.21704292	-0.78878635	-2.1387048	-10.41806	-1.0784774	-0.61209357	0	-0.66825157	-50.365738	-26.421066	0.53901094	-0.08419279	-84.544022	-76.786804	0	1	21	0	-10.41806	-5.4972486	1	prime_mmgbsa_L6020	48	0	-8397.415	1152.3127	-1337.6007	-627.49762	-1414.5011
O=C(OCc1c(O[C@H]2[C@H](O)[C@@H](O)[C@H](O)[C@@H](CO)O2)c(O)ccc1)[C@@]1(O)C(=O)C=C[C@H]2[C@@H]1[C@@H]1C(=O)[C@@](O)(C(=O)OCc3c(O[C@H]4[C@H](O)[C@@H](O)[C@H](O)[C@@H](CO)O4)c(O)ccc3)[C@H]2C=C1	86792	L6020.4159	/home/hp/project/gtchan-vs/glide-dock_XP_L6020	glide-dock_XP_L6020_pv.maegz	217			51139	1	0	OPLS3e	110.93271	1	L6020.maegz:4159-1	NP-005582	Miscellaneous	glide-grid_1	629	26	-9.1526747	-0.14762378	-0.58427894	-1.7851443	-9.1526747	-0.47920388	-0.34568644	0	-0.10227213	-40.20322	-21.396906	0.12946165	-0.023629658	-82.288765	-61.600128	0	1	41	0	-9.1526747	-4.5743065	1	prime_mmgbsa_L6020	62	0	-7897.4316	1155.2153	-1280.5957	-640.3974	-1399.4767
[P@@](=O)(O[P@](=O)(OC[C@@H]1[C@H](O)[C@H](O)[C@H](N2C(=O)NC(=O)C=C2)O1)O)(OP(=O)(O)O)O	86652	L6020.1170	/home/hp/project/gtchan-vs/glide-dock_XP_L6020	glide-dock_XP_L6020_pv.maegz	77	Uridine triphosphate	63-39-8	51139	0.99953705	0	OPLS3e	-21.385941	1	L6020.maegz:1170-1	T7711	Others	glide-grid_1	257	14	-10.489662	-0.36171252	-1.1112955	-2.4018667	-10.489662	-1.2005677	-0.3559382	0	-0.37569037	-40.941727	-30.197371	0.69305289	-0.066563584	-94.922256	-71.139099	15.710595	1	13	0	-10.489662	-5.2920413	1	prime_mmgbsa_L6020	29	0	-8547.6191	1138.8677	-1314.3881	-626.7254	-1410.2166
O([C@@H](C(=O)O)Cc1cc(O)c(O)cc1)C(=O)/C=C/c1c(CC(=O)O)c(O)c(O)cc1	86858	L6020.10512	/home/hp/project/gtchan-vs/glide-dock_XP_L6020	glide-dock_XP_L6020_pv.maegz	283	Salvianolic acid D	142998-47-8	51139	1	0	OPLS3e	31.373686	1	L6020.maegz:10512-1	TN2173	Phenylpropanoids	glide-grid_1	1099	15	-8.6775742	-0.28925246	-0.89877468	-1.9716394	-8.6775742	-1.0927894	0	0	-1.1162812	-42.147739	-18.104231	1.0168198	-0.0098782126	-92.51136	-60.251972	6.0767136	1	1	0	-8.6775742	-4.1490512	1	prime_mmgbsa_L6020	30	0	-8087.3145	1127.068	-1315.931	-638.18732	-1415.4526
O(C)c1c(O[C@H]2[C@H](O)[C@@H](O)[C@H](O)[C@@H](CO)O2)cc(/C=C/c2cc(O)cc(O)c2)cc1	87250	L6020.10524	/home/hp/project/gtchan-vs/glide-dock_XP_L6020	glide-dock_XP_L6020_pv.maegz	675	Rhapontigenin 3'-O-glucoside	94356-22-6	51139	1	0	OPLS3e	36.331291	1	L6020.maegz:10524-1	T4109	Phenols	glide-grid_1	1211	12	-6.9379311	-0.23126437	-0.71859217	-1.5763735	-6.9379311	-0.72824091	-0.63433349	0	-0.54672372	-35.349487	-12.694106	0.39193651	0	-64.340538	-48.043594	9.9574089	1	4	0	-6.9379311	-2.7138505	1	prime_mmgbsa_L6020	30	0	-8033.3706	1126.0419	-1305.2719	-646.56409	-1406.7479
S(=O)(=O)(OC[C@@H]1[C@@H](O)[C@H](OC)[C@@H](O)[C@@H](O[C@@H]2[C@@H](O)[C@H](O[C@H]3[C@H](O)[C@@H](O[C@H]4[C@H](O)[C@@H](O)[C@H](O)CO4)[C@H](O[C@@H]4[C@@H](O)[C@@H](OS(=O)(=O)O)CO[C@H]4O[C@@H]4C(C)(C)[C@@H]5[C@@](C)([C@@H]6C([C@@]7(C)[C@]8(C(=O)O[C@@](CCCC(=C)C)(C)[C@H]8C(=O)C7)CC6)=CC5)CC4)O[C@@H]3C)O[C@H](CO)[C@H]2O)O1)O	87037	L6020.19375	/home/hp/project/gtchan-vs/glide-dock_XP_L6020	glide-dock_XP_L6020_pv.maegz	462	Cucumarioside A6-2	178209-18-2	51139	1	0	OPLS3e	89.111237	1	L6020.maegz:19374-1	TP2425		glide-grid_1	228	33	-7.8522315	-0.084432602	-0.38253495	-1.4192662	-7.8522315	-1.2466836	-0.32918072	0	-0.31904754	-46.224834	-17.693319	0.029499773	-0.12356336	-57.920063	-63.918156	46.921593	1	1	0	-7.8522315	-4.011692	1	prime_mmgbsa_L6020	93	0	-8000.1211	1165.6615	-1314.0427	-653.13928	-1422.1935
O=C(O)[C@@H](NC(=O)[C@H](N)CCC(=O)O)CCOC(=O)c1c(O)cc(O)cc1C	86816	L6020.3493	/home/hp/project/gtchan-vs/glide-dock_XP_L6020	glide-dock_XP_L6020_pv.maegz	241			51139	1	0	OPLS3e	14.019252	1	L6020.maegz:3493-1	NP-001569	Miscellaneous	glide-grid_1	205	16	-8.984005	-0.32085732	-0.97431177	-2.073772	-8.984005	-1.2561851	-1.2940321	0	-1.7286646	-41.811947	-17.112677	1.4808786	0	-79.800743	-58.924625	7.9019437	1	16	0	-8.984005	-2.567565	1	prime_mmgbsa_L6020	28	0	-8168.373	1109.2889	-1316.1514	-627.03021	-1409.1202
O=C(O[C@H]1[C@H](O)[C@@H](O)[C@H](O)[C@@H](CO[C@H]2[C@H](O)[C@@H](O)[C@H](O)[C@@H](CO)O2)O1)c1c(OC)cc2OC(C)(C)C=Cc2c1	86751	L6020.18716	/home/hp/project/gtchan-vs/glide-dock_XP_L6020	glide-dock_XP_L6020_pv.maegz	176	Macrophylloside D	179457-69-3	51139	1	0	OPLS3e	51.873241	1	L6020.maegz:18716-1	TCFN95113	Phenols	glide-grid_1	1070	15	-9.433054	-0.24187317	-0.82024306	-2.0227144	-9.433054	-1.3902692	-0.047590353	0	-0.37411118	-38.525196	-19.445183	0.38830289	0	-70.298828	-57.970379	0	1	3	0	-9.433054	-5.6891766	1	prime_mmgbsa_L6020	39	0	-8034.8604	1131.6473	-1305.8018	-641.29938	-1404.6877
O(C[C@@H](CC[C@]1(OC)[C@@H](C)[C@@H]2[C@]3(C)[C@H]([C@H]4[C@@H]([C@]5(C)C(=CC4)C[C@@H](O[C@H]4[C@H](O[C@H]6[C@H](O)[C@H](O)[C@@H](O)[C@H](C)O6)[C@@H](O[C@H]6[C@H](O)[C@@H](O)[C@H](O)[C@@H](CO)O6)[C@H](O)[C@@H](CO)O4)CC5)CC3)C[C@@H]2O1)C)[C@H]1[C@H](O)[C@@H](O)[C@H](O)[C@@H](CO)O1	86789	L6020.13677	/home/hp/project/gtchan-vs/glide-dock_XP_L6020	glide-dock_XP_L6020_pv.maegz	214	Methyl protogracillin	54522-53-1	51139	1	0	OPLS3e	87.332199	1	L6020.maegz:13677-1	TJS1748	Steroids	glide-grid_1	1153	29	-9.163269	-0.12217692	-0.51524001	-1.7232326	-9.163269	-0.78703088	0	0	-0.19572179	-22.788559	-34.051243	0.046026535	0	-74.118347	-56.839802	0	1	12	0	-9.163269	-5.9515758	1	prime_mmgbsa_L6020	75	0	-7930.6221	1147.8828	-1301.8762	-650.59161	-1407.6061
O=C(OC[C@@H]1[C@@H](O)[C@H](O)[C@@H](O)[C@H](O[C@@H](C(O)(C)C)CC/C(=C\COc2c3c(occ3)cc3OC(=O)C=Cc23)/C)O1)C[C@](O)(CC(=O)O)C	87023	L6020.8007	/home/hp/project/gtchan-vs/glide-dock_XP_L6020	glide-dock_XP_L6020_pv.maegz	448			51139	1	0	OPLS3e	24.559353	1	L6020.maegz:8007-1	NP-024479	Benzopyranoids	glide-grid_1	97	22	-7.9043336	-0.16467361	-0.59846365	-1.6226662	-7.9043336	-1.3771977	-0.16	0	-0.43477738	-44.178921	-21.600954	0.37081236	-0.026616771	-98.093735	-65.779877	0	1	2	0	-7.9043336	-3.1241848	1	prime_mmgbsa_L6020	48	0	-8159.5049	1137.4596	-1323.8602	-646.02307	-1396.2051
O(C[C@H](CC[C@]1(O)[C@@H](C)[C@@H]2[C@]3(C)[C@H]([C@H]4[C@@H]([C@@]5(C)[C@@H](C[C@@H](O[C@H]6[C@H](O[C@H]7[C@H](O)[C@@H](O)[C@H](O)[C@@H](CO)O7)[C@@H](O)[C@@H](O)[C@@H](CO)O6)CC5)CC4)CC3)C[C@@H]2O1)C)[C@H]1[C@H](O)[C@@H](O)[C@H](O)[C@@H](CO)O1	86589	L6020.11289	/home/hp/project/gtchan-vs/glide-dock_XP_L6020	glide-dock_XP_L6020_pv.maegz	14	Timosaponin BII	136656-07-0	51139	1	0	OPLS3e	83.392876	1	L6020.maegz:11289-1	T3394	Steroids	glide-grid_1	80	25	-11.746406	-0.18353759	-0.73415035	-2.2769279	-11.746406	-1.3892734	0	0	-0.17682037	-38.949928	-24.126675	0.11927262	-0.0027258699	-91.696724	-63.076603	19.136311	1	12	0	-11.746406	-6.6828218	1	prime_mmgbsa_L6020	64	0	-7971.4004	1164.2206	-1318.5138	-653.6944	-1391.3502
O=C(OCCc1ccc(O)cc1)C[C@H]1/C(=C/C)/[C@H](O[C@H]2[C@H](O)[C@@H](O[C@H]3[C@H](O)[C@@H](O)[C@H](O)[C@@H](CO)O3)[C@H](O)[C@@H](CO)O2)OC=C1C(=O)OC	87129	L6020.5926	/home/hp/project/gtchan-vs/glide-dock_XP_L6020	glide-dock_XP_L6020_pv.maegz	554			51139	1	0	OPLS3e	31.93796	1	L6020.maegz:5926-1	NP-017018	Terpenoids	glide-grid_1	688	22	-7.4049749	-0.15427031	-0.56065553	-1.5201539	-7.4049749	-0.9982385	-0.47031891	0	-0.14210925	-22.507095	-27.961123	0.42031774	0	-67.082657	-50.468216	5.2379713	1	4	0	-7.4049749	-3.5464265	1	prime_mmgbsa_L6020	48	0	-8018.7622	1105.9465	-1293.2949	-639.30164	-1419.3412
O=C(OC)/C=C/CC/C=C/[C@@H](OC)[C@H](O)[C@@H]([C@@H](O)/C(=C/[C@H](C(=O)CCC[C@@H](CC(=O)O)CC(=O)N)C)/C)C	87152	L6020.6660	/home/hp/project/gtchan-vs/glide-dock_XP_L6020	glide-dock_XP_L6020_pv.maegz	577			51139	0.99989998	0	OPLS3e	-4.0074348	1	L6020.maegz:6660-1	NP-020386	Alkaloids	glide-grid_1	815	24	-7.3378015	-0.19310005	-0.64919758	-1.5822459	-7.3378015	-2.3159699	-0.17759739	0	-0.22910099	-39.849701	-24.378065	1.2775321	-0.029175775	-82.39328	-64.227768	15.037453	1	5	0	-7.3378015	-4.0859432	1	prime_mmgbsa_L6020	38	0	-8117.5518	1114.5995	-1332.5175	-641.42291	-1402.3102
O=C([C@@H](O)[C@H](O)[C@H](O)CO[C@@H]1[C@H](O)[C@@H](O)[C@H](O)[C@@H](CO)O1)CO	86587	L6020.937	/home/hp/project/gtchan-vs/glide-dock_XP_L6020	glide-dock_XP_L6020_pv.maegz	12	PALATINOSE	13718-94-0	51139	1	0	OPLS3e	16.959215	1	L6020.maegz:937-1	TN6745	Others	glide-grid_1	256	16	-11.827904	-0.51425672	-1.4624776	-2.8600943	-11.827904	-1.2160466	-0.3196815	0	-1.2861208	-34.333191	-28.280979	1.2946136	-0.030051066	-81.810692	-62.61417	15.522901	1	6	0	-11.827904	-6.6483059	1	prime_mmgbsa_L6020	23	0	-7927.8262	1110.8491	-1323.9337	-632.12024	-1408.6742
Clc1c(O)cc(O)c2C(=O)OC(C[C@@H](O)C[C@@H](O)C)=Cc12	87147	L6020.7758	/home/hp/project/gtchan-vs/glide-dock_XP_L6020	glide-dock_XP_L6020_pv.maegz	572			51139	1	0	OPLS3e	3.7384789	1	L6020.maegz:7758-1	NP-024098	Benzopyranoids	glide-grid_1	47	8	-7.3576145	-0.3503626	-0.96662378	-1.8191552	-7.3576145	-1.7686316	-0.97303659	0	-1.2632864	-32.195637	-19.193569	0.75084728	0	-75.898537	-51.389206	4.3999629	1	4	0	-7.3576145	-2.5907345	1	prime_mmgbsa_L6020	21	0	-8162.8311	1102.3004	-1311.3411	-631.24719	-1400.2653
Clc1c(O)cc(O)c2C(=O)OC(C[C@@H](O)C[C@@H](O)C)=Cc12	87148	L6020.7759	/home/hp/project/gtchan-vs/glide-dock_XP_L6020	glide-dock_XP_L6020_pv.maegz	573			51139	1	0	OPLS3e	3.7384789	1	L6020.maegz:7759-1	NP-024099	Benzopyranoids	glide-grid_1	48	8	-7.3576145	-0.3503626	-0.96662378	-1.8191552	-7.3576145	-1.7686316	-0.97303659	0	-1.2632864	-32.195637	-19.193569	0.75084728	0	-75.898537	-51.389206	4.3999629	1	4	0	-7.3576145	-2.5907345	1	prime_mmgbsa_L6020	21	0	-8162.8311	1102.3004	-1311.3411	-631.24719	-1400.2653
O=C([C@@](O)(C)[C@H]1[C@H](O)C[C@]2(C)[C@]1(C)CC(=O)[C@@]1(C)[C@H]3C(C(C)(C)C(=O)C(O[C@H]4[C@H](O)[C@@H](O)[C@H](O)[C@@H](CO)O4)=C3)=CC[C@H]21)CCC(O)(C)C	86901	L6020.2134	/home/hp/project/gtchan-vs/glide-dock_XP_L6020	glide-dock_XP_L6020_pv.maegz	326			51139	0.99985003	0	OPLS3e	87.992035	1	L6020.maegz:2134-1	STOCK1N-52016		glide-grid_1	964	15	-8.3791933	-0.17456652	-0.63441688	-1.7201494	-8.3791933	-0.92057228	-0.36139181	0	-0.22725356	-27.727461	-22.13405	0.20501803	0	-66.66378	-49.861511	12.098189	1	22	0	-8.3791933	-3.6263542	1	prime_mmgbsa_L6020	48	0	-8018.9321	1160.4606	-1290.8571	-641.75189	-1414.7489
O=C(OCCc1ccc(O)cc1)C[C@@H]1/C(=C/COC(=O)c2cc(OC)c(O[C@@H]3[C@H](O)[C@H](O)[C@@H](O)[C@@H](CO)O3)cc2)/[C@@H](O[C@H]2[C@H](O)[C@@H](O)[C@H](O)[C@@H](CO)O2)OC=C1C(=O)OC	86693	L6020.5249	/home/hp/project/gtchan-vs/glide-dock_XP_L6020	glide-dock_XP_L6020_pv.maegz	118			51139	1	0	OPLS3e	55.666943	1	L6020.maegz:5249-1	NP-013015	Terpenoids	glide-grid_1	230	28	-9.9085941	-0.16514324	-0.64651394	-1.9450185	-9.9085941	-0.42919204	-0.7909494	0	-0.16016725	-52.645294	-21.90464	0.2998502	-0.024189446	-76.345375	-74.549934	14.480952	1	7	0	-9.9085941	-4.1930723	1	prime_mmgbsa_L6020	60	0	-8002.5381	1135.3267	-1309.652	-656.51276	-1399.4233
O=C1OC(/C=C/CCC[C@H](O)C)=Cc2c1c(O)cc(O)c2	87192	L6020.5381	/home/hp/project/gtchan-vs/glide-dock_XP_L6020	glide-dock_XP_L6020_pv.maegz	617			51139	1	0	OPLS3e	1.681655	1	L6020.maegz:5381-1	NP-013853	Polycylic aromatic natural products	glide-grid_1	277	8	-7.1439676	-0.34018895	-0.93855548	-1.7663316	-7.1439676	-1.7508714	-0.73884332	0	-1.4952188	-32.257664	-16.596834	1.0810891	0	-65.936012	-48.8545	4.6004996	1	6	0	-7.1439676	-2.0846412	1	prime_mmgbsa_L6020	21	0	-8171.0664	1107.7623	-1315.7318	-633.24969	-1394.7098
O=C(O)[C@H](NC(=O)c1ccc(NC[C@@H]2N(C=O)c3c(O)nc(N)nc3NC2)cc1)CCC(=O)O	86692	L6020.19190	/home/hp/project/gtchan-vs/glide-dock_XP_L6020	glide-dock_XP_L6020_pv.maegz	117	Folinic acid	58-05-9	51139	0.016030645	0	OPLS3e	26.388739	1	L6020.maegz:19189-2	T24403		glide-grid_1	55	14	-9.9120283	-0.29153025	-0.94444484	-2.1898451	-9.9120283	-1.6224935	-0.84796041	0	-0.68019146	-45.406906	-18.327541	0.90243161	-0.12614708	-97.034264	-63.734447	8.5433435	1	42	0	-9.9120283	-3.6281974	1	prime_mmgbsa_L6020	34	0	-8278.7734	1132.0552	-1305.4454	-631.43512	-1397.3726
O(COc1c(O)cc(C=2Oc3c(c(O)c(O)c(OC)c3)C(=O)C=2)cc1)c1c(OC)ccc(C=2Oc3c(c(O)c(O)c(OC)c3)C(=O)C=2)c1	86921	L6020.13127	/home/hp/project/gtchan-vs/glide-dock_XP_L6020	glide-dock_XP_L6020_pv.maegz	346	Nuchensin	25782-24-5	51139	1	0	OPLS3e	58.842476	1	L6020.maegz:13127-1	TBBP05669	Flavonoids	glide-grid_1	161	14	-8.3161287	-0.17325269	-0.62964201	-1.7072029	-8.3161287	-2.3832376	-0.3960993	0	-0.06613452	-52.552433	-11.022738	0.13873151	-0.046961904	-90.411179	-63.575172	6.9730115	1	8	0	-8.3161287	-2.6610649	1	prime_mmgbsa_L6020	48	0	-8397.5449	1131.6863	-1276.9766	-639.34125	-1403.6111
O([C@@H](C(=O)[C@H]1[C@@H](C(=O)N)[C@](C(=O)N)(C)NC1=O)CCCCCC[C@H](OC(=O)CCC(=O)O)C)C(=O)/C=C/C(=O)O	87438	L6020.4650	/home/hp/project/gtchan-vs/glide-dock_XP_L6020	glide-dock_XP_L6020_pv.maegz	863			51139	0.99999994	0	OPLS3e	12.68642	1	L6020.maegz:4650-1	NP-008286	Alkaloids	glide-grid_1	72	22	-6.2650094	-0.15662524	-0.53565079	-1.3361422	-6.2650094	-2.144428	-0.74834365	0	-0.84858418	-45.506184	-12.628209	1.067035	-0.0077061229	-80.230553	-58.134392	9.0678005	1	27	0	-6.2650094	-3.2848723	1	prime_mmgbsa_L6020	40	0	-8221.627	1137.8101	-1336.401	-638.05267	-1417.7542
O(C/C=C(/CC[C@@H](O)C(O)(C)C)\C)c1c2c(occ2)cc2OC(=O)C=Cc12	87181	L6020.13335	/home/hp/project/gtchan-vs/glide-dock_XP_L6020	glide-dock_XP_L6020_pv.maegz	606	6' 7'-Dihydroxybergamottin	264234-05-1	51139	1	0	OPLS3e	32.002342	1	L6020.maegz:13335-1	TN3147	Coumarins	glide-grid_1	20	9	-7.192204	-0.26637793	-0.79913378	-1.6742265	-7.192204	-2.0963721	-1.5770628	0	-0.86992049	-34.034447	-17.844589	0.83555198	0	-80.555229	-51.879036	6.6553898	1	7	0	-7.192204	-2.52	1	prime_mmgbsa_L6020	27	0	-8053.6992	1123.4678	-1314.9462	-640.95831	-1403.7996
O=C(C[C@H](O)CCc1cc(O)c(O)cc1)CCc1ccc(O)cc1	87219	L6020.3873	/home/hp/project/gtchan-vs/glide-dock_XP_L6020	glide-dock_XP_L6020_pv.maegz	644			51139	0.99999994	0	OPLS3e	14.538421	1	L6020.maegz:3873-1	NP-003617	Simple aromatic products	glide-grid_1	864	12	-7.0412903	-0.29338709	-0.84627479	-1.6853038	-7.0412903	-1.5930717	-0.4127523	0	-1.578426	-35.95002	-16.602671	1.3784846	0	-71.421394	-52.552689	6.5503192	1	35	0	-7.0412903	-2.5505936	1	prime_mmgbsa_L6020	24	0	-8089.8154	1109.4644	-1312.0619	-641.83008	-1403.1725
O([C@H]1[C@H](O)[C@@H](O)[C@H](O)[C@@H](CO)O1)c1ccc(C=2C(=O)c3c(c([C@H]4[C@H](O)[C@@H](O)[C@H](O)[C@@H](CO)O4)c(O)cc3)OC=2)cc1	87375	L6020.1254	/home/hp/project/gtchan-vs/glide-dock_XP_L6020	glide-dock_XP_L6020_pv.maegz	800	Puerarin-4'-O-??-D-glucopyranoside	117047-08-2	51139	1	0	OPLS3e	46.444111	1	L6020.maegz:1254-1	T12581	Flavonoids	glide-grid_1	1113	15	-6.4965696	-0.15845291	-0.5463801	-1.3782688	-6.4965696	-1.8850402	0	0	0.20777395	-35.850231	-15.04143	0.27647376	0	-66.715347	-50.891663	14.105046	1	25	0	-6.4965696	-3.9572031	1	prime_mmgbsa_L6020	41	0	-8123.9839	1127.4279	-1296.6963	-638.55426	-1410.2118
O([C@@H](O[C@@H]1[C@H](O)[C@@H](O)[C@H](C)O[C@H]1OC1=C(c2ccc(OC)cc2)Oc2c(C/C=C(\C)/C)c(O[C@H]3[C@H](O)[C@@H](O)[C@H](O)[C@@H](CO)O3)cc(O)c2C1=O)[C@@H](O)C(=O)OC)[C@@H](C(=O)O)C	86925	L6020.7737	/home/hp/project/gtchan-vs/glide-dock_XP_L6020	glide-dock_XP_L6020_pv.maegz	350			51139	1	0	OPLS3e	54.644356	1	L6020.maegz:7737-1	NP-024072	Flavonoids	glide-grid_1	128	26	-8.2986336	-0.13604318	-0.53553355	-1.623721	-8.2986336	-1.1676794	0	0	-0.37947431	-34.198463	-25.067795	0.22404756	-0.01621674	-75.140968	-59.266258	14.806902	1	2	0	-8.2986336	-3.9989338	1	prime_mmgbsa_L6020	61	0	-8151.5596	1135.6682	-1297.178	-635.06195	-1426.8196
O=C(OC[C@H]1[C@H](c2cc(OC)c(O)cc2)OC[C@H]1Cc1cc(OC)c(OCOc2c(O)ccc(C[C@H]3[C@@H](COC(=O)/C=C/c4ccc(O)cc4)[C@H](c4cc(OC)c(O)cc4)OC3)c2)cc1)/C=C/c1ccc(O)cc1	87359	L6020.13879	/home/hp/project/gtchan-vs/glide-dock_XP_L6020	glide-dock_XP_L6020_pv.maegz	784	Lariciresinol p-coumarate	864452-88-0	51139	1	0	OPLS3e	88.365166	1	L6020.maegz:13879-1	TBBP05758	Lignans	glide-grid_1	19	28	-6.5345082	-0.088304169	-0.37073061	-1.2319812	-6.5345082	-2.6278083	-0.80000001	0	0.0021689038	-55.941349	-22.619257	0.21326399	-0.0050899191	-106.51208	-78.560608	19.64522	1	18	0	-6.5345082	-3.9942389	1	prime_mmgbsa_L6020	74	0	-8120.9614	1145.183	-1295.4904	-665.87561	-1396.2626
[P@@](=O)(O[P@](=O)(OC[C@@H]1[C@@H](O)[C@@H](O)[C@H](n2c3ncnc(N)c3nc2)O1)O)(OP(=O)(O)O)O	86620	L6020.1200	/home/hp/project/gtchan-vs/glide-dock_XP_L6020	glide-dock_XP_L6020_pv.maegz	45	Adenosine triphosphate	56-65-5	51139	0.9999972	0	OPLS3e	-28.81048	1	L6020.maegz:1200-1	T20089	Others	glide-grid_1	172	14	-10.967318	-0.35378444	-1.1113715	-2.4734662	-10.967318	-1.0885425	0	0	-0.55639774	-39.457825	-35.892685	0.63646555	-0.057996843	-91.984871	-75.35051	14.355371	1	15	0	-10.967318	-4.8585024	1	prime_mmgbsa_L6020	31	0	-8539.042	1141.6715	-1328.5834	-626.05817	-1410.9694
O=C(O)CCC(=O)N(CCCCCNC(=O)CCC(=O)NCCCCCNC(=O)C)C	87112	L6020.5036	/home/hp/project/gtchan-vs/glide-dock_XP_L6020	glide-dock_XP_L6020_pv.maegz	537			51139	1	0	OPLS3e	5.7814002	1	L6020.maegz:5036-1	NP-011937	Aminoacids and peptides	glide-grid_1	262	23	-7.5039654	-0.2420634	-0.76041329	-1.6923742	-7.5039654	-1.8165185	-0.91502959	0	-1.0582931	-52.310226	-16.823135	2.1428113	-0.11173545	-96.611687	-69.133362	5.4038186	1	8	0	-7.5039654	-2.2773445	1	prime_mmgbsa_L6020	31	0	-8177.373	1122.6311	-1348.8527	-637.82306	-1398.6332
O=C(OC[C@@H]1[C@@H](O)[C@H](O)[C@@H](O)[C@H](OCC)O1)[C@H](O)CC(=O)OC	87234	L6020.6280	/home/hp/project/gtchan-vs/glide-dock_XP_L6020	glide-dock_XP_L6020_pv.maegz	659			51139	1	0	OPLS3e	9.354208	1	L6020.maegz:6280-1	NP-018948	Carbohydrates	glide-grid_1	902	13	-6.9966049	-0.3042002	-0.86510491	-1.6918424	-6.9966049	-0.97741193	-0.38515598	0	-1.5524164	-38.805759	-15.436853	1.1565728	-0.061709393	-69.648415	-54.242611	12.331674	1	27	0	-6.9966049	-4.142096	1	prime_mmgbsa_L6020	23	0	-7990.8687	1114.0797	-1333.6827	-631.16583	-1405.1118
O([C@@H]1[C@@H](O)[C@H](O)[C@@H](CO)O[C@H]1Oc1c(O)cc(C=2Oc3c(c(O)cc(O[C@H]4[C@H](O)[C@@H](O)[C@H](O)[C@@H](CO)O4)c3)C(=O)C=2)cc1)[C@H]1[C@H](O)[C@H](O)[C@@H](O)[C@H](C)O1	86740	L6020.14252	/home/hp/project/gtchan-vs/glide-dock_XP_L6020	glide-dock_XP_L6020_pv.maegz	165	Genistein 7-O-beta-D-glucopyranoside-4'-O-[alpha-L-rhamnopyranosyl-(1->2)-beta-D-glucopyranoside]	70404-42-1	51139	1	0	OPLS3e	54.030098	1	L6020.maegz:14252-1	TN1680	Flavonoids	glide-grid_1	1200	21	-9.5065689	-0.17936923	-0.67376208	-1.9126781	-9.5065689	-0.99068433	0	0	-0.082253829	-36.411182	-31.375937	0.1023083	0	-77.414719	-67.787117	22.975027	1	2	0	-9.5065689	-6.2632833	1	prime_mmgbsa_L6020	53	0	-8194.4238	1130.0718	-1292.7842	-638.85022	-1411.4315
O=C(O[C@@H]1[C@@H](O)[C@H](OCCc2cc(O)c(O)cc2)O[C@H](CO[C@@H]2[C@H](O)[C@H](O)[C@@H](O)[C@H](C)O2)[C@H]1O)/C=C/c1cc(O)c(O)cc1	86803	L6020.11059	/home/hp/project/gtchan-vs/glide-dock_XP_L6020	glide-dock_XP_L6020_pv.maegz	228	Isoforsythiaside	1357910-26-9	51139	1	0	OPLS3e	44.347118	1	L6020.maegz:11059-1	T3S1088	Phenylpropanoids	glide-grid_1	109	20	-9.0616446	-0.20594648	-0.72706282	-1.8940815	-9.0616446	-1.4138892	0	0	-0.68770522	-41.042042	-14.017345	0.46059904	0	-79.477135	-55.059387	7.4536242	1	5	0	-9.0616446	-4.4628696	1	prime_mmgbsa_L6020	44	0	-7969.46	1116.2068	-1315.5038	-646.00256	-1414.1783
O=C(O)C(O)(CC(=O)OCc1ccc(O)cc1)CC(=O)OCc1ccc(O)cc1	87323	L6020.9007	/home/hp/project/gtchan-vs/glide-dock_XP_L6020	glide-dock_XP_L6020_pv.maegz	748	Parishin D	952068-64-3	51139	1	0	OPLS3e	13.550144	1	L6020.maegz:9007-1	TN2452	Tannins	glide-grid_1	742	15	-6.6611705	-0.22969553	-0.70569742	-1.5252391	-6.6611705	-1.4180135	-0.15240793	0	-1.3786429	-40.575405	-14.738191	1.321404	0	-78.061745	-55.313595	7.2738504	1	2	0	-6.6611705	-2.7375767	1	prime_mmgbsa_L6020	29	0	-8118.7588	1109.9667	-1314.1025	-636.54346	-1422.0038
O=C([C@@](O[C@H]1[C@H](O)[C@@H](O)[C@H](O)[C@@H](CO)O1)(CC[C@@]1(C(=O)O)CC=2[C@](C)([C@@]3(C)[C@H]([C@H](O)C=2)[C@]2(C)[C@H](C(C)(C)[C@H](O[C@H]4[C@H](O[C@H]5[C@H](O)[C@@H](O)[C@H](O)[C@@H](CO)O5)[C@@H](O)[C@@H](O)CO4)CC2)CC3)CC1)C)C	86729	L6020.8198	/home/hp/project/gtchan-vs/glide-dock_XP_L6020	glide-dock_XP_L6020_pv.maegz	154			51139	0.99994999	0	OPLS3e	112.65869	1	L6020.maegz:8198-1	NP-024816	Terpenoids	glide-grid_1	990	25	-9.6057405	-0.14336926	-0.58230114	-1.8455923	-9.6057405	-0.56793684	-0.31999999	0	-0.033995673	-33.111095	-28.082644	0.066741504	-0.033963636	-79.786797	-61.193737	21.398729	1	12	0	-9.6057405	-5.2399998	1	prime_mmgbsa_L6020	67	0	-7948.4854	1187.147	-1293.1345	-647.70764	-1420.9435
O=C(OCc1ccc(O[C@H]2[C@H](O)[C@@H](O)[C@H](O)[C@@H](CO)O2)cc1)[C@H](O)C(O)(C)C	86640	L6020.4694	/home/hp/project/gtchan-vs/glide-dock_XP_L6020	glide-dock_XP_L6020_pv.maegz	65	4-[(2 3-Dihydroxy-3-methyl-1-oxobutoxy)methyl]phen	321722-02-5	51139	1	0	OPLS3e	29.075535	1	L6020.maegz:4694-1	NP-008495	Simple aromatic products	glide-grid_1	834	14	-10.649465	-0.38033801	-1.1549302	-2.458209	-10.649465	-1.5151714	-0.054275494	0	-0.95384955	-29.183914	-22.227602	0.96953166	-0.020246107	-82.871445	-51.411518	7.3272643	1	7	0	-10.649465	-5.2748523	1	prime_mmgbsa_L6020	28	0	-7987.2603	1117.4943	-1318.9989	-642.06067	-1398.6799
S(SCC=C)C[C@@H](NC(=O)CC[C@@H](N)C(=O)O)C(=O)O	87226	L6020.7249	/home/hp/project/gtchan-vs/glide-dock_XP_L6020	glide-dock_XP_L6020_pv.maegz	651	N-?-Glutamyl-S-(allylthio)cysteine	94504-37-7	51139	1	0	OPLS3e	-1.010005	1	L6020.maegz:7249-1	NP-022873	Alkaloids	glide-grid_1	680	14	-7.0232477	-0.35116237	-0.95320135	-1.7576873	-7.0232477	-1.5331097	-0.97067589	0	-1.260234	-39.982922	-17.740599	2.1588438	-0.19699471	-75.784004	-57.723522	6.602025	1	23	0	-7.0232477	-2.6339552	1	prime_mmgbsa_L6020	20	0	-8059.5806	1108.0947	-1338.4388	-630.29492	-1404.6412
O=C(O[C@H]1[C@@H](O[C@H]2[C@H](O)[C@H](O)[C@@H](O)[C@H](C)O2)[C@H](OCCc2cc(O)c(O)cc2)O[C@H](CO)[C@H]1O)/C=C/c1cc(O)c(O)cc1	86837	L6020.14885	/home/hp/project/gtchan-vs/glide-dock_XP_L6020	glide-dock_XP_L6020_pv.maegz	262	Magnoloside A	113557-95-2	51139	1	0	OPLS3e	30.066765	1	L6020.maegz:14885-1	TN1906	Phenylpropanoids	glide-grid_1	942	20	-8.811512	-0.20026164	-0.70699334	-1.8417983	-8.811512	-2.5745232	0	0	-0.43813586	-47.064651	-11.658429	0.32241935	0	-77.948097	-58.72308	13.305594	1	7	0	-8.811512	-4.1721301	1	prime_mmgbsa_L6020	44	0	-7979.8994	1122.2382	-1316.3728	-649.15155	-1417.8973
O=C(O[C@@H]1[C@H](O)C[C@]2(C)[C@@H](C1(C)C)CCC=1[C@@]3(C)[C@](C)([C@@H](O)CC2=1)[C@@H]([C@H](CO)CC[C@H](O)C(O)(C)C)CC3)C[C@](O)(CC(=O)NCC(=O)O)C	86735	L6020.5520	/home/hp/project/gtchan-vs/glide-dock_XP_L6020	glide-dock_XP_L6020_pv.maegz	160	Fasciculic acid D	261638-74-8	51139	1	0	OPLS3e	77.010262	1	L6020.maegz:5520-1	NP-015044	Terpenoids	glide-grid_1	529	22	-9.5461512	-0.19092302	-0.70336646	-1.9434257	-9.5461512	-1.7473993	0	0	-0.52368486	-40.395737	-24.274752	0.46028644	-0.032677952	-96.858337	-64.670486	10.050258	1	32	0	-9.5461512	-5.0193048	1	prime_mmgbsa_L6020	50	0	-8184.4663	1182.1636	-1311.8743	-650.09174	-1394.7542
O(c1c(O)ccc(C=2Oc3c(c(O)cc(O)c3)C(=O)C=2)c1)c1ccc(C=2Oc3c(c(O)cc(O)c3)C(=O)C=2)cc1	87220	L6020.17304	/home/hp/project/gtchan-vs/glide-dock_XP_L6020	glide-dock_XP_L6020_pv.maegz	645	Ochnaflavone	50276-96-5	51139	1	0	OPLS3e	10.761419	1	L6020.maegz:17304-1	TN5501		glide-grid_1	284	9	-7.0343237	-0.1758581	-0.60142618	-1.5002142	-7.0343237	-2.1764731	-0.456	0	-0.10972068	-50.356014	-9.009841	0.28506377	0	-94.099373	-59.365856	2.9432402	1	1	0	-7.0343237	-1.6080816	1	prime_mmgbsa_L6020	40	0	-8644.9346	1115.1124	-1280.5212	-633.41486	-1413.5435
O([C@H]([C@H](O)c1cc(OC)c(O[C@H]2[C@H](O)[C@@H](O)[C@H](O)[C@@H](CO)O2)cc1)CO)c1c(OC)cc(/C=C/CO)cc1OC	87208	L6020.18392	/home/hp/project/gtchan-vs/glide-dock_XP_L6020	glide-dock_XP_L6020_pv.maegz	633	Citrusin B	105279-10-5	51139	1	0	OPLS3e	57.295887	1	L6020.maegz:18392-1	TCFN95178	Lignans	glide-grid_1	1044	20	-7.0715742	-0.17678936	-0.6046111	-1.5081587	-7.0715742	-1.6510726	-0.31999999	0	-0.042350918	-35.382553	-16.193254	0.38929698	0	-60.848194	-51.575806	13.350655	1	12	0	-7.0715742	-1.92	1	prime_mmgbsa_L6020	40	0	-7944.4741	1122.875	-1307.0831	-645.76196	-1412.7354
[P@@](=O)(OP(=O)(O)O)(OC[C@@H]1[C@@H](O)[C@@H](O)[C@H](N2C(=O)NC(=O)C=C2)O1)O	87084	L6020.1147	/home/hp/project/gtchan-vs/glide-dock_XP_L6020	glide-dock_XP_L6020_pv.maegz	509	UDP disodium salt	27821-45-0	51139	0.99953705	0	OPLS3e	4.5561252	1	L6020.maegz:1147-1	T4706	Pyrimidine nucleotides	glide-grid_1	919	11	-7.6122518	-0.30449006	-0.89033437	-1.8043318	-7.6122518	-0.54179639	-0.43736315	0	-0.75596052	-37.812042	-24.350897	0.72142857	-0.038312927	-73.077995	-62.162941	10.262863	1	2	0	-7.6122518	-4.3126998	1	prime_mmgbsa_L6020	25	0	-8283.7383	1133.0564	-1316.7465	-625.06763	-1414.7982
O=C(OC[C@@H]1[C@@H](O)[C@H](O)[C@@H](O)[C@H](OC[C@@H](C)[C@@]2(O)CC(=O)OC2)O1)/C=C/c1cc(O)c(O)cc1	86932	L6020.5146	/home/hp/project/gtchan-vs/glide-dock_XP_L6020	glide-dock_XP_L6020_pv.maegz	357			51139	1	0	OPLS3e	16.663021	1	L6020.maegz:5146-1	NP-012572	Terpenoids	glide-grid_1	1188	15	-8.2684059	-0.2431884	-0.78783602	-1.8267227	-8.2684059	-1.3975154	-0.088488936	0	-0.67455238	-44.519463	-17.557049	0.77877396	-0.0068975003	-86.24836	-62.076511	6.9990454	1	6	0	-8.2684059	-3.8443007	1	prime_mmgbsa_L6020	34	0	-8059.1318	1112.3989	-1324.3903	-638.51648	-1398.952
O=C(O[C@H]1[C@H](O[C@H]2[C@H](O)[C@@H](O)[C@H](O)[C@@H](CO)O2)[C@@H](O)[C@H](O)[C@@H](CO[C@H]2[C@H](O)[C@@H](O)[C@H](O[C@H]3[C@H](O)[C@@H](O)[C@H](O)[C@@H](C)O3)[C@@H](CO)O2)O1)[C@]12[C@H](C=3[C@](C)([C@@]4(C)[C@@H]([C@]5(C)[C@H]([C@@](C(=O)O)(C)[C@@H](O)[C@@H](O)C5)CC4)CC=3)CC1)CC(C)(C)CC2	86580	L6020.3255	/home/hp/project/gtchan-vs/glide-dock_XP_L6020	glide-dock_XP_L6020_pv.maegz	5	Herniariasaponin 4	177263-83-1	51139	1	0	OPLS3e	126.12939	1	L6020.maegz:3255-1	NP-000395	Terpenoids	glide-grid_1	872	28	-12.282029	-0.15546872	-0.66709149	-2.2873914	-12.282029	-0.74853486	-0.02679814	0	-0.032296967	-38.236847	-22.814297	0.0051555294	-3.0800496e-005	-76.428009	-61.051144	17.890451	1	7	0	-12.282029	-7.555944	1	prime_mmgbsa_L6020	79	0	-7934.1865	1185.4878	-1286.389	-655.95703	-1412.4197
O=C(O[C@@H]1[C@H](O)[C@H](O)[C@H](O)[C@@H](CO)O1)[C@@]1(C)[C@H]2[C@](C)([C@H]3[C@]4(CC(=C)[C@](O[C@@H]5[C@@H](O[C@@H]6[C@@H](O)[C@H](O)[C@@H](O)[C@H](C)O6)[C@H](O[C@@H]6[C@@H](O)[C@H](O)[C@@H](O)[C@H](CO)O6)[C@@H](O)[C@H](CO)O5)(C4)CC3)CC2)CCC1	86670	L6020.2429	/home/hp/project/gtchan-vs/glide-dock_XP_L6020	glide-dock_XP_L6020_pv.maegz	95			51139	1	0	OPLS3e	111.2743	1	L6020.maegz:2429-1	STOCK1N-67668		glide-grid_1	593	25	-10.139992	-0.15363623	-0.6208809	-1.9538856	-10.139992	-1.0173098	0	0	-0.12757088	-26.033016	-24.426188	0.073037922	-0.0056290166	-74.39283	-50.459206	0	1	2	0	-10.139992	-5.2682271	1	prime_mmgbsa_L6020	66	0	-7894.3477	1165.2133	-1303.84	-644.25568	-1413.7976
O=C(OC[C@]1(O)[C@H]2[C@H](O[C@H]3[C@H](O)[C@@H](O)[C@H](O)[C@@H](CO)O3)OC=C(C(=O)O)[C@H]2C=C1)/C=C/c1ccc(O)cc1	87027	L6020.5648	/home/hp/project/gtchan-vs/glide-dock_XP_L6020	glide-dock_XP_L6020_pv.maegz	452	Vaccinoside	36138-58-6	51139	1	0	OPLS3e	29.114988	1	L6020.maegz:5648-1	NP-015668	Terpenoids	glide-grid_1	209	16	-7.8933606	-0.20772001	-0.6983496	-1.7020407	-7.8933606	-1.8373179	0	0	-0.86067194	-41.665356	-16.996811	0.64575428	0	-76.296829	-58.662167	4.0551052	1	2	0	-7.8933606	-2.5301514	1	prime_mmgbsa_L6020	38	0	-8073.8027	1118.4364	-1316.005	-640.51929	-1417.3026
O=C(OC[C@@H]1[C@@H](OO[C@@H]2[C@@H](O)[C@H](OC3=C(c4cc(O)c(O)cc4)Oc4c(c(O)cc(O)c4)C3=O)O[C@H](COC(=O)/C=C/c3ccc(O)cc3)[C@H]2O)[C@H](O)[C@@H](O)[C@H](OC2=C(c3cc(O)c(O)cc3)Oc3c(c(O)cc(O)c3)C2=O)O1)/C=C/c1ccc(O)cc1	87115	L6020.13110	/home/hp/project/gtchan-vs/glide-dock_XP_L6020	glide-dock_XP_L6020_pv.maegz	540	Helichrysoside	56343-26-1	51139	1	0	OPLS3e	57.577568	1	L6020.maegz:13110-1	TBBP05783	Flavonoids	glide-grid_1	1241	33	-7.4613729	-0.08478833	-0.3771351	-1.3622264	-7.4613729	-0.87082845	0	0	-0.050946653	-53.868103	-19.152653	0.070388645	0	-84.494225	-73.02076	19.906034	1	4	0	-7.4613729	-5.6944861	1	prime_mmgbsa_L6020	88	0	-8605.3916	1135.7491	-1267.1783	-652.38593	-1421.5541
O(C/C=C(/CC[C@@H](O)C(O)(C)C)\C)c1cc2OC(=O)C=Cc2cc1	87379	L6020.11881	/home/hp/project/gtchan-vs/glide-dock_XP_L6020	glide-dock_XP_L6020_pv.maegz	804	Marmin	14957-38-1	51139	1	0	OPLS3e	24.282375	1	L6020.maegz:11881-1	TN1913	Coumarins	glide-grid_1	199	9	-6.4870977	-0.27029574	-0.77966785	-1.5526602	-6.4870977	-2.0934415	-0.90115893	0	-1.1927824	-35.24667	-11.6412	1.0228025	0	-68.114067	-46.887871	4.3062339	1	6	0	-6.4870977	-1.9408844	1	prime_mmgbsa_L6020	24	0	-8074.2339	1118.9163	-1318.1692	-642.00293	-1405.3372
O=C(O[C@H]1[C@H](O)[C@@H](O)[C@H](O)[C@@H](CO[C@H]2[C@H](O)[C@@H](O)[C@H](O[C@H]3[C@H](O)[C@H](O)[C@@H](O)[C@H](C)O3)[C@@H](CO)O2)O1)[C@]12[C@H](C=3[C@](C)([C@@]4(C)[C@@H]([C@]5(C)[C@H]([C@@](CO)(C)[C@@H](O)[C@H](O)C5)CC4)CC=3)CC1)CC(C)(C)CC2	86881	L6020.11455	/home/hp/project/gtchan-vs/glide-dock_XP_L6020	glide-dock_XP_L6020_pv.maegz	306	Scheffoleoside A	160669-23-8	51139	1	0	OPLS3e	130.12022	1	L6020.maegz:11455-1	TN6996		glide-grid_1	719	22	-8.5122194	-0.12704806	-0.51601177	-1.6354895	-8.5122194	-0.52766109	-0.16	0	-0.14012033	-30.003094	-22.052319	0.013802871	-0.00027126484	-65.256882	-52.055412	25.179811	1	1	0	-8.5122194	-4.0041409	1	prime_mmgbsa_L6020	67	0	-7939.5054	1186.7239	-1284.1064	-649.97424	-1407.4381
O(C[C@@H]1[C@@H](O)[C@H](O)[C@@H](O)[C@H](c2c(O)ccc3C(=O)C(c4ccc(O[C@H]5[C@H](O)[C@@H](O)[C@H](O)[C@@H](CO)O5)cc4)=COc23)O1)[C@H]1[C@H](O)[C@@](O)(CO)CO1	86707	L6020.17920	/home/hp/project/gtchan-vs/glide-dock_XP_L6020	glide-dock_XP_L6020_pv.maegz	132	Mirificin-4'-O-glucoside	168035-01-6	51139	1	0	OPLS3e	46.757984	1	L6020.maegz:17920-1	TCFN95091	Flavonoids	glide-grid_1	178	20	-9.8069878	-0.19613975	-0.72258502	-1.9965272	-9.8069878	-2.7102897	-0.30399999	0	-0.11396057	-44.031742	-16.971357	0.20360562	0	-77.856728	-61.003098	10.26679	1	23	0	-9.8069878	-4.9975452	1	prime_mmgbsa_L6020	50	0	-8093.5859	1123.4186	-1298.969	-641.58856	-1409.8306
O=C(O[C@@H]1[C@H](O)[C@H](O)[C@H](OC[C@@H]2[C@H](O)[C@H](O)[C@H](O)[C@H](Oc3c(OC)c(O)c4C(=O)C=C(c5ccc(OC)cc5)Oc4c3)O2)O[C@@H]1C)C	86821	L6020.2998	/home/hp/project/gtchan-vs/glide-dock_XP_L6020	glide-dock_XP_L6020_pv.maegz	246			51139	1	0	OPLS3e	39.753307	1	L6020.maegz:2998-1	N027-0007		glide-grid_1	150	16	-8.9449768	-0.19031866	-0.68682694	-1.844269	-8.9449768	-2.1624343	-0.1447847	0	-0.20360497	-41.20105	-18.899044	0.12513562	-0.003374666	-77.408859	-60.100094	22.201483	1	4	0	-8.9449768	-4.485332	1	prime_mmgbsa_L6020	47	0	-8229.6006	1130.8473	-1293.4183	-642.43311	-1406.338
O=C(O[C@H]1[C@H](OC(=O)/C=C/c2cc(O)c(O)cc2)C[C@](O)(C(=O)OC)C[C@H]1O)/C=C/c1cc(O)c(O)cc1	87120	L6020.14827	/home/hp/project/gtchan-vs/glide-dock_XP_L6020	glide-dock_XP_L6020_pv.maegz	545	3 4-Di-O-caffeoylquinic acid methyl ester	114637-83-1	51139	1	0	OPLS3e	31.828064	1	L6020.maegz:14827-1	TN2872	Alkaloids	glide-grid_1	1179	16	-7.4476514	-0.19599083	-0.65891635	-1.6059327	-7.4476514	-1.9659277	0	0	-0.73110604	-44.036377	-14.005524	0.6592834	0	-81.493576	-58.041901	11.566073	1	5	0	-7.4476514	-2.4911325	1	prime_mmgbsa_L6020	38	0	-8034.6392	1118.4084	-1317.9219	-644.93665	-1422.7711
O=C(OCCc1ccc(O)cc1)C=1[C@@]2(O)C(=O)C[C@@H](C)[C@H]2[C@H](O[C@H]2[C@H](O)[C@@H](O)[C@H](O)[C@@H](CO)O2)OC=1	87187	L6020.3534	/home/hp/project/gtchan-vs/glide-dock_XP_L6020	glide-dock_XP_L6020_pv.maegz	612			51139	0.99994999	0	OPLS3e	34.992752	1	L6020.maegz:3534-1	NP-001757	Terpenoids	glide-grid_1	1166	14	-7.1799302	-0.19944251	-0.65854466	-1.5664668	-7.1799302	-1.3006543	-0.22164437	0	-0.84002483	-40.040268	-16.407148	0.62891757	0	-72.690033	-56.447418	12.790818	1	6	0	-7.1799302	-2.5216591	1	prime_mmgbsa_L6020	36	0	-8017.1865	1131.7274	-1319.0634	-638.14569	-1420.2511
O=C(OC[C@@H]1[C@@H](O)[C@H](O)[C@@H](O)[C@H](Oc2ccc(O)cc2)O1)/C=C\C1(O)C=CC(=O)C=C1	87088	L6020.4786	/home/hp/project/gtchan-vs/glide-dock_XP_L6020	glide-dock_XP_L6020_pv.maegz	513	Robustaside D	262352-32-9	51139	1	0	OPLS3e	39.593212	1	L6020.maegz:4786-1	NP-008972	Simple aromatic products	glide-grid_1	913	12	-7.5976143	-0.24508433	-0.76990318	-1.7134949	-7.5976143	-1.5640483	-0.15203826	0	-0.94363296	-34.506119	-18.589622	0.73878807	-0.039759666	-76.763321	-53.095741	0	1	9	0	-7.5976143	-3.2888265	1	prime_mmgbsa_L6020	31	0	-8054.1187	1133.8794	-1314.3716	-639.92633	-1398.8013
O(C/C=C(/C=C/C=1C(C)(C)C[C@H](O[C@H]2[C@H](O)[C@@H](O)[C@H](O)[C@@H](CO)O2)CC=1C)\C)[C@H]1[C@H](O)[C@@H](O)[C@H](O)[C@@H](CO[C@H]2[C@H](O)[C@H](O)[C@@H](O)[C@H](C)O2)O1	86725	L6020.6886	/home/hp/project/gtchan-vs/glide-dock_XP_L6020	glide-dock_XP_L6020_pv.maegz	150			51139	1	0	OPLS3e	43.313454	1	L6020.maegz:6886-1	NP-021149	Terpenoids	glide-grid_1	403	21	-9.6573	-0.19708775	-0.72120434	-1.9741731	-9.6573	-1.2386189	-0.013326955	0	-0.15872435	-30.700275	-23.320013	0.20646481	-0.0026268247	-75.557541	-54.020287	0	1	4	0	-9.6573	-6.2241116	1	prime_mmgbsa_L6020	49	0	-7950.1519	1126.1013	-1310.9896	-644.35907	-1410.644
O=C(OC[C@@H]1[C@@H](O)[C@H](O)[C@@H](O[C@H]2[C@H](O)[C@H](O)[C@@H](O)[C@H](C)O2)[C@H](Oc2cc(O)c3C(=O)C[C@H](c4cc(OC)c(O)cc4)Oc3c2)O1)C[C@@](O)(CC(=O)O)C	86992	L6020.4371	/home/hp/project/gtchan-vs/glide-dock_XP_L6020	glide-dock_XP_L6020_pv.maegz	417			51139	0.99994999	0	OPLS3e	29.845505	1	L6020.maegz:4371-1	NP-006983	Flavonoids	glide-grid_1	244	22	-8.0056686	-0.15105036	-0.5673883	-1.6107039	-8.0056686	-1.7568953	-0.15630057	0	0.31331688	-45.24699	-19.972599	0.26232377	-0.072128773	-85.146294	-65.219589	11.83208	1	7	0	-8.0056686	-3.1107264	1	prime_mmgbsa_L6020	53	0	-8236.0146	1125.6224	-1305.7748	-636.70319	-1406.4723
O=C(O)[C@H](NC(=O)c1ccc(NC[C@@H]2N(C=O)C=3C(=O)NC(N)=NC=3NC2)cc1)CCC(=O)O	86631	L6020.19190	/home/hp/project/gtchan-vs/glide-dock_XP_L6020	glide-dock_XP_L6020_pv.maegz	56	Folinic acid	58-05-9	51139	0.98253953	0	OPLS3e	13.357046	1	L6020.maegz:19189-1	T24403		glide-grid_1	153	13	-10.73899	-0.31585264	-1.02324	-2.3725441	-10.73899	-1.7232246	-0.36436957	0	-0.93047488	-40.002468	-21.754454	0.90243161	-0.096620776	-103.54407	-61.756924	2.5511005	1	2	0	-10.73899	-5.153791	1	prime_mmgbsa_L6020	34	0	-8608.168	1144.2094	-1291.9161	-631.12439	-1400.7595
O=C(O[C@@H]1[C@@H](O)[C@H](O)[C@@H](CO)O[C@H]1c1c(O)cc(O)c2C(=O)C=C(c3cc(O)c(O)cc3)Oc12)/C=C/c1ccc(O)cc1	86995	L6020.16323	/home/hp/project/gtchan-vs/glide-dock_XP_L6020	glide-dock_XP_L6020_pv.maegz	420	Orientin-2''-O-p-trans-coumarate	1229437-75-5	51139	1	0	OPLS3e	16.461264	1	L6020.maegz:16323-1	TN2018	Flavonoids	glide-grid_1	421	15	-7.9998231	-0.1860424	-0.65178055	-1.6802114	-7.9998231	-1.6245177	-0.31999999	0	-0.71631831	-34.527451	-18.612669	0.21222714	0	-70.455811	-53.140118	3.9671733	1	11	0	-7.9998231	-4.54	1	prime_mmgbsa_L6020	43	0	-8339.1631	1114.2189	-1289.4669	-634.85754	-1420.8326
O=C(O[C@H]1[C@H](OC(=O)/C=C/c2cc(O)c(O)cc2)C[C@](O)(C(=O)O)C[C@H]1O)/C=C/c1cc(O)c(O)cc1	86842	L6020.12223	/home/hp/project/gtchan-vs/glide-dock_XP_L6020	glide-dock_XP_L6020_pv.maegz	267	Isochlorogenic acid B	14534-61-3	51139	1	0	OPLS3e	39.030552	1	L6020.maegz:12223-1	T6S1525	Phenylpropanoids	glide-grid_1	1215	16	-8.7782679	-0.23725049	-0.79057127	-1.9038005	-8.7782679	-1.9304777	0	0	-0.66829038	-51.094883	-7.8230457	0.69259781	0	-81.168427	-58.917927	7.0983973	1	8	0	-8.7782679	-3.8760164	1	prime_mmgbsa_L6020	37	0	-8055.3296	1114.676	-1318.0294	-644.3689	-1414.4148
O(C[C@H](CC[C@@]1(OC)[C@@H](C)[C@@H]2[C@]3(C)[C@H]([C@H]4[C@@H]([C@]5(C)[C@H](C[C@@H](O[C@H]6[C@H](O[C@H]7[C@H](O)[C@@H](O)[C@H](O)[C@@H](CO)O7)[C@@H](O)[C@@H](O)[C@@H](CO)O6)CC5)CC4)CC3)C[C@@H]2O1)C)[C@H]1[C@H](O)[C@@H](O)[C@H](O)[C@@H](CO)O1	86714	L6020.12607	/home/hp/project/gtchan-vs/glide-dock_XP_L6020	glide-dock_XP_L6020_pv.maegz	139	Anemarsaponin E	136565-73-6	51139	1	0	OPLS3e	78.446564	1	L6020.maegz:12607-1	TN1152	Steroids	glide-grid_1	965	25	-9.7334919	-0.14974603	-0.60208774	-1.8810908	-9.7334919	-0.75393194	0	0	-0.092383347	-32.592056	-20.979414	0.1087907	-0.024720132	-76.430046	-53.571468	20.395271	1	1	0	-9.7334919	-6.6740837	1	prime_mmgbsa_L6020	65	0	-7959.3999	1169.4326	-1314.1714	-652.61017	-1402.0852
O(C([C@H](O)CC/C(=C/CC[C@@](O)(C=C)C)/C)(C)C)[C@H]1[C@H](O)[C@@H](O)[C@H](O)[C@@H](CO)O1	86915	L6020.5723	/home/hp/project/gtchan-vs/glide-dock_XP_L6020	glide-dock_XP_L6020_pv.maegz	340			51139	1	0	OPLS3e	15.880043	1	L6020.maegz:5723-1	NP-016078	Terpenoids	glide-grid_1	94	17	-8.3310995	-0.28727928	-0.882613	-1.9076105	-8.3310995	-2.0751061	-0.83172512	0	-0.60910982	-40.0238	-19.608652	1.2418638	-0.013026125	-98.353149	-59.632454	0	1	3	0	-8.3310995	-4.424293	1	prime_mmgbsa_L6020	29	0	-8026.7632	1121.8018	-1325.207	-644.77228	-1396.4967
O(C)c1c(O)cc2C(=O)Oc3c(O)c(O)cc4C(=O)Oc1c2-c34	87056	L6020.18204	/home/hp/project/gtchan-vs/glide-dock_XP_L6020	glide-dock_XP_L6020_pv.maegz	481	3-Methyl ellagic acid	51768-38-8	51139	1	0	OPLS3e	43.064751	1	L6020.maegz:18204-1	TCFN70390	Phenols	glide-grid_1	268	4	-7.7838607	-0.33842874	-0.96244627	-1.8822081	-7.7838607	-1.0231559	-0.62821841	0	-1.3942702	-36.433525	-13.236012	0	0	-68.147575	-49.669537	5.715085	1	1	0	-7.7838607	-3.4193952	1	prime_mmgbsa_L6020	23	0	-8003.9609	1115.5612	-1299.3077	-634.51422	-1405.6782
O=C(O[C@H]1[C@H](OC(=O)/C=C/c2cc(O)c(O)cc2)C[C@](O)(C(=O)OCC)C[C@H]1O)/C=C/c1cc(O)c(O)cc1	87077	L6020.14538	/home/hp/project/gtchan-vs/glide-dock_XP_L6020	glide-dock_XP_L6020_pv.maegz	502	Ethyl 3 4-dicaffeoylquinate	143051-73-4	51139	1	0	OPLS3e	36.170837	1	L6020.maegz:14538-1	TN4018	Phenylpropanoids	glide-grid_1	609	17	-7.6448379	-0.19602148	-0.66475028	-1.6392702	-7.6448379	-2.0970089	0	0	-0.70695525	-49.392117	-9.8602982	0.6981349	0	-85.486534	-59.252415	0	1	8	0	-7.6448379	-3.6250231	1	prime_mmgbsa_L6020	39	0	-8038.5635	1108.9758	-1317.8036	-646.18213	-1419.6326
O=C(O)[C@@H](NC(=O)[C@@H](NC(=O)[C@@H](NC(=O)[C@@H](NC(=O)[C@@H](NC(=O)CNC(=O)[C@@H](NC(=O)[C@@H](NC(=O)[C@@H](N)Cc1ccc(O)cc1)CC(C)C)CO)C)CC(=O)N)CC(C)C)CC(=O)N)CC(C)C	86590	L6020.1379	/home/hp/project/gtchan-vs/glide-dock_XP_L6020	glide-dock_XP_L6020_pv.maegz	15	Carcinoembryonic Antigen CEA	168635-85-6	51139	1	0	OPLS3e	-5.623198	1	L6020.maegz:1379-1	TP1286	Others	glide-grid_1	511	41	-11.736629	-0.17259748	-0.70448339	-2.2486084	-11.736629	-0.67689866	-0.73954868	0	-0.017186359	-55.25988	-26.886066	0.56646407	-0.41083544	-138.41737	-82.145943	14.242245	1	1	0	-11.736629	-5.5249047	1	prime_mmgbsa_L6020	68	0	-8301.8223	1124.7148	-1339.3137	-639.08087	-1414.1051
O(C[C@@H]1[C@@H](O)[C@H](O)[C@@H](O)[C@H](OCc2ccccc2)O1)[C@H]1[C@H](O)[C@@H](O)[C@H](O)[C@@H](CO)O1	86744	L6020.5862	/home/hp/project/gtchan-vs/glide-dock_XP_L6020	glide-dock_XP_L6020_pv.maegz	169	Benzyl gentiobioside	56775-64-5	51139	1	0	OPLS3e	30.064556	1	L6020.maegz:5862-1	NP-016597	Carbohydrates	glide-grid_1	429	14	-9.4871597	-0.31623867	-0.98262703	-2.155586	-9.4871597	-1.6397525	0	0	-0.78900939	-33.820351	-16.62315	0.52143937	-0.024624081	-61.516163	-50.443501	5.08776	1	2	0	-9.4871597	-5.4486356	1	prime_mmgbsa_L6020	30	0	-7940.0205	1113.0787	-1312.2251	-641.64838	-1402.9865
O(C(C)(C)[C@H]1O[C@@](C)([C@H]2[C@H](O)C[C@]3(C)[C@]2(C)CC[C@]24[C@H]3C[C@@H](O)[C@H]3C(C)(C)[C@H](O[C@H]5[C@H](O)[C@@H](O)[C@H](O)CO5)CC[C@]23C4)CC1)[C@H]1[C@H](O)[C@@H](O)[C@H](O)[C@@H](CO)O1	86957	L6020.11205	/home/hp/project/gtchan-vs/glide-dock_XP_L6020	glide-dock_XP_L6020_pv.maegz	382	Isoastragaloside IV	136033-55-1	51139	1	0	OPLS3e	94.669884	1	L6020.maegz:11205-1	TN1773	Triterpenoids	glide-grid_1	492	16	-8.1299896	-0.147818	-0.56214482	-1.6236167	-8.1299896	-1.0260228	-0.46113271	0	-0.083471306	-25.260359	-23.186697	0.045869768	0	-61.891247	-48.447056	0	1	3	0	-8.1299896	-5.2110195	1	prime_mmgbsa_L6020	55	0	-8008.8447	1180.8801	-1305.6655	-644.98737	-1408.4407
O=C(OC[C@@H]1[C@@H](O)[C@H](O)[C@@H](O)[C@H](Oc2c(OC)cc([C@@H]3OC[C@@H]4[C@H](c5cc(OC)c(O)c(OC)c5)OC[C@H]34)cc2OC)O1)C[C@@](O)(CC(=O)O)C	87045	L6020.6930	/home/hp/project/gtchan-vs/glide-dock_XP_L6020	glide-dock_XP_L6020_pv.maegz	470			51139	1	0	OPLS3e	36.461861	1	L6020.maegz:6930-1	NP-021352	Lignans	glide-grid_1	922	21	-7.8298955	-0.15352736	-0.56934541	-1.5876262	-7.8298955	-1.43594	0	0	-0.51912916	-43.800114	-14.757526	0.26669729	-0.0093491077	-74.429855	-58.55764	15.511274	1	39	0	-7.8298955	-2.624454	1	prime_mmgbsa_L6020	51	0	-8091.5542	1129.1053	-1313.3071	-646.34442	-1405.6735
O(C)c1ccc(CCC=2OC=3[C@H](O)[C@H](O)[C@@H](O)[C@@H](O)C=3C(=O)C=2)cc1	87138	L6020.12675	/home/hp/project/gtchan-vs/glide-dock_XP_L6020	glide-dock_XP_L6020_pv.maegz	563	4'-Methoxyagarotetrol	123278-01-3	51139	1	0	OPLS3e	18.943768	1	L6020.maegz:12675-1	TN1277	Phenols	glide-grid_1	727	8	-7.3816075	-0.2952643	-0.86335808	-1.7496623	-7.3816075	-1.6019518	0	0	-1.0917004	-36.125069	-13.365365	0.47060934	0	-72.345718	-49.490433	2.5064406	1	8	0	-7.3816075	-2.4349756	1	prime_mmgbsa_L6020	25	0	-8045.2144	1105.326	-1309.7319	-636.59509	-1397.5703
O=C1c2c(O)cc(O)cc2O[C@@H](c2cc(c(O)cc2)-c2c(O)ccc([C@@H]3Oc4c(c(O)cc(O)c4)C(=O)C3)c2)C1	87346	L6020.17260	/home/hp/project/gtchan-vs/glide-dock_XP_L6020	glide-dock_XP_L6020_pv.maegz	771	3' 3'''-Binaringenin	145399-99-1	51139	0.99989998	0	OPLS3e	25.52243	1	L6020.maegz:17260-1	TN5495		glide-grid_1	703	9	-6.5906382	-0.16476595	-0.56349164	-1.4055891	-6.5906382	-2.5742745	-0.12653743	0	-0.26627514	-44.004883	-6.4198771	0.21087724	0	-79.100159	-50.424759	2.190542	1	9	0	-6.5906382	-2.1580179	1	prime_mmgbsa_L6020	40	0	-8383.8125	1109.2664	-1288.2256	-635.94763	-1406.6718
O(C(C)(C)[C@@H]1Oc2c(cc3c(OC(=O)C=C3)c2)C1)[C@H]1[C@H](O)[C@@H](O)[C@H](O)[C@@H](CO[C@H]2[C@H](O)[C@@](O)(CO)CO2)O1	87041	L6020.6387	/home/hp/project/gtchan-vs/glide-dock_XP_L6020	glide-dock_XP_L6020_pv.maegz	466	Decuroside IV	96627-80-4	51139	1	0	OPLS3e	33.06398	1	L6020.maegz:6387-1	NP-019315	Benzopyranoids	glide-grid_1	740	13	-7.8355651	-0.20619908	-0.69323623	-1.6895783	-7.8355651	-1.8747896	-0.38620108	0	-0.21994382	-41.018124	-15.656357	0.34675834	0	-71.517021	-56.67448	14.162114	1	26	0	-7.8355651	-3.8399999	1	prime_mmgbsa_L6020	38	0	-7985.5327	1124.3295	-1319.3981	-644.63586	-1406.0149
O(C)c1c(O[C@H]2[C@H](O)[C@@H](O)[C@H](O)[C@@H](CO)O2)ccc(C[C@@H]2[C@H](CO)[C@@H](c3cc(OC)c(O[C@H]4[C@H](O)[C@@H](O)[C@H](O)[C@@H](CO)O4)cc3)OC2)c1	87262	L6020.10600	/home/hp/project/gtchan-vs/glide-dock_XP_L6020	glide-dock_XP_L6020_pv.maegz	687	Clemastanin B	112747-98-5	51139	1	0	OPLS3e	69.775055	1	L6020.maegz:10600-1	TN1506	Lignans	glide-grid_1	662	21	-6.8738313	-0.14320482	-0.52044088	-1.4111164	-6.8738313	-0.76868528	-0.31999999	0	-0.10594746	-36.522434	-18.636988	0.20130746	0	-79.419098	-55.159424	0	1	6	0	-6.8738313	-3.5670054	1	prime_mmgbsa_L6020	48	0	-7941.7886	1138.9281	-1302.2572	-643.05457	-1404.2819
O=C(NCCc1ccc(O)cc1)/C=C/c1cc2O[C@@H](C(=O)NCCc3ccc(O)cc3)[C@H](c3cc(O)c(O)cc3)Oc2cc1	87393	L6020.18325	/home/hp/project/gtchan-vs/glide-dock_XP_L6020	glide-dock_XP_L6020_pv.maegz	818	Cannabisin M	1831134-13-4	51139	1	0	OPLS3e	53.723351	1	L6020.maegz:18325-1	TCFN95436	Alkaloids	glide-grid_1	38	16	-6.4189162	-0.14588447	-0.51502299	-1.3416935	-6.4189162	-2.2587726	-0.8421523	0	-0.2459815	-52.019634	-9.0923452	0.59344971	0	-92.886459	-61.11198	5.5712199	1	3	0	-6.4189162	-1.3378847	1	prime_mmgbsa_L6020	44	0	-8104.9414	1121.6375	-1302.9241	-652.61163	-1400.3293
O([C@@H]([C@@H](OC(=O)C[C@H](C(=O)O)CC(=O)O)C[C@H](CCCCCC[C@@H](O)C[C@H](O)[C@@H](N)C)C)[C@@H](CCCC)C)C(=O)C[C@H](C(=O)O)CC(=O)O	87071	L6020.3286	/home/hp/project/gtchan-vs/glide-dock_XP_L6020	glide-dock_XP_L6020_pv.maegz	496	Fumonisin B2	116355-84-1	51139	1	0	OPLS3e	22.104385	1	L6020.maegz:3286-1	T15357		glide-grid_1	260	37	-7.6799011	-0.15673268	-0.57353276	-1.5699475	-7.6799011	-2.0737541	-0.34778523	0	-0.61036986	-51.488819	-11.348496	1.0718436	0	-80.558372	-62.837315	0	1	6	0	-7.6799011	-3.0626845	1	prime_mmgbsa_L6020	49	0	-8167.0288	1142.2762	-1341.5203	-646.37592	-1414.1437
[P@](=O)(O[P@@](=O)(O[C@@H]1[C@H](O)[C@@H](O)[C@H](O)[C@@H](CO)O1)O)(OC[C@H]1[C@@H](O)[C@@H](O)[C@H](N2C(=O)NC(=O)C=C2)O1)O	86586	L6020.19111	/home/hp/project/gtchan-vs/glide-dock_XP_L6020	glide-dock_XP_L6020_pv.maegz	11	Uridine diphosphate glucose	133-89-1	51139	0.99953705	0	OPLS3e	14.186922	1	L6020.maegz:19111-1	T19599		glide-grid_1	213	17	-11.832459	-0.32867944	-1.0852757	-2.5815232	-11.832459	-0.27664357	-0.57000285	0	-0.41422176	-43.248974	-31.81958	0.49827254	-0.031660944	-91.889931	-75.06855	13.241666	1	3	0	-11.832459	-7.4804034	1	prime_mmgbsa_L6020	36	0	-8191.0991	1123.9346	-1326.5143	-629.40863	-1408.7067
O=C([C@@](O)(C)[C@H]1[C@H](O)C[C@]2(C)[C@]1(C)CC(=O)[C@@]1(C)[C@H]3C(C(C)(C)C(=O)C(O[C@H]4[C@H](O)[C@@H](O)[C@H](O)[C@@H](CO)O4)=C3)=CC[C@@H]21)/C=C/C(O)(C)C	86767	L6020.3658	/home/hp/project/gtchan-vs/glide-dock_XP_L6020	glide-dock_XP_L6020_pv.maegz	192		29803-94-9	51139	0.99994999	0	OPLS3e	79.984756	1	L6020.maegz:3658-1	NP-002365	Terpenoids	glide-grid_1	264	14	-9.3376112	-0.19453356	-0.7069819	-1.9169012	-9.3376112	-1.1193486	-0.63999999	0	-0.13100158	-27.074718	-22.214928	0.11300724	-6.2419451e-005	-64.485229	-49.289646	15.852969	1	11	0	-9.3376112	-2.7523024	1	prime_mmgbsa_L6020	48	0	-8000.3892	1149.9036	-1298.3644	-646.29285	-1415.0084
O([C@@H](C[C@@H](O[C@H]1[C@@H](O)[C@@H](O)[C@@H](O)[C@@H](CO)O1)CC(=O)O)CCCCC)C(=O)C[C@@H](O[C@H]1[C@@H](O)[C@@H](O)[C@@H](O)[C@@H](CO)O1)C[C@H](O)C[C@H](O)CCC	86578	L6020.7542	/home/hp/project/gtchan-vs/glide-dock_XP_L6020	glide-dock_XP_L6020_pv.maegz	3			51139	1	0	OPLS3e	13.141661	1	L6020.maegz:7542-1	NP-023455	Polyketides	glide-grid_1	223	35	-12.660248	-0.25320494	-0.93281502	-2.5774	-12.660248	-1.6935407	-0.39469022	0	-0.23912011	-34.66383	-21.918713	0.70150942	-0.000989981	-70.431786	-56.582542	13.973347	1	11	0	-12.660248	-5.2800002	1	prime_mmgbsa_L6020	50	0	-8096.4443	1111.3114	-1327.2065	-638.29169	-1416.6268
O(c1c(O)cc(Oc2c(O)cc(O)c3Oc4c(c(O)cc(O)c4)Oc23)cc1O)c1cc(O)c2Oc3c(Oc4cc(O)cc(O)c4)c(O)cc(O)c3Oc2c1	87315	L6020.18661	/home/hp/project/gtchan-vs/glide-dock_XP_L6020	glide-dock_XP_L6020_pv.maegz	740	Dieckol	88095-77-6	51139	0.99999845	0	OPLS3e	66.010925	1	L6020.maegz:18661-1	TCFN91592	Phenols	glide-grid_1	432	17	-6.6850209	-0.12379669	-0.46792215	-1.3399564	-6.6850209	-0.89518112	-0.47999999	0	0	-41.150158	-15.393945	0.044995874	0	-86.32093	-56.544102	0	1	2	0	-6.6850209	-3.9808421	1	prime_mmgbsa_L6020	54	0	-8290.874	1131.2993	-1265.8829	-625.29285	-1412.5286
O=C(OCCc1cc(O)c(O)cc1)C[C@H]1/C(=C/CO)/[C@H](O[C@H]2[C@H](O)[C@@H](O)[C@H](O)[C@@H](CO)O2)OC=C1C(=O)OCCc1ccc(O)cc1	87156	L6020.4731	/home/hp/project/gtchan-vs/glide-dock_XP_L6020	glide-dock_XP_L6020_pv.maegz	581			51139	1	0	OPLS3e	36.599625	1	L6020.maegz:4731-1	NP-008744	Terpenoids	glide-grid_1	530	23	-7.3284984	-0.1559255	-0.56270802	-1.5109847	-7.3284984	-1.4803799	-0.88421482	0	-0.23327734	-50.797161	-15.133813	0.569525	-0.026361041	-84.425301	-65.930977	12.335835	1	8	0	-7.3284984	-1.92	1	prime_mmgbsa_L6020	47	0	-8065.5718	1129.2855	-1309.0905	-648.05054	-1399.3064
O=C(OC[C@@H]1[C@H](C)[C@@H](OC(=O)C[C@@H]2/C(=C/C)/[C@@H](O[C@H]3[C@H](O)[C@@H](O)[C@H](O)[C@@H](CO)O3)OC=C2C(=O)OC)C[C@H]1C(CO)CO)C[C@@H]1/C(=C/C)/[C@@H](O[C@H]2[C@H](O)[C@@H](O)[C@H](O)[C@@H](CO)O2)OC=C1C(=O)OC	86833	L6020.4213	/home/hp/project/gtchan-vs/glide-dock_XP_L6020	glide-dock_XP_L6020_pv.maegz	258	Jarsuroside C	190896-95-8	51139	1	0	OPLS3e	44.468788	1	L6020.maegz:4213-1	NP-006071	Terpenoids	glide-grid_1	419	32	-8.8276129	-0.12981783	-0.52987164	-1.691273	-8.8276129	-0.90374547	0	0	-0.20492734	-36.176907	-25.290213	0.24358299	-0.0022576752	-64.07415	-61.467117	15.694336	1	4	0	-8.8276129	-5.1641397	1	prime_mmgbsa_L6020	68	0	-8052.29	1130.5287	-1305.4015	-642.44507	-1399.9148
O(C)c1c(O)ccc(CC[C@@H](O)C[C@H](O)CCc2cc(O)c(O)cc2)c1	86878	L6020.14533	/home/hp/project/gtchan-vs/glide-dock_XP_L6020	glide-dock_XP_L6020_pv.maegz	303	(3R 5R)-1-(4-Hydroxy-3-methoxyphenyl)-7-(3 4-dihydroxyphenyl)heptane-3 5-diol	408324-13-0	51139	1	0	OPLS3e	24.517458	1	L6020.maegz:14533-1	TBBP06187	Phenols	glide-grid_1	1094	14	-8.5349684	-0.32826802	-0.97249269	-2.0044093	-8.5349684	-1.6654583	-0.45534	0	-0.93806702	-29.852846	-19.792772	1.1695373	0	-81.936424	-49.645618	2.4103305	1	39	0	-8.5349684	-3.8990231	1	prime_mmgbsa_L6020	26	0	-8060.3809	1112.2169	-1302.1844	-647.77576	-1400.7651
O(C([C@H](O)CC/C(=C/COc1c2occc2cc2c1OC(=O)C=C2)/C)(C)C)C[C@](O)([C@H](O)CC/C(=C/COc1c2occc2cc2c1OC(=O)C=C2)/C)C	87386	L6020.14109	/home/hp/project/gtchan-vs/glide-dock_XP_L6020	glide-dock_XP_L6020_pv.maegz	811	8-[(6 7-Dihydroxy-3 7-dimethyloct-2-en-1-yl)oxy]psoralen	889112-17-8	51139	1	0	OPLS3e	74.838409	1	L6020.maegz:14109-1	TBBP06032	Coumarins	glide-grid_1	85	20	-6.442997	-0.11931476	-0.45098153	-1.2914447	-6.442997	-2.111851	-0.49947947	0	0	-55.437798	-11.790917	0.39697608	0	-94.87838	-67.228714	17.587479	1	1	0	-6.442997	-3.113941	1	prime_mmgbsa_L6020	54	0	-8009.2046	1145.4504	-1317.5386	-650.74432	-1402.6606
O=C1C(C)(C)OC([C@@](O)(CCC/C(=C/[C@H]2OC(=O)C=C(C)C2)/C)C)=C1	87313	L6020.12667	/home/hp/project/gtchan-vs/glide-dock_XP_L6020	glide-dock_XP_L6020_pv.maegz	738	Nemoralisin C	1443421-84-8	51139	1	0	OPLS3e	-5.3173962	1	L6020.maegz:12667-1	TN4629	Diterpenoids	glide-grid_1	829	7	-6.6974521	-0.26789808	-0.78333873	-1.5874969	-6.6974521	-2.3531361	-0.14887397	0	-1.1447912	-33.554749	-12.179889	0.94080538	-0.052677725	-62.47414	-45.734638	4.4726243	1	8	0	-6.6974521	-1.9616064	1	prime_mmgbsa_L6020	25	0	-8064.916	1097.8947	-1329.2313	-638.99384	-1406.1945
O=C(OCc1c(NC(=O)CCC(=O)O)cccc1)C(O)([C@@H](O)C)[C@@H](O)C	86795	L6020.5870	/home/hp/project/gtchan-vs/glide-dock_XP_L6020	glide-dock_XP_L6020_pv.maegz	220			51139	1	0	OPLS3e	15.049927	1	L6020.maegz:5870-1	NP-016652	Alkaloids	glide-grid_1	218	15	-9.1265745	-0.35102212	-1.0399016	-2.1433461	-9.1265745	-1.5989556	-0.19478031	0	-2.2564323	-35.129025	-14.154543	1.5544951	0	-61.883232	-49.283569	15.705495	1	11	0	-9.1265745	-3.5960183	1	prime_mmgbsa_L6020	26	0	-8056.4492	1114.39	-1314.9668	-631.46155	-1418.108
O=C(OC[C@@H]1[C@@H](O)[C@H](O)[C@@H](O)[C@H](Oc2c(CCC(=O)O)c(OC)c3c(occ3)c2)O1)C[C@@](O)(CC(=O)O)C	86691	L6020.6953	/home/hp/project/gtchan-vs/glide-dock_XP_L6020	glide-dock_XP_L6020_pv.maegz	116			51139	1	0	OPLS3e	25.040236	1	L6020.maegz:6953-1	NP-021554	Benzofuranoids	glide-grid_1	798	19	-9.9148064	-0.26091596	-0.87719303	-2.137924	-9.9148064	-1.6958162	-0.13411064	0	-0.3617267	-32.302242	-26.592922	0.84351778	-0.042427402	-86.428284	-58.895164	12.971779	1	3	0	-9.9148064	-5.8718967	1	prime_mmgbsa_L6020	38	0	-8174.5957	1131.6975	-1307.2617	-634.10126	-1405.7445
O(C[C@@H]1[C@@H](O)[C@H](O)[C@@H](O)[C@H](Oc2cc(O)c3C(=O)C(c4ccc(OC)cc4)=COc3c2)O1)[C@H]1[C@H](O)[C@@](O)(CO)CO1	87103	L6020.13576	/home/hp/project/gtchan-vs/glide-dock_XP_L6020	glide-dock_XP_L6020_pv.maegz	528	Lanceolarin	15914-68-8	51139	1	0	OPLS3e	28.169048	1	L6020.maegz:13576-1	TN4407	Flavonoids	glide-grid_1	850	15	-7.543643	-0.18399128	-0.63444191	-1.6004089	-7.543643	-1.7329831	0	0	0.021154584	-36.796726	-13.000542	0.23722193	-0.022090821	-64.823891	-49.797268	14.817993	1	3	0	-7.543643	-3.2884064	1	prime_mmgbsa_L6020	41	0	-8200.2256	1117.4647	-1300.5013	-637.43378	-1414.6613
O=C(O[C@@H]1[C@@H](O)[C@H](O)[C@@H](CO)O[C@H]1c1c(O)cc(O)c2C(=O)C=C(c3ccc(O)cc3)Oc12)/C=C/c1cc(O)c(O)cc1	86888	L6020.16324	/home/hp/project/gtchan-vs/glide-dock_XP_L6020	glide-dock_XP_L6020_pv.maegz	313	Orientin 2''-O-p-trans-coumarate	73815-15-3	51139	1	0	OPLS3e	21.021259	1	L6020.maegz:16324-1	TN2017	Flavonoids	glide-grid_1	233	15	-8.4795923	-0.19719982	-0.69086945	-1.780978	-8.4795923	-1.5073581	-0.63999999	0	-0.6956749	-34.111771	-17.584623	0.21222714	0	-65.888603	-51.696392	7.6892056	1	33	0	-8.4795923	-4.7600002	1	prime_mmgbsa_L6020	43	0	-8348.8486	1112.5747	-1289.1466	-633.95099	-1417.6315
O=C(C)c1cc(OC)c(O[C@H]2[C@H](O)[C@@H](O)[C@H](O)[C@@H](CO[C@H]3[C@H](O)[C@@H](O)[C@H](O)[C@@H](CO)O3)O2)cc1	86622	L6020.18824	/home/hp/project/gtchan-vs/glide-dock_XP_L6020	glide-dock_XP_L6020_pv.maegz	47	Tectoruside	38784-73-5	51139	0.99994999	0	OPLS3e	35.754276	1	L6020.maegz:18824-1	TCFN95051	Phenols	glide-grid_1	148	15	-10.898214	-0.32053572	-1.0384113	-2.4077213	-10.898214	-1.8215243	0	0	-0.48114264	-33.592033	-23.574339	0.35532784	-0.036213905	-71.042313	-57.16637	4.7820797	1	4	0	-10.898214	-5.4619308	1	prime_mmgbsa_L6020	34	0	-7960.0435	1131.1313	-1309.6365	-642.48065	-1402.8976
O=C(O)[C@@H](NC(=O)c1ccc(NCc2nc3C(=O)N=C(N)Nc3nc2)cc1)CCC(=O)O	86598	L6020.10619	/home/hp/project/gtchan-vs/glide-dock_XP_L6020	glide-dock_XP_L6020_pv.maegz	23	Folic acid	59-30-3	51139	1	0	OPLS3e	36.048485	1	L6020.maegz:10619-1	T0062	Others	glide-grid_1	83	12	-11.343191	-0.35447472	-1.1253871	-2.5400498	-11.343191	-1.6850358	-0.66779006	0	-0.7818802	-53.8591	-18.258875	1.0252271	-0.1558958	-104.45532	-72.117973	15.404663	1	3	0	-11.343191	-2.6049387	1	prime_mmgbsa_L6020	32	0	-8230.5635	1140.5446	-1312.9847	-636.40979	-1400.9152
O([C@H]([C@@H](OC(=O)/C=C/c1cc(O)c(O)cc1)C(=O)O)C(=O)O)C(=O)/C=C/c1cc(O)c(O)cc1	86935	L6020.5668	/home/hp/project/gtchan-vs/glide-dock_XP_L6020	glide-dock_XP_L6020_pv.maegz	360	Cichoric acid Cichoriens?ure	52248-48-3	51139	1	0	OPLS3e	33.010719	1	L6020.maegz:5668-1	NP-015790	Carbohydrates	glide-grid_1	500	17	-8.2411976	-0.24238816	-0.78524357	-1.8207116	-8.2411976	-1.3666236	-0.2378092	0	-1.5567638	-50.506302	-10.190665	0.98911762	0	-82.580566	-60.696968	0	1	25	0	-8.2411976	-3.0555689	1	prime_mmgbsa_L6020	34	0	-8086.7446	1128.9999	-1317.8671	-639.60864	-1417.4866
O=C(OCCc1ccc(O)cc1)C[C@H]1/C(=C/CO)/[C@H](O[C@H]2[C@H](O)[C@@H](O)[C@H](O)[C@@H](CO)O2)OC=C1C(=O)OC	87371	L6020.3460	/home/hp/project/gtchan-vs/glide-dock_XP_L6020	glide-dock_XP_L6020_pv.maegz	796			51139	1	0	OPLS3e	34.754555	1	L6020.maegz:3460-1	NP-001314	Terpenoids	glide-grid_1	681	18	-6.5093446	-0.17129853	-0.57590145	-1.4036062	-6.5093446	-1.3711766	-0.82236147	0	-0.25529554	-25.850269	-16.450171	0.54490596	-0.025219213	-61.117149	-42.300438	0	1	8	0	-6.5093446	-3.8913269	1	prime_mmgbsa_L6020	38	0	-8054.4888	1127.1912	-1300.7284	-635.83386	-1412.3661
O=C(O)[C@@H]1[C@@H](O)[C@H](O[C@H]2[C@H](O)[C@@H](O)[C@@H](O)CO2)[C@@H](O[C@H]2[C@H](O)[C@@H](O)[C@H](O)[C@@H](CO)O2)[C@H](O[C@@H]2C(C)(C)[C@H]3[C@@](C)([C@@H]4[C@](C)([C@@]5(C)C([C@H]6[C@@](C(=O)O[C@H]7[C@H](O)[C@@H](O)[C@H](O)[C@@H](CO[C@H]8[C@H](O)[C@@H](O)[C@H](O)[C@@H](CO)O8)O7)(CC5)CCC(C)(C)C6)=CC4)CC3)CC2)O1	86826	L6020.6541	/home/hp/project/gtchan-vs/glide-dock_XP_L6020	glide-dock_XP_L6020_pv.maegz	251	Hemsloside H1	102146-27-0	51139	1	0	OPLS3e	144.41861	1	L6020.maegz:6541-1	NP-019952	Terpenoids	glide-grid_1	1301	31	-8.8806419	-0.10207634	-0.45230514	-1.6247331	-8.8806419	-0.54257315	0	0	-0.18386211	-36.55312	-27.285427	0.21732187	-0.0016986704	-57.958382	-63.838547	55.146633	1	1	0	-8.8806419	-3.9102263	1	prime_mmgbsa_L6020	87	0	-7886.9316	1197.9419	-1294.9269	-656.31891	-1402.4966
O=C(O[C@@H]1[C@H](O)[C@@H](O)[C@H](C)O[C@H]1O[C@@H]1[C@H]2[C@](CO)(O2)[C@H]2[C@H](O[C@H]3[C@H](O)[C@@H](O)[C@H](O)[C@@H](CO)O3)OC=C[C@@H]12)/C=C/c1cc(O)c(O)cc1	86822	L6020.3519	/home/hp/project/gtchan-vs/glide-dock_XP_L6020	glide-dock_XP_L6020_pv.maegz	247			51139	1	0	OPLS3e	52.82021	1	L6020.maegz:3519-1	NP-001680	Terpenoids	glide-grid_1	738	19	-8.9414921	-0.19024451	-0.68655938	-1.8435504	-8.9414921	-1.1049052	0	0	-0.24643904	-45.103722	-12.592905	0.31231686	0	-70.840561	-57.696625	0	1	11	0	-8.9414921	-4.2002001	1	prime_mmgbsa_L6020	47	0	-7955.2827	1127.5781	-1321.1274	-646.99164	-1406.3331
O=C(/C=C/c1ccc(O)cc1)C=1C(=O)/C(=C/C=2C(=O)C(C(=O)/C=C/c3ccc(O)cc3)=C(O)[C@](O)([C@H]3[C@H](O)[C@@H](O)[C@H](O)[C@@H](CO)O3)C=2O)/C(=O)[C@](O)([C@H]2[C@H](O)[C@@H](O)[C@H](O)[C@@H](CO)O2)C=1O	86797	L6020.1377	/home/hp/project/gtchan-vs/glide-dock_XP_L6020	glide-dock_XP_L6020_pv.maegz	222	Safflower-yellow	36338-96-2	51139	1	0	OPLS3e	117.5855	1	L6020.maegz:1377-1	T6263	Others	glide-grid_1	683	26	-9.1013908	-0.1400214	-0.56298763	-1.758931	-9.1013908	-0.52326667	-0.40618345	0	-0.027159244	-40.029797	-10.384867	0.074101336	-0.013282311	-68.09066	-50.414661	23.344128	1	11	0	-9.1013908	-5.4660106	1	prime_mmgbsa_L6020	65	0	-8045.1514	1158.3883	-1281.8247	-641.33856	-1422.345
O=C(C[C@H](O[C@H]1[C@H](O)[C@@H](O)[C@H](O)CO1)CCc1cc(O)c(O)cc1)CCc1ccc(O)cc1	87384	L6020.5579	/home/hp/project/gtchan-vs/glide-dock_XP_L6020	glide-dock_XP_L6020_pv.maegz	809	Alnuside A		51139	0.99999994	0	OPLS3e	22.93269	1	L6020.maegz:5579-1	NP-015274	Simple aromatic products	glide-grid_1	472	16	-6.4577713	-0.19569005	-0.62768257	-1.436175	-6.4577713	-2.0229535	-0.15150571	0	-0.70575273	-37.738319	-14.416749	0.94178033	-0.0053721946	-74.136131	-52.155067	13.146353	1	19	0	-6.4577713	-1.5685155	1	prime_mmgbsa_L6020	33	0	-8045.0083	1115.7072	-1316.9658	-643.01483	-1404.8372
O=C(O[C@H]1[C@@H](O)[C@H](O)CC(C(=O)O)=C1)/C=C/c1cc(O)c(O)cc1	86985	L6020.17961	/home/hp/project/gtchan-vs/glide-dock_XP_L6020	glide-dock_XP_L6020_pv.maegz	410	3-O-Caffeoylshikimic acid	180981-12-8	51139	1	0	OPLS3e	22.609543	1	L6020.maegz:17961-1	TCFN92951	Phenylpropanoids	glide-grid_1	196	10	-8.0243406	-0.33434755	-0.96442521	-1.920593	-8.0243406	-2.11936	-0.061157443	0	-1.3525403	-40.803646	-13.312599	0.83490872	-0.012590884	-77.357674	-54.116245	0	1	1	0	-8.0243406	-3.1328068	1	prime_mmgbsa_L6020	24	0	-8059.6143	1116.0891	-1317.7306	-636.82068	-1398.9626
O=C(OCc1ccc(O[C@H]2[C@H](O)[C@@H](O)[C@H](O)[C@@H](CO)O2)cc1)[C@](O[C@H]1[C@H](O)[C@@H](O)[C@H](O)[C@@H](CO)O1)(CC(=O)OCc1ccc(O[C@H]2[C@H](O)[C@@H](O)[C@H](O)[C@@H](CO)O2)cc1)CC(C)C	86584	L6020.11276	/home/hp/project/gtchan-vs/glide-dock_XP_L6020	glide-dock_XP_L6020_pv.maegz	9	Dactylorhin A	256459-34-4	51139	1	0	OPLS3e	65.985107	1	L6020.maegz:11276-1	TN1546	Miscellaneous	glide-grid_1	4	32	-11.98338	-0.19328032	-0.76498258	-2.3372471	-11.98338	-2.8116953	-0.3407425	0	-0.38230845	-49.208706	-21.607351	0.31282401	-0.0097418586	-89.195236	-70.816055	13.080038	1	5	0	-11.98338	-5.038475	1	prime_mmgbsa_L6020	62	0	-7934.0005	1140.9644	-1314.9113	-653.35437	-1403.7594
O=C(O[C@H]1[C@@H](O)[C@@H](O)[C@@H](O)[C@@H](CO[C@H]2[C@@H](O)[C@@H](O)[C@@H](O)[C@@H](CO)O2)O1)C=1C(C)(C)CCCC=1C	86677	L6020.5692	/home/hp/project/gtchan-vs/glide-dock_XP_L6020	glide-dock_XP_L6020_pv.maegz	102			51139	1	0	OPLS3e	43.119869	1	L6020.maegz:5692-1	NP-015903	Terpenoids	glide-grid_1	471	14	-10.065485	-0.29604366	-0.95906657	-2.223748	-10.065485	-1.581403	-0.21821819	0	-0.7767328	-28.779491	-23.136879	0.58768803	-0.014860285	-73.355301	-51.91637	12.432913	1	1	0	-10.065485	-4.7666769	1	prime_mmgbsa_L6020	34	0	-7978.7417	1124.9369	-1306.2028	-640.49805	-1391.5592
O(C/C(=C/CC[C@](O)(C=C)C)/C)[C@H]1[C@H](O)[C@@H](O)[C@H](O)[C@@H](CO)O1	86904	L6020.16981	/home/hp/project/gtchan-vs/glide-dock_XP_L6020	glide-dock_XP_L6020_pv.maegz	329	Betulalbuside A	64776-96-1	51139	1	0	OPLS3e	13.869151	1	L6020.maegz:16981-1	TBBP01540	Terpenoids	glide-grid_1	969	13	-8.3630028	-0.36360884	-1.0340551	-2.0222499	-8.3630028	-1.6408588	-0.57578021	0	-1.1428001	-32.928917	-20.029844	1.3637477	-0.018830637	-67.066017	-52.958763	15.767366	1	3	0	-8.3630028	-3.9246662	1	prime_mmgbsa_L6020	23	0	-8009.3613	1116.1011	-1328.7686	-638.45349	-1397.5398
O=C(OC[C@@H]1[C@@H](O)[C@H](O)[C@@H](O)[C@H](OC(=O)/C=C/c2ccccc2)O1)/C=C/c1ccc(O)cc1	87232	L6020.4457	/home/hp/project/gtchan-vs/glide-dock_XP_L6020	glide-dock_XP_L6020_pv.maegz	657	1-O-Cinnamoyl-6-O-p-coumaroyl-b-D-glucopyranose		51139	1	0	OPLS3e	36.85807	1	L6020.maegz:4457-1	NP-007398	Simple aromatic products	glide-grid_1	1318	13	-7.0005283	-0.21213722	-0.68043739	-1.5568812	-7.0005283	-1.3263186	-0.43580163	0	-0.9641214	-42.022728	-12.727194	0.77170378	-0.0031874201	-80.192223	-54.749924	5.9822645	1	2	0	-7.0005283	-2.9026108	1	prime_mmgbsa_L6020	33	0	-8034.9116	1114.5497	-1316.2324	-639.53546	-1407.2045
O(C/C=C(/CC[C@@H](O)C(O)(C)C)\C)c1c2c(occ2)cc2OC(=O)C=Cc12	87285	L6020.3896	/home/hp/project/gtchan-vs/glide-dock_XP_L6020	glide-dock_XP_L6020_pv.maegz	710		71339-34-9	51139	1	0	OPLS3e	29.892315	1	L6020.maegz:3896-1	NP-003833	Benzopyranoids	glide-grid_1	1066	9	-6.8010139	-0.25188941	-0.75566822	-1.583164	-6.8010139	-1.3300037	-0.77330583	0	-1.2199205	-29.335316	-15.645543	0.83555198	0	-70.176308	-44.980858	16.103342	1	3	0	-6.8010139	-2.7221427	1	prime_mmgbsa_L6020	27	0	-8056.9648	1126.8005	-1309.7084	-638.53784	-1404.078
O(C[C@@H]1[C@@H](O)[C@H](O)[C@@H](O)[C@H](Oc2cc(O)c3C(=O)C(O[C@H]4[C@H](O)[C@@H](O)[C@H](O)[C@@H](CO)O4)=C(c4cc(O)c(O)cc4)Oc3c2)O1)[C@H]1[C@H](O)[C@@H](O)[C@H](O)[C@@H](CO)O1	86843	L6020.11211	/home/hp/project/gtchan-vs/glide-dock_XP_L6020	glide-dock_XP_L6020_pv.maegz	268	Quercetin-3-O-??-D-glucose-7-O-??-D-gentiobiosiden	60778-02-1	51139	1	0	OPLS3e	65.175064	1	L6020.maegz:11211-1	T4S0758	Flavonoids	glide-grid_1	1202	24	-8.7766619	-0.15957567	-0.60685873	-1.7527617	-8.7766619	-0.68728608	0	0	0.18039356	-34.065151	-25.136768	0.10343276	-0.065953754	-70.706573	-59.20192	11.530736	1	3	0	-8.7766619	-4.2964873	1	prime_mmgbsa_L6020	55	0	-8124.3291	1128.5104	-1288.7972	-636.29633	-1415.4998
O=C(OC[C@]1(O)[C@@H](O)[C@H](O[C@@H]2[C@@H](O)[C@H](O)[C@@H](CO)O[C@H]2Oc2cc(C(=O)O)c(O)cc2)OC1)c1ccc(OC)cc1	86882	L6020.8332	/home/hp/project/gtchan-vs/glide-dock_XP_L6020	glide-dock_XP_L6020_pv.maegz	307			51139	1	0	OPLS3e	34.538483	1	L6020.maegz:8332-1	NP-025126	Simple aromatic products	glide-grid_1	763	18	-8.506444	-0.20747425	-0.71541631	-1.8046705	-8.506444	-1.5524902	-0.44150612	0	-0.34463841	-42.834469	-16.345346	0.36019203	0	-83.736946	-59.179817	4.8971133	1	8	0	-8.506444	-3.5717452	1	prime_mmgbsa_L6020	41	0	-8031.5332	1112.7637	-1308.8043	-639.66815	-1414.0815
O=C(O)[C@H](O)CCCCCCCCCCC[C@@H](O)CCO[C@H]1[C@H](O)[C@@H](O)[C@H](O[C@H]2[C@H](OC(=O)C[C@H](O)CCC)[C@@H](O)[C@H](O)[C@@H](CO)O2)[C@@H](COC(=O)C)O1	86899	L6020.6121	/home/hp/project/gtchan-vs/glide-dock_XP_L6020	glide-dock_XP_L6020_pv.maegz	324			51139	1	0	OPLS3e	18.608351	1	L6020.maegz:6121-1	NP-018244	Carbohydrates	glide-grid_1	67	38	-8.3999739	-0.15555507	-0.58796132	-1.6837043	-8.3999739	-1.7030644	-0.75579429	0	-0.11766884	-45.933723	-14.379432	0.75145549	-0.047929484	-73.601151	-60.313156	10.906531	1	11	0	-8.3999739	-5.7981052	1	prime_mmgbsa_L6020	54	0	-8041.3701	1117.6857	-1344.8806	-645.85632	-1401.9425
O=C(OC[C@@H]1[C@@H](O)[C@H](OC(=O)/C=C/c2ccc(O)cc2)[C@@H](O)[C@H](Oc2cc(O)c3C(=O)C=C(c4ccc(O)cc4)Oc3c2)O1)/C=C/c1ccc(O)cc1	87391	L6020.14743	/home/hp/project/gtchan-vs/glide-dock_XP_L6020	glide-dock_XP_L6020_pv.maegz	816	Anisofolin A	83529-71-9	51139	1	0	OPLS3e	33.797501	1	L6020.maegz:14743-1	TN3422	Flavonoids	glide-grid_1	95	18	-6.4200854	-0.12113369	-0.45501274	-1.2916918	-6.4200854	-2.4758496	-0.23977889	0	-0.055117194	-54.511898	-15.806369	0.30775484	0	-100.54797	-70.318268	10.010651	1	1	0	-6.4200854	-2.5069489	1	prime_mmgbsa_L6020	53	0	-8379.1201	1128.5823	-1297.0184	-648.90045	-1402.1531
O=C(OC[C@@H]1[C@@H](O)[C@H](O)[C@@H](O)[C@H](Oc2c(OC)cc(/C=C/CO)cc2)O1)C[C@@](O)(CC(=O)OC)C	86948	L6020.8218	/home/hp/project/gtchan-vs/glide-dock_XP_L6020	glide-dock_XP_L6020_pv.maegz	373			51139	1	0	OPLS3e	25.584736	1	L6020.maegz:8218-1	NP-024852	Simple aromatic products	glide-grid_1	539	18	-8.1848164	-0.23385191	-0.76494509	-1.7967489	-8.1848164	-1.8107409	-0.26159564	0	-0.31327185	-38.53413	-19.640543	0.62769818	-0.021610104	-70.273994	-58.174671	15.979948	1	5	0	-8.1848164	-3.6087189	1	prime_mmgbsa_L6020	35	0	-8092.8892	1122.666	-1315.6072	-640.11682	-1397.3348
O(CCc1c(C)c2C(=O)[C@@H](C)[C@H](O)c2cc1CO)[C@H]1[C@H](O)[C@@H](O)[C@H](O)[C@@H](CO)O1	86768	L6020.16307	/home/hp/project/gtchan-vs/glide-dock_XP_L6020	glide-dock_XP_L6020_pv.maegz	193	Pteroside T	62043-51-0	51139	0.99994999	0	OPLS3e	24.467583	1	L6020.maegz:16307-1	TBBP06556	Sesquiterpenoids	glide-grid_1	74	12	-9.3340473	-0.32186368	-0.98886722	-2.13726	-9.3340473	-1.5405143	-0.77322775	0	-1.0813581	-34.878265	-17.512329	0.6955539	-0.0810294	-65.067429	-52.390594	8.5990133	1	2	0	-9.3340473	-3.5373261	1	prime_mmgbsa_L6020	29	0	-8000.3872	1117.0249	-1313.2775	-643.51318	-1402.0577
S(CC(=O)Nc1c(C)cc(C)cc1)CC(=O)Nc1ccccc1	87222	L6020.13147	/home/hp/project/gtchan-vs/glide-dock_XP_L6020	glide-dock_XP_L6020_pv.maegz	647	3 5 7-Trihydroxy-8-methoxyflavone	5928-42-7	51139	1	0	OPLS3e	23.173727	1	L6020.maegz:13147-1	TBBP05537	Flavonoids	glide-grid_1	1209	8	-7.0277429	-0.30555403	-0.86895502	-1.6993719	-7.0277429	-1.374763	-0.69838625	0	-1.887619	-39.219036	-8.2698488	1.2188278	-0.031522114	-64.362091	-47.488884	9.5896969	1	2	0	-7.0277429	-1.89	1	prime_mmgbsa_L6020	23	0	-8052.0942	1110.4974	-1317.0958	-635.36102	-1413.525
O=C(O)[C@]12[C@H](C=3[C@@](C)([C@@]4(C)[C@@H]([C@]5(C)[C@H]([C@@](CO)(C)[C@@H](O[C@H]6[C@H](O[C@H]7[C@H](O)[C@H](O[C@H]8[C@H](O)[C@@H](O)[C@H](O)CO8)[C@@H](O)[C@H](C)O7)[C@@H](O)[C@H](O)CO6)CC5)CC4)CC=3)CC1)CC(C)(C)CC2	87110	L6020.8253	/home/hp/project/gtchan-vs/glide-dock_XP_L6020	glide-dock_XP_L6020_pv.maegz	535			51139	1	0	OPLS3e	126.78304	1	L6020.maegz:8253-1	NP-024908	Terpenoids	glide-grid_1	355	17	-7.5292358	-0.12143929	-0.48064354	-1.4685076	-7.5292358	-0.87908423	-0.47971597	0	-0.1369653	-29.90299	-18.850954	0.0095558474	0	-64.270798	-48.753944	12.322652	1	1	0	-7.5292358	-5.2925963	1	prime_mmgbsa_L6020	62	0	-7966.5498	1192.2245	-1293.052	-649.53217	-1423.0768
O=C(O)[C@@H](NC(=O)c1ccc(NC[C@@H]2N(C)c3c(O)nc(N)nc3NC2)cc1)CCC(=O)O	86731	L6020.1137	/home/hp/project/gtchan-vs/glide-dock_XP_L6020	glide-dock_XP_L6020_pv.maegz	156	Levomefolic Acid	31690-09-2	51139	0.016030645	0	OPLS3e	44.004414	1	L6020.maegz:1137-2	T7094	Others	glide-grid_1	23	13	-9.572135	-0.29006469	-0.93039244	-2.1287932	-9.572135	-1.5778838	-1.3362668	0	-0.94357157	-39.65646	-20.329082	0.95313972	-0.10802478	-98.238808	-59.985542	3.7040658	1	36	0	-9.572135	-4.2776847	1	prime_mmgbsa_L6020	33	0	-8204.7588	1140.2585	-1302.3746	-632.09198	-1399.1888
O(C/C=C(/C/C=C/C(O)(C)C)\C)c1cc2OC(=O)C=Cc2cc1	87174	L6020.5593	/home/hp/project/gtchan-vs/glide-dock_XP_L6020	glide-dock_XP_L6020_pv.maegz	599			51139	1	0	OPLS3e	21.474279	1	L6020.maegz:5593-1	NP-015327	Benzopyranoids	glide-grid_1	695	7	-7.2154679	-0.31371599	-0.89216655	-1.7447655	-7.2154679	-1.7817744	-0.99998802	0	-1.2505128	-33.880547	-8.1033754	0.9403578	0	-65.802872	-41.983921	3.6596661	1	1	0	-7.2154679	-1.9906083	1	prime_mmgbsa_L6020	23	0	-8094.9697	1114.3127	-1315.2722	-640.90118	-1407.4509
O=C(O[C@H]1[C@H](O)[C@@H](O)[C@H](O)[C@@H](CO[C@H]2[C@H](O)[C@@H](O)[C@H](O[C@H]3[C@H](O)[C@H](O)[C@@H](O)[C@H](C)O3)[C@@H](CO)O2)O1)[C@@]12[C@@H]([C@@H](C)[C@H](C)CC1)C=1[C@](C)([C@@]3(C)[C@@H]([C@]4(C)[C@H]([C@@](CO)(C)[C@@H](O)CC4)CC3)CC=1)CC2	86599	L6020.3978	/home/hp/project/gtchan-vs/glide-dock_XP_L6020	glide-dock_XP_L6020_pv.maegz	24	Zemoside A	593254-83-2	51139	1	0	OPLS3e	126.34009	1	L6020.maegz:3978-1	NP-004331	Terpenoids	glide-grid_1	687	21	-11.323707	-0.17157131	-0.69336087	-2.1819768	-11.323707	-0.79304636	-0.29979786	0	-0.11125252	-29.480381	-25.470966	0.028329335	0	-63.537178	-54.951347	13.298981	1	1	0	-11.323707	-7.1203284	1	prime_mmgbsa_L6020	66	0	-7918.6226	1182.0306	-1292.4222	-651.87811	-1419.7852
O=C(O[C@H]1[C@H](O)[C@@H](O[C@H]2[C@H](O)[C@@H](O)[C@H](O)[C@@H](CO)O2)[C@H](O)[C@@H](CO[C@H]2[C@H](O)[C@@H](O)[C@H](O)[C@@H](CO)O2)O1)[C@@]12[C@H](O)C[C@@]3(C)[C@@]4(C)[C@@H]([C@]5(C)[C@H]([C@@](C(=O)O)(C)[C@@H](O[C@H]6[C@H](O)[C@@H](O)[C@H](O)CO6)CC5)CC4)CC=C3[C@@H]1CC(C)(C)CC2	87051	L6020.6094	/home/hp/project/gtchan-vs/glide-dock_XP_L6020	glide-dock_XP_L6020_pv.maegz	476	Saponarioside G	223376-72-5	51139	1	0	OPLS3e	128.85193	1	L6020.maegz:6094-1	NP-018101	Terpenoids	glide-grid_1	298	28	-7.8094349	-0.10012096	-0.42778268	-1.4578793	-7.8094349	-1.0737784	0	0	-0.072691537	-31.341455	-31.851931	0.010299521	-0.00084925827	-102.51161	-63.193386	0	1	5	0	-7.8094349	-4.4339457	1	prime_mmgbsa_L6020	78	0	-7970.8745	1186.6376	-1290.1469	-651.11841	-1392.6788
O(C[C@@H]1[C@@H](O)[C@H](O)[C@@H](O)[C@H](Oc2ccc([C@@H]3Oc4c(c(O)cc(O[C@H]5[C@H](O)[C@@H](O)[C@H](O)[C@@H](CO)O5)c4)C(=O)C3)cc2)O1)[C@H]1[C@H](O)[C@H](O)[C@@H](O)[C@H](C)O1	86927	L6020.7148	/home/hp/project/gtchan-vs/glide-dock_XP_L6020	glide-dock_XP_L6020_pv.maegz	352			51139	0.99994999	0	OPLS3e	58.088448	1	L6020.maegz:7148-1	NP-022566	Flavonoids	glide-grid_1	784	20	-8.2863026	-0.15935197	-0.59478301	-1.6735799	-8.2863026	-0.7187348	0	0	-0.095449626	-30.41493	-28.566658	0.11362825	-0.0027688395	-74.707848	-58.98159	0	1	20	0	-8.2863026	-5.791544	1	prime_mmgbsa_L6020	52	0	-8064.0269	1128.923	-1292.2528	-635.29254	-1414.2589
O(C)c1c(O[C@H]2[C@H](O)[C@@H](O)[C@H](O)[C@@H](CO)O2)ccc([C@@H]2[C@]3(O)[C@@H]([C@@H](c4cc(OC)c(O[C@H]5[C@H](O)[C@@H](O)[C@H](O)[C@@H](CO)O5)cc4)OC3)CO2)c1	87118	L6020.13906	/home/hp/project/gtchan-vs/glide-dock_XP_L6020	glide-dock_XP_L6020_pv.maegz	543	8-Hydroxypinoresinol diglucoside	112747-99-6	51139	1	0	OPLS3e	59.986984	1	L6020.maegz:13906-1	TN3286	Alkaloids	glide-grid_1	655	19	-7.4514899	-0.15207122	-0.5564751	-1.523255	-7.4514899	-0.59143335	-0.50825977	0	-0.062291197	-34.740314	-18.51368	0.17679887	-0.0059224721	-70.276123	-53.253994	11.431913	1	6	0	-7.4514899	-4.58111	1	prime_mmgbsa_L6020	49	0	-7931.0474	1126.4966	-1295.8796	-640.95319	-1410.3206
O(C[C@@H]1[C@@H](O)[C@H](O)[C@@H](O)[C@H](OCc2cc3OCOc3cc2)O1)[C@H]1[C@H](O)[C@@](O)(CO)CO1	86786	L6020.7633	/home/hp/project/gtchan-vs/glide-dock_XP_L6020	glide-dock_XP_L6020_pv.maegz	211			51139	1	0	OPLS3e	26.601458	1	L6020.maegz:7633-1	NP-023907	Carbohydrates	glide-grid_1	1126	13	-9.1898041	-0.29644528	-0.93124747	-2.0725822	-9.1898041	-1.4639177	-0.17396174	0	-0.50535309	-31.780064	-20.360243	0.49217868	-0.02611356	-62.515896	-52.140305	5.4903865	1	5	0	-9.1898041	-4.9375415	1	prime_mmgbsa_L6020	31	0	-7959.3521	1114.2145	-1310.903	-640.62854	-1401.827
O=C(O)[C@@H](C/C=C/C=C(/CO[C@H]1[C@H](O)[C@@H](O)[C@H](O)[C@@H](CO)O1)\C)C	86974	L6020.6885	/home/hp/project/gtchan-vs/glide-dock_XP_L6020	glide-dock_XP_L6020_pv.maegz	399			51139	1	0	OPLS3e	12.450238	1	L6020.maegz:6885-1	NP-021148	Aliphatic natural product	glide-grid_1	861	13	-8.0744534	-0.33643556	-0.97044802	-1.9325871	-8.0744534	-1.3598219	-0.31999999	0	-1.2117416	-33.482975	-17.067173	1.2676941	0	-69.237625	-50.550148	9.6594725	1	19	0	-8.0744534	-4.0312514	1	prime_mmgbsa_L6020	24	0	-7999.3882	1111.3285	-1322.1147	-637.83551	-1403.7198
O=C(OC[C@@H]1[C@@H](O)[C@H](O[C@H]2[C@H](O)[C@H](O)[C@@H](O)[C@H](C)O2)[C@@H](O)[C@H](OCCc2cc(O)c(OC)cc2)O1)/C=C/c1cc(OC)c(O)cc1	86986	L6020.15132	/home/hp/project/gtchan-vs/glide-dock_XP_L6020	glide-dock_XP_L6020_pv.maegz	411	Isomartynoside	94410-22-7	51139	1	0	OPLS3e	50.304958	1	L6020.maegz:15132-1	TBBP01199	Phenols	glide-grid_1	389	20	-8.0191278	-0.17432886	-0.62462866	-1.6607419	-8.0191278	-1.8198464	-0.15156358	0	-0.54572636	-52.319141	-7.8259645	0.39638621	0	-75.035362	-60.145107	9.2824059	1	9	0	-8.0191278	-2.27	1	prime_mmgbsa_L6020	46	0	-7986.562	1117.1709	-1318.2972	-653.39508	-1400.0126
[P@@](=O)(O[P@](=O)(OC[C@@H]1[C@@H](O)[C@@H](O)[C@H](N2C=C(C(=O)N)CC=C2)O1)O)(OC[C@@H]1[C@@H](O)[C@@H](O)[C@H](n2c3ncnc(N)c3nc2)O1)O	86721	L6020.1315	/home/hp/project/gtchan-vs/glide-dock_XP_L6020	glide-dock_XP_L6020_pv.maegz	146	NADH disodium salt hydrate	606-68-8	51139	0.9999972	0	OPLS3e	27.101631	1	L6020.maegz:1315-1	T5283	Carboxylic acids and derivatives	glide-grid_1	187	17	-9.6799316	-0.21999843	-0.77667111	-2.0233169	-9.6799316	-0.83733946	-0.61470467	0	-0.21470079	-49.692169	-28.607038	0.32184559	-0.19364749	-93.208481	-78.29921	11.663944	1	21	0	-9.6799316	-4.8277187	1	prime_mmgbsa_L6020	44	0	-8290.7783	1151.5187	-1327.3511	-629.6524	-1400.8801
O[C@@H](C(O)(C)C)CC[C@@](O)(CCC[C@](O)(CCC[C@@](O)(CCC[C@](O)(CCC/C(=C/CC/C(=C/CC/C(=C/CC/C(=C/CO)/C)/C)/C)/C)C)C)C)C	87390	L6020.4299	/home/hp/project/gtchan-vs/glide-dock_XP_L6020	glide-dock_XP_L6020_pv.maegz	815	Glisoprenin D	205594-89-4	51139	1	0	OPLS3e	22.604519	1	L6020.maegz:4299-1	NP-006583	Terpenoids	glide-grid_1	761	37	-6.4259424	-0.12357582	-0.46124813	-1.2978442	-6.4259424	-1.5693998	-0.97337955	0	0	-41.23127	-22.920923	1.0027601	0	-80.317032	-64.152191	17.088638	1	3	0	-6.4259424	-2.0524125	1	prime_mmgbsa_L6020	52	0	-8188.1328	1144.7422	-1340.6908	-659.59338	-1391.0669
O=C(OC[C@@H]1[C@@H](O)[C@H](O)[C@@H](O)[C@H](OCc2ccccc2)O1)C[C@@](O)(CC(=O)O)C	86754	L6020.5477	/home/hp/project/gtchan-vs/glide-dock_XP_L6020	glide-dock_XP_L6020_pv.maegz	179			51139	1	0	OPLS3e	12.424396	1	L6020.maegz:5477-1	NP-014823	Simple aromatic products	glide-grid_1	206	15	-9.4147816	-0.32464764	-0.99742043	-2.1557462	-9.4147816	-1.5189823	-0.47999999	0	-0.88213974	-35.081776	-19.732571	0.80451906	-0.091587283	-76.184357	-54.814346	6.9824367	1	43	0	-9.4147816	-5.0479512	1	prime_mmgbsa_L6020	29	0	-8113.3091	1107.0896	-1313.6271	-634.12811	-1406.3885
O=C(O)CCCCCCC[C@@H](O)[C@H](O)/C=C/[C@H](O)C/C=C\CC	86914	L6020.4829	/home/hp/project/gtchan-vs/glide-dock_XP_L6020	glide-dock_XP_L6020_pv.maegz	339			51139	1	0	OPLS3e	5.787991	1	L6020.maegz:4829-1	NP-009255	Aliphatic natural product	glide-grid_1	339	18	-8.3322496	-0.36227176	-1.0302527	-2.0148137	-8.3322496	-2.3606527	-0.97474164	0	-1.1697022	-30.45484	-18.047705	2.4374712	-0.0075564203	-65.649292	-48.502544	7.4549618	1	2	0	-8.3322496	-3.9698412	1	prime_mmgbsa_L6020	23	0	-8051.6064	1110.1749	-1332.9071	-639.59094	-1405.8242
O=C1c2c(O)c3c(O[C@H](C(=C)C/C=C(\C)/[C@H]4Oc5c(c(O)c6C(=O)C=C(c7cc(O)c(O)cc7)Oc6c5)C4)C3)cc2OC(c2cc(O)c(O)cc2)=C1	86801	L6020.12940	/home/hp/project/gtchan-vs/glide-dock_XP_L6020	glide-dock_XP_L6020_pv.maegz	226	Hyperwightin B	2374723-86-9	51139	1	0	OPLS3e	20.178387	1	L6020.maegz:12940-1	TBBP05586	Flavonoids	glide-grid_1	53	12	-9.072504	-0.17447123	-0.65121579	-1.8323687	-9.072504	-2.6475263	-0.15032394	0	-0.052367002	-46.476875	-15.052812	0.084569976	0	-77.938034	-61.529686	7.8934336	1	5	0	-9.072504	-3.6408017	1	prime_mmgbsa_L6020	52	0	-8568.7373	1121.0244	-1268.2657	-640.39185	-1406.7437
O=C(O[C@@H]1[C@H](O)[C@H](O)[C@@H](O)[C@@H](CO)O1)/C(=C/CC[C@@H](C)[C@@H]1[C@@]2(C)[C@H](O)C[C@]34[C@H]([C@]2(C)[C@H](O)C1)CC[C@H]1C(C)(C)[C@@H](O[C@H]2[C@H](O)[C@H](O)[C@@H](O)[C@@H](CO[C@@H]5[C@H](O)[C@H](O)[C@H](O)CO5)O2)CC[C@]31C4)/C	86800	L6020.4081	/home/hp/project/gtchan-vs/glide-dock_XP_L6020	glide-dock_XP_L6020_pv.maegz	225			51139	1	0	OPLS3e	114.149	1	L6020.maegz:4081-1	NP-005107	Terpenoids	glide-grid_1	91	25	-9.0849628	-0.13765095	-0.55628055	-1.7505909	-9.0849628	-1.375911	-0.46607861	0	0.0018382086	-51.653358	-10.96583	0.10165238	-0.084269017	-83.098267	-62.619186	0	1	7	0	-9.0849628	-3.0369561	1	prime_mmgbsa_L6020	66	0	-7931.7749	1187.585	-1316.3435	-663.16461	-1382.627
O=C[C@H](O)[C@@H](O)[C@H](O)[C@H](O)CO[C@H]1[C@H](O)[C@@H](O)[C@H](O)[C@@H](CO)O1	86643	L6020.936	/home/hp/project/gtchan-vs/glide-dock_XP_L6020	glide-dock_XP_L6020_pv.maegz	68	??-Gentiobiose	554-91-6	51139	1	0	OPLS3e	17.362139	1	L6020.maegz:936-1	T8112	Others	glide-grid_1	1111	16	-10.6351	-0.46239567	-1.3149917	-2.5716636	-10.6351	-1.1177064	0	0	-1.2539885	-29.183872	-26.891245	1.1327869	0	-79.422897	-56.075119	0	1	36	0	-10.6351	-6.550333	1	prime_mmgbsa_L6020	23	0	-7941.4844	1112.8221	-1317.5409	-632.26062	-1407.1434
O=C(O[C@H]1[C@@H](O)[C@@H](O)[C@@H](O)[C@@H](CO[C@H]2[C@@H](O)[C@@H](O)[C@@H](O)[C@@H](CO)O2)O1)C1=C(C)C=CCC1(C)C	86658	L6020.5691	/home/hp/project/gtchan-vs/glide-dock_XP_L6020	glide-dock_XP_L6020_pv.maegz	83			51139	1	0	OPLS3e	42.198616	1	L6020.maegz:5691-1	NP-015902	Terpenoids	glide-grid_1	560	14	-10.354387	-0.30454081	-0.98659396	-2.2875745	-10.354387	-1.3839021	-0.25042626	0	-0.80122679	-33.711899	-19.624374	0.59211791	-0.016629012	-69.49704	-53.336273	14.906377	1	11	0	-10.354387	-4.9519515	1	prime_mmgbsa_L6020	34	0	-7971.9976	1123.1448	-1308.3274	-640.04492	-1393.6893
O(C[C@@H]1[C@@H](O)[C@H](O)[C@@H](O)[C@H](Oc2c3C(=O)c4c(O)cc(O)cc4C(=O)c3cc(C)c2)O1)[C@H]1[C@H](O)[C@@H](O)[C@H](O)[C@@H](CO)O1	86597	L6020.13112	/home/hp/project/gtchan-vs/glide-dock_XP_L6020	glide-dock_XP_L6020_pv.maegz	22	Emodin-1-O-beta-gentiobioside	849789-95-3	51139	1	0	OPLS3e	50.024666	1	L6020.maegz:13112-1	TN1604	Anthraquinones	glide-grid_1	42	15	-11.442931	-0.27245075	-0.94704604	-2.415308	-11.442931	-1.8420942	0	0	-0.57307374	-40.921143	-23.847023	0.17069431	-0.027283031	-77.542923	-64.768166	11.981414	1	2	0	-11.442931	-4.8000002	1	prime_mmgbsa_L6020	42	0	-8009.1558	1113.2689	-1297.083	-644.46918	-1396.6813
O(C[C@@H]1[C@@H](O)[C@H](O)[C@@H](O)[C@H](Oc2c(OC)cc3c(OC(=O)C=C3)c2)O1)[C@H]1[C@H](O)[C@@](O)(CO)CO1	86723	L6020.11935	/home/hp/project/gtchan-vs/glide-dock_XP_L6020	glide-dock_XP_L6020_pv.maegz	148	Hymexelsin	117842-09-8	51139	1	0	OPLS3e	42.003029	1	L6020.maegz:11935-1	NP-013513	Benzopyranoids	glide-grid_1	532	13	-9.668354	-0.28436336	-0.92122692	-2.1360106	-9.668354	-1.6684459	0	0	-0.25262764	-29.970331	-23.552359	0.36073619	-0.02702797	-72.237556	-53.52269	0	1	1	0	-9.668354	-4.9780569	1	prime_mmgbsa_L6020	34	0	-7976.9893	1124.4233	-1302.3883	-643.00452	-1407.9796
O=C(O)[C@@H](NC(=O)/C=C/c1cc(O)c(O)cc1)Cc1cc(O)c(O)cc1	86939	L6020.3885	/home/hp/project/gtchan-vs/glide-dock_XP_L6020	glide-dock_XP_L6020_pv.maegz	364	Clovamide	53755-02-5	51139	1	0	OPLS3e	19.489443	1	L6020.maegz:3885-1	NP-003704	Alkaloids	glide-grid_1	288	12	-8.2082729	-0.3157028	-0.93526834	-1.927686	-8.2082729	-2.3039222	-0.14453182	0	-1.1670188	-40.763279	-13.537624	1.039072	-0.053005762	-83.816109	-54.300903	9.2607927	1	8	0	-8.2082729	-2.7600839	1	prime_mmgbsa_L6020	26	0	-8094.6621	1124.0254	-1322.1525	-639.02643	-1395.8311
O=C(/C=C/c1ccc(O)cc1)C=1C(=O)C([C@@H]2[C@@H]([C@@H](O)[C@H](O)[C@H](O)CO)OC=3[C@@](O)([C@H]4[C@H](O)[C@@H](O)[C@H](O)[C@@H](CO)O4)C(O)=C(C(=O)/C=C/c4ccc(O)cc4)C(=O)C2=3)=C(O)[C@@](O)([C@H]2[C@H](O)[C@@H](O)[C@H](O)[C@@H](CO)O2)C=1O	86765	L6020.8938	/home/hp/project/gtchan-vs/glide-dock_XP_L6020	glide-dock_XP_L6020_pv.maegz	190	Anhydrosafflor yellow B	184840-84-4	51139	1	0	OPLS3e	86.688606	1	L6020.maegz:8938-1	TN6924		glide-grid_1	1276	34	-9.3508329	-0.12636261	-0.53051275	-1.7629559	-9.3508329	-0.56653965	-0.30687153	0	0	-33.527149	-20.794159	0.084001638	-0.0022768416	-68.181992	-54.321308	17.097347	1	2	0	-9.3508329	-6.4093022	1	prime_mmgbsa_L6020	74	0	-7986.1421	1140.3856	-1289.4431	-638.82617	-1415.1328
O(C)c1c(O)ccc([C@@H]2[C@@H](CO)Oc3c(O2)cc([C@@H]2[C@@H](O)C(=O)c4c(O)cc(O)cc4O2)cc3)c1	87157	L6020.1907	/home/hp/project/gtchan-vs/glide-dock_XP_L6020	glide-dock_XP_L6020_pv.maegz	582			51139	1	0	OPLS3e	43.219383	1	L6020.maegz:1907-1	STOCK1N-42995		glide-grid_1	987	9	-7.3209386	-0.20916967	-0.68420786	-1.6071085	-7.3209386	-2.3286219	-0.060673475	0	-0.23405813	-40.172115	-10.697303	0.26157674	-0.011597073	-62.711731	-50.869419	0	1	12	0	-7.3209386	-2.528167	1	prime_mmgbsa_L6020	35	0	-8104.7559	1117.847	-1293.3599	-645.30658	-1402.584
O(C)c1c(O)ccc([C@@H]2[C@@H](CO)Oc3c(O2)cc([C@@H]2[C@@H](O)C(=O)c4c(O)cc(O)cc4O2)cc3)c1	87065	L6020.10787	/home/hp/project/gtchan-vs/glide-dock_XP_L6020	glide-dock_XP_L6020_pv.maegz	490	Silibinin	22888-70-6	51139	1	0	OPLS3e	44.177525	1	L6020.maegz:10787-1	T1660	Flavonoid	glide-grid_1	793	9	-7.718503	-0.22052866	-0.72136384	-1.6943828	-7.718503	-2.3364604	-0.058029391	0	-0.21580046	-40.840237	-11.30781	0.26157674	0	-59.843204	-52.148048	4.897294	1	18	0	-7.718503	-2.8802676	1	prime_mmgbsa_L6020	35	0	-8104.7642	1117.8458	-1293.3597	-645.30487	-1402.5858
O=C(O[C@@H]1[C@@H](O)[C@H](O)[C@@H](CO)O[C@H]1O[C@H]1[C@H](O)[C@@H](O)[C@H](OC[C@H](O)CCCCCCCCCCCCC(=O)O)O[C@@H]1COC(=O)C)C[C@H](O)CCC	87332	L6020.6241	/home/hp/project/gtchan-vs/glide-dock_XP_L6020	glide-dock_XP_L6020_pv.maegz	757			51139	1	0	OPLS3e	14.248922	1	L6020.maegz:6241-1	NP-018750	Aliphatic natural product	glide-grid_1	184	36	-6.6399221	-0.12769081	-0.47660738	-1.3410615	-6.6399221	-0.96152061	-0.54562974	0	-0.47375095	-34.113148	-23.553753	0.79362303	-0.02344922	-67.558632	-57.666901	8.6859035	1	6	0	-6.6399221	-3.0607848	1	prime_mmgbsa_L6020	52	0	-8057.0508	1115.3741	-1337.0477	-639.48328	-1406.3834
O[C@@H](C[C@H](O)CCc1ccc(O)cc1)CCc1ccc(O)cc1	87333	L6020.3352	/home/hp/project/gtchan-vs/glide-dock_XP_L6020	glide-dock_XP_L6020_pv.maegz	758			51139	1	0	OPLS3e	16.016314	1	L6020.maegz:3352-1	NP-000875	Simple aromatic products	glide-grid_1	533	12	-6.6370897	-0.28856912	-0.82065219	-1.6049085	-6.6370897	-2.435837	-0.76612926	0	-1.2518764	-33.479382	-16.013029	1.4877485	0	-67.075165	-49.492409	8.258193	1	13	0	-6.6370897	-2.2002943	1	prime_mmgbsa_L6020	23	0	-8088.9951	1111.3519	-1309.1023	-643.74683	-1413.4374
O[C@@H](C[C@H](O)CCc1ccc(O)cc1)CCc1ccc(O)cc1	87334	L6020.17045	/home/hp/project/gtchan-vs/glide-dock_XP_L6020	glide-dock_XP_L6020_pv.maegz	759	(+)-Hannokinol	408324-76-5	51139	1	0	OPLS3e	14.953032	1	L6020.maegz:17045-1	TN6383		glide-grid_1	534	12	-6.6370897	-0.28856912	-0.82065219	-1.6049085	-6.6370897	-2.435837	-0.76612926	0	-1.2518764	-33.479382	-16.013029	1.4877485	0	-67.075165	-49.492409	8.258193	1	13	0	-6.6370897	-2.2002943	1	prime_mmgbsa_L6020	23	0	-8088.9951	1111.3519	-1309.1023	-643.74683	-1413.4374
O=C(OC[C@@H]1[C@@H](O)[C@H](O)[C@@H](O)[C@H](O[C@@H](C[C@@H](O)CC(=O)O)C)O1)/C=C/c1ccc(O)cc1	87109	L6020.7475	/home/hp/project/gtchan-vs/glide-dock_XP_L6020	glide-dock_XP_L6020_pv.maegz	534			51139	1	0	OPLS3e	11.104949	1	L6020.maegz:7475-1	NP-023333	Miscellaneous	glide-grid_1	960	17	-7.5332108	-0.23541284	-0.74738914	-1.6868912	-7.5332108	-1.8818234	-0.15155543	0	-0.8645345	-43.75008	-14.198611	1.0610993	-0.040754922	-88.674164	-57.948692	12.616454	1	10	0	-7.5332108	-3.0812461	1	prime_mmgbsa_L6020	32	0	-8112.6563	1116.9589	-1330.282	-639.03815	-1402.4359
O=C(O)[C@@H](NC(=O)c1ccc(NC[C@@H]2N(C=O)C=3C(=O)NC(N)=NC=3NC2)cc1)CCC(=O)O	86709	L6020.19319	/home/hp/project/gtchan-vs/glide-dock_XP_L6020	glide-dock_XP_L6020_pv.maegz	134	Levoleucovorin	68538-85-2	51139	0.98253953	0	OPLS3e	11.074045	1	L6020.maegz:19318-1	T32704		glide-grid_1	9	13	-9.8001375	-0.28823936	-0.93378359	-2.1651254	-9.8001375	-1.9466197	-1.0077511	0	-1.3708893	-44.612713	-18.044966	0.90243161	-0.12668742	-96.779892	-62.657681	11.075999	1	30	0	-9.8001375	-3.1552718	1	prime_mmgbsa_L6020	34	0	-8613.0557	1140.7543	-1292.0415	-631.40472	-1401.1094
O=C(O[C@H]1[C@H](O)[C@@H](O)[C@H](O[C@@H]2[C@H](O)[C@@H](O)[C@H](N[C@@H]3[C@H](O)[C@@H](O)[C@H](O[C@@H]4[C@H](O)[C@@H](O)[C@H](O[C@@H]5[C@H](O)[C@@H](O)[C@H](O[C@@H]6[C@H](O)[C@@H](O)[C@H](O)[C@@H](CO)O6)[C@@H](CO)O5)[C@@H](CO)O4)C(CO)=C3)[C@@H](C)O2)[C@@H](CO)O1)CC(C)C	86676	L6020.4388	/home/hp/project/gtchan-vs/glide-dock_XP_L6020	glide-dock_XP_L6020_pv.maegz	101			51139	1	0	OPLS3e	67.937874	1	L6020.maegz:4388-1	NP-007037	Carbohydrates	glide-grid_1	1247	37	-10.077505	-0.13996536	-0.58227932	-1.9098244	-10.077505	-0.3087568	-0.16	0	-0.19173257	-32.16188	-29.324381	0.13938652	-0.03376817	-59.417564	-61.486263	11.574966	1	15	0	-10.077505	-6.2721004	1	prime_mmgbsa_L6020	72	0	-7839.9888	1132.5339	-1316.9298	-644.70679	-1401.4764
O(C[C@H]1[C@@H](O)[C@@H](O)[C@@H](O[C@H]2[C@@H](O)[C@@H](O)[C@@H](O)[C@@H](C)O2)[C@@H](OC2=C(c3ccc(O)cc3)Oc3c(c(O)cc(O)c3)C2=O)O1)[C@@H]1[C@H](O)[C@H](O)[C@H](O)[C@H](C)O1	86650	L6020.4414	/home/hp/project/gtchan-vs/glide-dock_XP_L6020	glide-dock_XP_L6020_pv.maegz	75			51139	1	0	OPLS3e	45.36211	1	L6020.maegz:4414-1	NP-007198	Flavonoids	glide-grid_1	855	19	-10.51424	-0.20219694	-0.75470233	-2.1235554	-10.51424	-1.8396515	0	0	-0.029272662	-38.864662	-19.839884	0.087777324	-0.00032337187	-76.810944	-58.704544	15.922554	1	1	0	-10.51424	-4.3200002	1	prime_mmgbsa_L6020	52	0	-8211.793	1124.019	-1295.6256	-639.23608	-1412.793
O=C(O)/C(=C/[C@H](O)C/C(=C/CC/C(=C/CC[C@](O[C@H]1[C@H](O[C@H]2[C@H](O)[C@@H](O)[C@H](O)[C@@H](CO)O2)[C@@H](O)[C@H](O)[C@@H](CO)O1)(C=C)C)/C)/C)/C	87242	L6020.6061	/home/hp/project/gtchan-vs/glide-dock_XP_L6020	glide-dock_XP_L6020_pv.maegz	667	Capsianoside I	121924-04-7	51139	1	0	OPLS3e	22.591593	1	L6020.maegz:6061-1	NP-017886	Terpenoids	glide-grid_1	235	26	-6.9615569	-0.15133819	-0.542252	-1.4417217	-6.9615569	-2.3598955	-0.38779902	0	-0.65172809	-47.354733	-9.4142389	0.67189205	0	-70.110085	-56.76897	10.774388	1	6	0	-6.9615569	-1.9432346	1	prime_mmgbsa_L6020	46	0	-7987.7656	1126.0768	-1339.3798	-651.82349	-1407.6915
O(C[C@@H]1[C@@H](O)[C@H](O)[C@@H](O)[C@H](Oc2cc(O)c3C(=O)C(c4ccc(O)cc4)=COc3c2)O1)[C@H]1[C@H](O)[C@@](O)(CO)CO1	87066	L6020.15690	/home/hp/project/gtchan-vs/glide-dock_XP_L6020	glide-dock_XP_L6020_pv.maegz	491	Ambocin	108044-05-9	51139	1	0	OPLS3e	16.453024	1	L6020.maegz:15690-1	TN3406	Flavonoids	glide-grid_1	1062	15	-7.689919	-0.19224797	-0.65747881	-1.6400334	-7.689919	-1.8176365	0	0	-0.18232749	-36.047436	-15.437845	0.37296361	0	-76.225334	-51.485283	9.8984375	1	36	0	-7.689919	-3.8399999	1	prime_mmgbsa_L6020	40	0	-8210.7041	1122.2708	-1303.7196	-637.38269	-1410.1885
O=C(O[C@H]1[C@H](O)[C@@H](O)[C@H](O)[C@@H](CO[C@H]2[C@H](O)[C@@H](O)[C@H](O)[C@@H](CO)O2)O1)/C(=C/C=C/C(=C/C=C/C=C(/C=C/C=C(/C(=O)O[C@H]1[C@H](O)[C@@H](O)[C@H](O)[C@@H](CO[C@H]2[C@H](O)[C@@H](O)[C@H](O)[C@@H](CO)O2)O1)\C)\C)/C)/C	87439	L6020.10819	/home/hp/project/gtchan-vs/glide-dock_XP_L6020	glide-dock_XP_L6020_pv.maegz	864	Crocin	42553-65-1	51139	1	0	OPLS3e	67.183769	1	L6020.maegz:10819-1	T2823	Glycosides	glide-grid_1	636	34	-6.2620969	-0.09208966	-0.37587821	-1.1997485	-6.2620969	-0.72155809	-0.094246067	0	0.099785864	-42.79966	-14.34568	0.1705081	-0.13557041	-77.093262	-57.14534	14.210215	1	1	0	-6.2620969	-4.615262	1	prime_mmgbsa_L6020	68	0	-7872.166	1133.3773	-1316.9954	-649.74353	-1402.78
O=C(O[C@H]1[C@H](O)[C@@H](O)[C@H](O)[C@@H](CO[C@H]2[C@H](O)[C@@H](O)[C@H](O)[C@@H](CO)O2)O1)/C(=C/C=C/C(=C/C=C/C=C(/C=C/C=C(/C(=O)O[C@H]1[C@H](O)[C@@H](O)[C@H](O)[C@@H](CO[C@H]2[C@H](O)[C@@H](O)[C@H](O)[C@@H](CO)O2)O1)\C)\C)/C)/C	87440	L6020.1382	/home/hp/project/gtchan-vs/glide-dock_XP_L6020	glide-dock_XP_L6020_pv.maegz	865	Crocin I	94238-00-3	51139	1	0	OPLS3e	67.183769	1	L6020.maegz:1382-1	T3S0175	Diterpenoids	glide-grid_1	637	34	-6.2620969	-0.09208966	-0.37587821	-1.1997485	-6.2620969	-0.72155809	-0.094246067	0	0.099785864	-42.79966	-14.34568	0.1705081	-0.13557041	-77.093262	-57.14534	14.210215	1	1	0	-6.2620969	-4.615262	1	prime_mmgbsa_L6020	68	0	-7872.166	1133.3773	-1316.9954	-649.74353	-1402.78
O=C(O)[C@@H]1[C@@H](O)[C@H](O)[C@@H](O[C@H]2[C@H](O)[C@@H](O)[C@H](O)[C@@H](C(=O)O)O2)[C@H](O[C@H]2C(C)(C)[C@H]3[C@@](C)([C@H]4C(=O)C=C5[C@](C)([C@]4(C)CC3)CC[C@]3(C)[C@H]5C[C@@](C(=O)O[C@H]4[C@H](O)[C@@H](O)[C@H](O)[C@@H](CO)O4)(C)CC3)CC2)O1	86601	L6020.14273	/home/hp/project/gtchan-vs/glide-dock_XP_L6020	glide-dock_XP_L6020_pv.maegz	26	Licoricesaponin A3	118325-22-7	51139	1	0	OPLS3e	129.49265	1	L6020.maegz:14273-1	TN1865	Triterpenoids	glide-grid_1	441	21	-11.296948	-0.1637239	-0.67152435	-2.1583338	-11.296948	-0.5926488	-0.13485523	0	-0.2760261	-33.661243	-26.016781	0.0068430672	-0.00072657835	-75.017693	-59.678024	11.449578	1	35	0	-11.296948	-7.5603147	1	prime_mmgbsa_L6020	69	0	-7971.0762	1190.0441	-1292.8541	-648.51648	-1422.2612
O(C/C=C(/CC/C=C(/CC/C=C(\C)/C)\C)\C)[C@H]1[C@H](O)[C@H](O[C@@H]2[C@H](O)[C@@H](O)[C@@H](O[C@@H]3[C@H](O)[C@@H](O)[C@@H](O[C@@H]4[C@H](O)[C@H](O)[C@H](O)CO4)[C@@H](C)O3)[C@@H](C)O2)[C@H](O)[C@@H](CO[C@@H]2[C@H](O)[C@@H](O)[C@H](O[C@@H]3[C@H](O)[C@H](O)[C@H](O)CO3)CO2)O1	87080	L6020.4638	/home/hp/project/gtchan-vs/glide-dock_XP_L6020	glide-dock_XP_L6020_pv.maegz	505			51139	1	0	OPLS3e	32.641975	1	L6020.maegz:4638-1	NP-008207	Terpenoids	glide-grid_1	782	34	-7.6297278	-0.10310443	-0.43286708	-1.438468	-7.6297278	-0.65142035	0	0	-0.14248262	-34.456882	-15.962576	0.16614509	-0.0012179719	-61.962257	-50.419456	0	1	15	0	-7.6297278	-4.8000002	1	prime_mmgbsa_L6020	74	0	-7866.3208	1114.3915	-1324.556	-652.88611	-1412.037
O=C([C@H]([C@@H](O)[C@@H](CCc1c(C(=O)O)c(O)c(C)cc1)C)C)[C@H](CC)[C@@H]1[C@@H](C)C[C@@](CC)([C@@H]2O[C@@H](C)[C@@](O)(CC)CC2)O1	87087	L6020.4794	/home/hp/project/gtchan-vs/glide-dock_XP_L6020	glide-dock_XP_L6020_pv.maegz	512	Lasalocid sodium	25999-20-6	51139	0.99999994	0	OPLS3e	32.275227	1	L6020.maegz:4794-1	T15716	Others	glide-grid_1	962	17	-7.6003337	-0.18096033	-0.6290229	-1.6042346	-7.6003337	-1.709846	-0.59600103	0	-0.41006851	-40.412483	-12.539601	0.49132466	0	-63.438255	-52.952084	19.119156	1	20	0	-7.6003337	-2.7370563	1	prime_mmgbsa_L6020	42	0	-8103.7334	1133.0286	-1312.0538	-648.93475	-1394.954
O(CCc1c(C)c2C(=O)[C@@H](C)[C@H](O)c2cc1C)[C@H]1[C@H](O)[C@@H](O)[C@H](O)[C@@H](CO)O1	86832	L6020.16313	/home/hp/project/gtchan-vs/glide-dock_XP_L6020	glide-dock_XP_L6020_pv.maegz	257	(2S 3S)-Pteroside C	98855-62-0	51139	0.99994999	0	OPLS3e	22.915739	1	L6020.maegz:16313-1	TBBP06506	Sesquiterpenoids	glide-grid_1	418	10	-8.8449974	-0.31589279	-0.9592365	-2.0416851	-8.8449974	-1.5839146	-0.50201309	0	-1.0790451	-34.757923	-18.507244	0.62245584	-0.082428046	-59.269341	-53.265167	11.095657	1	25	0	-8.8449974	-4.11482	1	prime_mmgbsa_L6020	28	0	-8002.4023	1115.1143	-1317.1185	-643.99628	-1403.7345
O=C(OC[C@@H]1[C@@H](O)[C@H](O)[C@@H](O)[C@H](Oc2c(-c3cc(O)c(O)cc3)[o+]c3c(c(O)cc(O)c3)c2)O1)CC(=O)O	86940	L6020.18899	/home/hp/project/gtchan-vs/glide-dock_XP_L6020	glide-dock_XP_L6020_pv.maegz	365	Cyanidin-3-O-(6''-malonylglucoside) chloride	171828-62-9	51139	1	0	OPLS3e	27.404451	1	L6020.maegz:18899-1	TCFN91864	Flavonoids	glide-grid_1	336	16	-8.2031174	-0.2158715	-0.72575468	-1.7688333	-8.2031174	-1.2909006	-0.54070795	0	-0.78904939	-40.268768	-18.159353	0.57608175	0	-66.977699	-58.428123	6.4246144	1	10	0	-8.2031174	-3.5533307	1	prime_mmgbsa_L6020	38	0	-8067.2334	1121.0905	-1302.5444	-627.26086	-1571.3229
O=C(O[C@H]1[C@H](O)[C@@H](O)[C@H](O)[C@@H](CO[C@H]2[C@H](O)[C@@H](O)[C@H](O)[C@@H](CO)O2)O1)[C@]12[C@H](C=3[C@](C)([C@@]4(C)[C@@H]([C@]5(C)[C@H]([C@@](CO)(C)[C@@H](O[C@H]6[C@H](O)[C@@H](O)[C@@H](O)CO6)CC5)CC4)CC=3)CC1)CC(C)(C)CC2	87057	L6020.11700	/home/hp/project/gtchan-vs/glide-dock_XP_L6020	glide-dock_XP_L6020_pv.maegz	482	Asperosaponin ??	39524-08-8	51139	1	0	OPLS3e	131.23853	1	L6020.maegz:11700-1	T2698	Triterpenoids	glide-grid_1	1160	21	-7.7729931	-0.11958451	-0.48081651	-1.5022055	-7.7729931	-0.5824815	-0.10892646	0	0.055573389	-33.041267	-20.812082	0.036337376	-0.020478308	-72.966209	-53.853348	7.0959196	1	10	0	-7.7729931	-4.7973151	1	prime_mmgbsa_L6020	65	0	-7914.7739	1195.2941	-1296.5448	-648.27521	-1414.6731
O=C(O[C@H]1[C@H](O)[C@H](O)C[C@@](O)(C(=O)O)C1)c1cc(O)c(O)c(O)c1	86657	L6020.16884	/home/hp/project/gtchan-vs/glide-dock_XP_L6020	glide-dock_XP_L6020_pv.maegz	82	Theogallin	17365-11-6	51139	1	0	OPLS3e	17.59099	1	L6020.maegz:16884-1	T13143		glide-grid_1	105	11	-10.356943	-0.4315393	-1.2447747	-2.4788916	-10.356943	-1.1700913	-0.28737906	0	-1.4813694	-31.105762	-19.672983	0.64073437	-0.067707717	-58.071671	-50.778744	7.0557947	1	5	0	-10.356943	-5.8881545	1	prime_mmgbsa_L6020	24	0	-8046.3452	1110.6617	-1302.9285	-633.38367	-1405.8754
O([C@H]([C@@H](OC(=O)/C=C/c1cc(O)c(O)cc1)C(=O)O)C(=O)O)C(=O)/C=C/c1cc(O)c(O)cc1	86853	L6020.17504	/home/hp/project/gtchan-vs/glide-dock_XP_L6020	glide-dock_XP_L6020_pv.maegz	278	Chicoric acid	70831-56-0	51139	1	0	OPLS3e	34.827908	1	L6020.maegz:17504-1	TCFN99725	Phenylpropanoids	glide-grid_1	541	17	-8.7487879	-0.25731727	-0.83360809	-1.9328525	-8.7487879	-1.3742031	-0.23199569	0	-1.5253434	-47.361961	-13.143294	0.98911762	0	-78.601105	-60.505257	12.741316	1	13	0	-8.7487879	-4.3667412	1	prime_mmgbsa_L6020	34	0	-8086.7188	1122.5417	-1312.5018	-638.40869	-1413.973
O([C@H]([C@@H](OC(=O)/C=C/c1cc(O)c(O)cc1)C(=O)O)C(=O)O)C(=O)/C=C/c1cc(O)c(O)cc1	86854	L6020.1071	/home/hp/project/gtchan-vs/glide-dock_XP_L6020	glide-dock_XP_L6020_pv.maegz	279	Chicoric Acid	6537-80-0 70831-56-0	51139	1	0	OPLS3e	34.827908	1	L6020.maegz:1071-1	TL0006	Phenols	glide-grid_1	542	17	-8.7487879	-0.25731727	-0.83360809	-1.9328525	-8.7487879	-1.3742031	-0.23199569	0	-1.5253434	-47.361961	-13.143294	0.98911762	0	-78.601105	-60.505257	12.741316	1	13	0	-8.7487879	-4.3667412	1	prime_mmgbsa_L6020	34	0	-8086.7188	1122.5417	-1312.5018	-638.40869	-1413.973
[P@@](=O)(O[P@](=O)(OC[C@@H]1[C@@H](O)[C@@H](O)[C@H](n2c3N=CNC(=O)c3nc2)O1)O)(OP(=O)(O)O)O	86633	L6020.1250	/home/hp/project/gtchan-vs/glide-dock_XP_L6020	glide-dock_XP_L6020_pv.maegz	58	Inosine 5'-triphosphate trisodium salt	35908-31-7	51139	0.85571027	0	OPLS3e	-27.252468	1	L6020.maegz:1250-1	T4897	Purine nucleotides	glide-grid_1	259	14	-10.72521	-0.3459745	-1.0868376	-2.4188635	-10.72521	-0.67517257	-0.26385632	0	-0.55169654	-40.904922	-33.511433	0.63420355	-0.081480242	-94.247208	-74.416351	11.00483	1	7	0	-10.72521	-5.021769	1	prime_mmgbsa_L6020	31	0	-8542.708	1138.3218	-1329.0563	-627.88324	-1410.3892
O(COc1c(OC)c(O)c2C(=O)C(O[C@H]3[C@H](O)[C@@H](O)[C@@H](O)[C@@H](CO)O3)=C(c3ccc(O)cc3)Oc2c1)c1c(O)c2C(=O)C(O[C@H]3[C@H](O)[C@@H](O)[C@@H](O)[C@@H](CO)O3)=C(c3ccc(O)cc3)Oc2cc1O	86603	L6020.13085	/home/hp/project/gtchan-vs/glide-dock_XP_L6020	glide-dock_XP_L6020_pv.maegz	28	6-Methoxykaempferol 3-O-galactoside	72945-43-8	51139	1	0	OPLS3e	79.093163	1	L6020.maegz:13085-1	TBBP05911	Flavonoids	glide-grid_1	110	26	-11.238792	-0.16527636	-0.67460108	-2.1532285	-11.238792	-1.3148774	0	0	-0.129044	-39.782986	-23.791636	0.070651144	0	-86.130302	-63.574619	13.496895	1	8	0	-11.238792	-5.0464163	1	prime_mmgbsa_L6020	68	0	-8369.084	1154.3562	-1266.4625	-638.03876	-1414.113
O=C(OC[C@@H]1[C@@H](O)[C@H](O)[C@@H](O)[C@H](O[C@@H](CCCCC)CC)O1)C[C@](O)(CC(=O)O)C	86664	L6020.5666	/home/hp/project/gtchan-vs/glide-dock_XP_L6020	glide-dock_XP_L6020_pv.maegz	89			51139	1	0	OPLS3e	-3.037998	1	L6020.maegz:5666-1	NP-015777	Aliphatic natural product	glide-grid_1	63	19	-10.202286	-0.34007618	-1.0566958	-2.3180704	-10.202286	-1.9505184	-0.47999999	0	-0.7835902	-38.802357	-21.51754	0.87882525	-0.10092837	-76.110535	-60.319897	8.8801403	1	2	0	-10.202286	-4.9764047	1	prime_mmgbsa_L6020	30	0	-8135.9248	1119.6329	-1324.2915	-635.96527	-1399.6707
O=C1C=2[C@H](O)[C@@H](O)[C@H](O)[C@@H](O)C=2OC(CCc2ccccc2)=C1	87021	L6020.12674	/home/hp/project/gtchan-vs/glide-dock_XP_L6020	glide-dock_XP_L6020_pv.maegz	446	Isoagarotetrol	104060-61-9	51139	1	0	OPLS3e	21.197407	1	L6020.maegz:12674-1	TN1147	Phenols	glide-grid_1	1150	7	-7.9200706	-0.3443509	-0.97928816	-1.9151449	-7.9200706	-1.4626338	0	0	-1.3023714	-32.628315	-14.139748	0.55196542	0	-70.922676	-46.768063	3.8787322	1	4	0	-7.9200706	-3.1727238	1	prime_mmgbsa_L6020	23	0	-8021.8125	1104.5962	-1310.098	-635.91632	-1401.8849
O(C/C=C(/C[C@@H](O)/C=C(\C)/C)\C)c1cc2OC(=O)C=Cc2cc1	87418	L6020.3219	/home/hp/project/gtchan-vs/glide-dock_XP_L6020	glide-dock_XP_L6020_pv.maegz	843	Anisocoumarin H	123237-86-5	51139	1	0	OPLS3e	17.939589	1	L6020.maegz:3219-1	NP-000252	Benzopyranoids	glide-grid_1	294	7	-6.3333507	-0.27536309	-0.78309596	-1.5314616	-6.3333507	-2.3187003	-0.80323321	0	-1.2157341	-30.699142	-11.076836	0.9403578	0	-62.615795	-41.775978	5.0812039	1	2	0	-6.3333507	-1.7535566	1	prime_mmgbsa_L6020	23	0	-8077.7305	1112.8717	-1317.2745	-641.50739	-1403.6354
O=C(O[C@@H]1[C@@H](O)[C@H](O)[C@@H](CO)O[C@H]1c1c(O)cc(O)c2C(=O)C=C(c3ccc(O)cc3)Oc12)/C=C/c1ccc(O)cc1	87230	L6020.18820	/home/hp/project/gtchan-vs/glide-dock_XP_L6020	glide-dock_XP_L6020_pv.maegz	655	Vitexin-2''-O-p-trans-coumarate	1229437-79-9	51139	1	0	OPLS3e	15.462751	1	L6020.maegz:18820-1	TCFN91885	Flavonoids	glide-grid_1	554	14	-7.0123978	-0.16696185	-0.58036387	-1.4801365	-7.0123978	-1.7057679	-0.63999999	0	-0.23288229	-35.00597	-15.603311	0.23721941	0	-70.379387	-50.60928	0	1	3	0	-7.0123978	-2.6453152	1	prime_mmgbsa_L6020	42	0	-8354.9229	1122.9454	-1290.0514	-634.76721	-1423.192
O=C(OC1(C(=O)O)C[C@@H](O)C(O)[C@H](O)C1)/C=C/c1cc(O)c(O)cc1	86766	L6020.10215	/home/hp/project/gtchan-vs/glide-dock_XP_L6020	glide-dock_XP_L6020_pv.maegz	191	1-Caffeoylquinic acid	1241-87-8	51139	1	0	OPLS3e	26.153532	1	L6020.maegz:10215-1	TN1051	Phenylpropanoids	glide-grid_1	994	11	-9.3507977	-0.3740319	-1.0936759	-2.2164192	-9.3507977	-1.9129363	0	0	-1.0119853	-32.326077	-21.640898	0.76103246	-0.073379442	-78.11599	-53.966976	4.7891073	1	14	0	-9.3507977	-4.8422246	1	prime_mmgbsa_L6020	25	0	-8055.2598	1116.1333	-1311.9409	-634.79071	-1404.1714
O=C(C[C@@H](O)CCc1cc(OC)c(O)c(OC)c1)CCc1cc(OC)c(O)cc1	87097	L6020.15019	/home/hp/project/gtchan-vs/glide-dock_XP_L6020	glide-dock_XP_L6020_pv.maegz	522	5-Methoxyhexahydrocurcumin"	138870-96-9	51139	0.99999994	0	OPLS3e	29.220224	1	L6020.maegz:15019-1	TBBP02528	Phenols	glide-grid_1	837	14	-7.5685167	-0.26098335	-0.8018235	-1.7329985	-7.5685167	-2.3393009	-0.30399999	0	-0.94870973	-42.986988	-13.218475	0.96065247	0	-74.354706	-56.205463	11.319772	1	7	0	-7.5685167	-2.9177015	1	prime_mmgbsa_L6020	29	0	-8048.7734	1112.4153	-1314.464	-644.41589	-1399.8545
O([C@@H](C(O)(C)C)CC/C(=C/COc1cc2OC(=O)C=Cc2cc1)/C)[C@H]1[C@H](O)[C@@H](O)[C@H](O)[C@@H](CO)O1	87018	L6020.12775	/home/hp/project/gtchan-vs/glide-dock_XP_L6020	glide-dock_XP_L6020_pv.maegz	443	Diversoside	55062-36-7	51139	1	0	OPLS3e	31.140333	1	L6020.maegz:12775-1	TN3876	Coumarins	glide-grid_1	755	15	-7.9239855	-0.22639959	-0.74056804	-1.7394907	-7.9239855	-2.0542853	-0.068908498	0	-0.15230016	-42.710251	-18.410782	0.52497411	0	-81.508438	-61.121033	14.432734	1	1	0	-7.9239855	-4.1331887	1	prime_mmgbsa_L6020	35	0	-8041.6133	1126.642	-1312.8739	-646.77795	-1404.8678
O([C@@H](C(O)(C)C)CC/C(=C/COc1cc2OC(=O)C=Cc2cc1)/C)[C@H]1[C@H](O)[C@@H](O)[C@H](O)[C@@H](CO)O1	87019	L6020.7388	/home/hp/project/gtchan-vs/glide-dock_XP_L6020	glide-dock_XP_L6020_pv.maegz	444			51139	1	0	OPLS3e	31.140333	1	L6020.maegz:7388-1	NP-023188	Benzopyranoids	glide-grid_1	756	15	-7.9239855	-0.22639959	-0.74056804	-1.7394907	-7.9239855	-2.0542853	-0.068908498	0	-0.15230016	-42.710251	-18.410782	0.52497411	0	-81.508438	-61.121033	14.432734	1	1	0	-7.9239855	-4.1331887	1	prime_mmgbsa_L6020	35	0	-8041.6133	1126.642	-1312.8739	-646.77795	-1404.8678
O([C@@H](C(O)(C)C)CC/C(=C/COc1cc2OC(=O)C=Cc2cc1)/C)[C@H]1[C@H](O)[C@@H](O)[C@H](O)[C@@H](CO)O1	87020	L6020.7389	/home/hp/project/gtchan-vs/glide-dock_XP_L6020	glide-dock_XP_L6020_pv.maegz	445			51139	1	0	OPLS3e	31.140333	1	L6020.maegz:7389-1	NP-023189	Benzopyranoids	glide-grid_1	757	15	-7.9239855	-0.22639959	-0.74056804	-1.7394907	-7.9239855	-2.0542853	-0.068908498	0	-0.15230016	-42.710251	-18.410782	0.52497411	0	-81.508438	-61.121033	14.432734	1	1	0	-7.9239855	-4.1331887	1	prime_mmgbsa_L6020	35	0	-8041.6133	1126.642	-1312.8739	-646.77795	-1404.8678
O=C(O)[C@H](NC(=O)c1ccc(NCc2nc3c(O)nc(N)nc3nc2)cc1)CCC(=O)O	86987	L6020.1813	/home/hp/project/gtchan-vs/glide-dock_XP_L6020	glide-dock_XP_L6020_pv.maegz	412			51139	1	0	OPLS3e	18.183651	1	L6020.maegz:1813-1	STOCK1N-31021		glide-grid_1	8	13	-8.0156231	-0.25048822	-0.79525054	-1.7949165	-8.0156231	-1.7164059	-0.69647086	0	-1.681035	-50.104038	-14.606645	1.0252271	-0.10192537	-101.34304	-64.710686	5.920157	1	13	0	-8.0156231	-2.3355072	1	prime_mmgbsa_L6020	32	0	-8336.1465	1129.012	-1308.9144	-632.5329	-1407.4048
O=C([C@@H](O)[C@H](O)C)[C@@H](OC)[C@H]1[C@H](O[C@@H]2O[C@H](C)[C@@H](O)[C@H](O[C@H]3O[C@H](C)[C@H](O)[C@H](O[C@@H]4O[C@H](C)[C@@H](OC(=O)C(C)C)[C@](O)(C)C4)C3)C2)C(=O)c2c(O)c3c(O)c(C)c(O[C@@H]4O[C@H](C)[C@@H](OC)[C@H](O[C@@H]5O[C@H](C)[C@@H](OC(=O)C)[C@H](O)C5)C4)cc3cc2C1	87400	L6020.3902	/home/hp/project/gtchan-vs/glide-dock_XP_L6020	glide-dock_XP_L6020_pv.maegz	825			51139	0.99985003	0	OPLS3e	62.53767	1	L6020.maegz:3902-1	NP-003875	Polycylic aromatic natural products	glide-grid_1	314	29	-6.4142098	-0.075461291	-0.33179045	-1.1785084	-6.4142098	-1.4685465	-0.28446144	0	-0.19425352	-37.518272	-11.993573	0.042788234	-0.060134038	-70.282249	-49.511845	0	1	1	0	-6.4142098	-2.8741255	1	prime_mmgbsa_L6020	85	0	-8160.4028	1147.2877	-1305.3427	-652.62488	-1418.4318
O(C)c1c(O)c([C@H]2[C@@H](O)c3c(OC2)cc(O[C@H]2[C@H](O)[C@@H](O)[C@H](O)[C@@H](CO)O2)cc3)ccc1OC	86867	L6020.12786	/home/hp/project/gtchan-vs/glide-dock_XP_L6020	glide-dock_XP_L6020_pv.maegz	292	Astraganoside	1011711-05-9	51139	1	0	OPLS3e	51.966129	1	L6020.maegz:12786-1	TN1411	Flavonoids	glide-grid_1	428	12	-8.6197615	-0.2535224	-0.82131416	-1.9043471	-8.6197615	-1.7786731	-0.48383212	0	-0.44713753	-33.433968	-16.98451	0.35139334	0	-51.932129	-50.41848	15.238878	1	10	0	-8.6197615	-3.953167	1	prime_mmgbsa_L6020	34	0	-8029.9116	1133.4539	-1302.0782	-642.8689	-1397.7924
O(C[C@@H]1[C@@H](O)[C@H](O)[C@@H](O[C@H]2[C@H](O)[C@@](O)(CO)CO2)[C@H](OC2=C(c3cc(O)c(O)cc3)Oc3c(c(O)c(OC)c(O)c3)C2=O)O1)[C@H]1[C@H](O)[C@@H](O)[C@H](O)[C@@H](CO)O1	86694	L6020.6052	/home/hp/project/gtchan-vs/glide-dock_XP_L6020	glide-dock_XP_L6020_pv.maegz	119			51139	1	0	OPLS3e	51.77586	1	L6020.maegz:6052-1	NP-017864	Flavonoids	glide-grid_1	857	24	-9.9038601	-0.18007018	-0.6847983	-1.9778711	-9.9038601	-0.88156104	-0.265203	0	-0.090925604	-31.295092	-22.086565	0.14776109	0	-57.820076	-53.381657	18.733574	1	2	0	-9.9038601	-5.3372393	1	prime_mmgbsa_L6020	55	0	-8109.6494	1141.4146	-1298.5175	-646.72589	-1417.4806
O=C(O[C@@H]1[C@H](O)[C@@H](O)[C@H](O[C@@H]2[C@](CO)(C)[C@H]3[C@@](C)([C@@H]4[C@](C)([C@]5(C)C([C@H]6[C@@](C(=O)O[C@H]7[C@H](O)[C@@H](O)[C@H](O)[C@@H](CO[C@H]8[C@H](O)[C@@H](O)[C@H](O)[C@@H](CO)O8)O7)(CC5)CCC(C)(C)C6)=CC4)CC3)CC2)OC1)C	87344	L6020.13695	/home/hp/project/gtchan-vs/glide-dock_XP_L6020	glide-dock_XP_L6020_pv.maegz	769	Asperosaponin IV	126778-93-6	51139	1	0	OPLS3e	133.7513	1	L6020.maegz:13695-1	TN5282	Triterpenoids	glide-grid_1	1108	22	-6.598455	-0.097036108	-0.39606792	-1.2641912	-6.598455	-0.97939104	-0.38783768	0	-0.24600509	-31.087543	-17.618961	0.037151322	-0.0092476998	-66.958252	-48.706505	6.345612	1	29	0	-6.598455	-2.2337046	1	prime_mmgbsa_L6020	68	0	-7955.2837	1185.9928	-1289.514	-648.90485	-1407.0715
O=C(O)[C@@H](NC(=O)c1ccc(NC[C@@H]2N(C=O)c3c(O)nc(N)nc3NC2)cc1)CCC(=O)O	86836	L6020.19319	/home/hp/project/gtchan-vs/glide-dock_XP_L6020	glide-dock_XP_L6020_pv.maegz	261	Levoleucovorin	68538-85-2	51139	0.016030645	0	OPLS3e	26.621555	1	L6020.maegz:19318-2	T32704		glide-grid_1	92	14	-8.8144779	-0.25924936	-0.83986729	-1.9473655	-8.8144779	-1.5469197	-1.0077175	0	-0.6728577	-41.008408	-18.611549	0.90243161	-0.13666011	-92.62397	-59.619957	12.397564	1	16	0	-8.8144779	-2.8881729	1	prime_mmgbsa_L6020	34	0	-8286.0908	1133.3805	-1299.9271	-631.65442	-1402.3436
O=C(O[C@H]1[C@@H](O)[C@H](O)C[C@](O)(C(=O)O)C1)/C=C/c1cc(O)c(O)cc1	86619	L6020.11949	/home/hp/project/gtchan-vs/glide-dock_XP_L6020	glide-dock_XP_L6020_pv.maegz	44	Neochlorogenic acid	906-33-2	51139	1	0	OPLS3e	26.432138	1	L6020.maegz:11949-1	T6S1538	Phenylpropanoids	glide-grid_1	959	11	-10.979325	-0.43917301	-1.2841496	-2.6024292	-10.979325	-1.4325315	-0.033513803	0	-1.4840378	-35.626522	-18.621296	0.76103246	0	-83.079704	-54.247818	7.3710856	1	2	0	-10.979325	-6.1243105	1	prime_mmgbsa_L6020	25	0	-8046.46	1116.8314	-1314.4818	-635.13367	-1411.0938
O(C[C@@H]1[C@@H](O)[C@H](O)[C@@H](O)[C@H](Oc2c(O)c3C(=O)c4c(c(O)c(C)cc4)C(=O)c3cc2)O1)[C@H]1[C@H](O)[C@@H](O)[C@H](O)CO1	86713	L6020.18268	/home/hp/project/gtchan-vs/glide-dock_XP_L6020	glide-dock_XP_L6020_pv.maegz	138	Morindin	60450-21-7	51139	1	0	OPLS3e	53.808216	1	L6020.maegz:18268-1	TCFN70420	Anthraquinones	glide-grid_1	382	13	-9.7348557	-0.24337138	-0.83231843	-2.076158	-9.7348557	-1.7662759	0	0	-0.32881117	-36.813763	-17.830925	0.16963239	-0.031008597	-69.676544	-54.644688	7.2401414	1	39	0	-9.7348557	-4.9837961	1	prime_mmgbsa_L6020	40	0	-7943.3477	1115.6366	-1291.3488	-645.28381	-1406.9429
O=C(O)[C@@H](NC(=O)c1ccc(NCc2nc3C(=O)N=C(N)Nc3nc2)cc1)CCC(=O)O	86613	L6020.19300	/home/hp/project/gtchan-vs/glide-dock_XP_L6020	glide-dock_XP_L6020_pv.maegz	38	Folate sodium	6484-89-5	51139	1	0	OPLS3e	35.645657	1	L6020.maegz:19299-1	T31836		glide-grid_1	81	12	-11.07187	-0.34599593	-1.0984685	-2.4792933	-11.07187	-1.6835769	-0.66908294	0	-0.78196102	-53.970112	-17.453621	1.0252271	-0.15606195	-117.31351	-71.423737	11.053832	1	25	0	-11.07187	-3.7132096	1	prime_mmgbsa_L6020	32	0	-8227.1309	1141.3701	-1312.1144	-636.39838	-1401.245
O=C(O)/C=C/C=C/C=C/C=C/C=C/C(/O)=C/1\C(=O)N(C)[C@@H](CO)C\1=O	87459	L6020.18659	/home/hp/project/gtchan-vs/glide-dock_XP_L6020	glide-dock_XP_L6020_pv.maegz	884	Physarorubinic acid A	196621-49-5	51139	1	0	OPLS3e	-2.832231	1	L6020.maegz:18659-1	TCFN00131	Alkaloids	glide-grid_1	170	10	-6.1519551	-0.24607821	-0.71953702	-1.4581977	-6.1519551	-1.8344858	-0.87210983	0	-1.4545711	-30.206898	-13.440561	1.2743914	-0.085074931	-61.741142	-43.647461	9.6237345	1	5	0	-6.1519551	-2.0941029	1	prime_mmgbsa_L6020	25	0	-8137.0898	1107.1063	-1322.4242	-633.22498	-1411.3475
O=C(O)[C@@H]1[C@@H](O[C@H]2[C@H](O)[C@@H](O)[C@@H](O)CO2)[C@H](O)[C@@H](O)[C@H](O[C@@H]2C(C)(C)[C@H]3[C@@](C)([C@H]4C(=O)C=C5[C@](C)([C@]4(C)CC3)CC[C@]3(C(=O)O[C@H]4[C@H](O)[C@@H](O)[C@H](O)[C@@H](CO[C@H]6[C@H](O)[C@@H](O)[C@H](O)[C@@H](CO)O6)O4)[C@H]5CC(C)(C)CC3)CC2)O1	87125	L6020.7017	/home/hp/project/gtchan-vs/glide-dock_XP_L6020	glide-dock_XP_L6020_pv.maegz	550			51139	1	0	OPLS3e	136.04692	1	L6020.maegz:7017-1	NP-021985	Terpenoids	glide-grid_1	497	25	-7.4179296	-0.096336752	-0.40984744	-1.3881361	-7.4179296	-0.69583827	0	0	-0.13994856	-36.604431	-25.617403	0.22148912	-0.011096958	-79.918633	-62.221836	10.269599	1	9	0	-7.4179296	-3.19169	1	prime_mmgbsa_L6020	77	0	-7928.0591	1191.0072	-1291.913	-649.46002	-1402.8837
O=C(OCc1cc(O)c(O[C@H]2[C@H](O)[C@@H](O)[C@H](O)[C@@H](CO)O2)cc1)c1cc(O)c(O)cc1	86688	L6020.4743	/home/hp/project/gtchan-vs/glide-dock_XP_L6020	glide-dock_XP_L6020_pv.maegz	113	Odontoside	20300-50-9	51139	1	0	OPLS3e	37.925652	1	L6020.maegz:4743-1	NP-008789	Simple aromatic products	glide-grid_1	1310	14	-9.9349499	-0.32048225	-1.0067568	-2.2406356	-9.9349499	-1.8123382	0	0	-0.68992954	-35.647053	-20.356169	0.72664237	0	-81.55117	-56.00322	11.333177	1	9	0	-9.9349499	-2.7471981	1	prime_mmgbsa_L6020	31	0	-7975.1611	1118.5464	-1305.713	-641.04712	-1411.6826
O=C(O[C@H]1[C@@H](O)[C@H](O[C@H]2[C@@H]3[C@@](CO)(O3)[C@@H]3[C@@H](O[C@H]4[C@H](O)[C@@H](O)[C@H](O)[C@@H](CO)O4)OC=C[C@@H]23)O[C@@H](C)[C@@H]1O)/C=C/c1cc(OC)c(OC)cc1	87338	L6020.5133	/home/hp/project/gtchan-vs/glide-dock_XP_L6020	glide-dock_XP_L6020_pv.maegz	763			51139	1	0	OPLS3e	58.186485	1	L6020.maegz:5133-1	NP-012516	Terpenoids	glide-grid_1	169	19	-6.6220903	-0.1351447	-0.49453577	-1.3537068	-6.6220903	-2.2878113	0	0	-0.28654337	-36.198643	-12.598637	0.26461244	-1.0409696e-005	-67.872505	-48.797279	0	1	10	0	-6.6220903	-4.2824211	1	prime_mmgbsa_L6020	49	0	-7953.312	1132.2141	-1308.8958	-643.39862	-1419.0161
O(C[C@@H]1[C@H](O)[C@H](O)[C@H](O)[C@H](Oc2c(O)cc(C=3C(=O)c4c(OC)c(O)c(OC)cc4OC=3)cc2)O1)[C@H]1[C@@H](O)[C@@H](O)[C@@H](O)[C@@H](CO)O1	86755	L6020.4442	/home/hp/project/gtchan-vs/glide-dock_XP_L6020	glide-dock_XP_L6020_pv.maegz	180			51139	1	0	OPLS3e	58.599953	1	L6020.maegz:4442-1	NP-007366	Flavonoids	glide-grid_1	1271	18	-9.4112167	-0.20459168	-0.73306179	-1.9490404	-9.4112167	-0.75020611	-0.11823587	0	0	-40.303474	-19.428381	0.19387931	-0.0071362536	-77.123283	-59.731857	14.458036	1	23	0	-9.4112167	-4.9992929	1	prime_mmgbsa_L6020	46	0	-8091.1006	1134.1064	-1290.6177	-643.48962	-1404.0535
O=C(OCO[C-](OC)[C@@H]1[C@@H](O)[C@H](O)[C@@H](O)[C@H](Oc2cc(O)c3C(=O)C[C@@H](c4cc(O)c(O)cc4)Oc3c2)O1)[C@@H]1[C@@H](O)[C@H](O)[C@@H](O)[C@H](Oc2cc(O)c3C(=O)C[C@@H](c4cc(O)c(O)cc4)Oc3c2)O1	86635	L6020.13145	/home/hp/project/gtchan-vs/glide-dock_XP_L6020	glide-dock_XP_L6020_pv.maegz	60	Eriodictyol 7-O-methylglucuronide	133360-42-6	51139	0.99989998	0	OPLS3e	60.630836	1	L6020.maegz:13145-1	TBBP05561	Flavonoids	glide-grid_1	947	25	-10.67944	-0.15705059	-0.64102638	-2.0460629	-10.67944	-1.3527445	0	0	-0.51609552	-60.403305	-21.985853	0.070019841	0	-96.622025	-82.38916	17.818108	1	8	0	-10.67944	-6.0036659	1	prime_mmgbsa_L6020	68	0	-8298.166	1132.1041	-1291.0773	-642.78943	-1352.699
O(C)c1c(O[C@H]2[C@H](O)[C@@H](O)[C@H](O)[C@@H](CO)O2)ccc([C@H]2OC[C@@H]3[C@@H](c4cc(OC)c(O[C@H]5[C@H](O)[C@@H](O)[C@H](O)[C@@H](CO)O5)cc4)OC[C@H]23)c1	87033	L6020.11128	/home/hp/project/gtchan-vs/glide-dock_XP_L6020	glide-dock_XP_L6020_pv.maegz	458	Pinoresinol diglucoside	63902-38-5	51139	1	0	OPLS3e	58.035759	1	L6020.maegz:11128-1	T6S0535	Lignans	glide-grid_1	266	18	-7.864552	-0.16384484	-0.59545165	-1.6144996	-7.864552	-1.5085567	-0.27137032	0	-0.14562778	-30.861591	-20.547527	0.19931415	0	-62.552986	-51.409119	0	1	35	0	-7.864552	-4.4482155	1	prime_mmgbsa_L6020	48	0	-7922.1479	1120.8966	-1299.8055	-645.22955	-1405.4526
O=C(O)CCCCCCC[C@@H](O)[C@@H](O)CCCCCCCCO	87200	L6020.7549	/home/hp/project/gtchan-vs/glide-dock_XP_L6020	glide-dock_XP_L6020_pv.maegz	625			51139	1	0	OPLS3e	9.9634838	1	L6020.maegz:7549-1	NP-023781	Aliphatic natural product	glide-grid_1	249	21	-7.109179	-0.30909473	-0.87902433	-1.7190639	-7.109179	-2.0744615	-1.4058001	0	-1.1422129	-26.384926	-21.019194	2.8966365	-0.0049382146	-63.401722	-47.404118	11.934944	1	4	0	-7.109179	-4.3558879	1	prime_mmgbsa_L6020	23	0	-8053.9272	1120.4318	-1325.7739	-636.12958	-1402.4602
O=C(O)CCCCC[C@@H](O)[C@H](O)/C=C\C/C=C\CCC[C@H](O)C	87100	L6020.7803	/home/hp/project/gtchan-vs/glide-dock_XP_L6020	glide-dock_XP_L6020_pv.maegz	525			51139	1	0	OPLS3e	1.475403	1	L6020.maegz:7803-1	NP-024169	Aliphatic natural product	glide-grid_1	118	18	-7.5539002	-0.32843044	-0.93401247	-1.8266016	-7.5539002	-1.7410574	-1.3181067	0	-1.7762003	-28.704092	-19.848501	2.4374712	0	-63.427319	-48.552593	8.6258841	1	25	0	-7.5539002	-2.5350001	1	prime_mmgbsa_L6020	23	0	-8066.0801	1115.2178	-1331.1199	-637.82507	-1399.246
O=C(OC[C@@H](O)[C@@H](O)[C@H](O)[C@H](O)CO)/C(=C/C=C/C[C@H]([C@H](O)CC(=O)O)C)/C	86609	L6020.6848	/home/hp/project/gtchan-vs/glide-dock_XP_L6020	glide-dock_XP_L6020_pv.maegz	34			51139	1	0	OPLS3e	6.3601241	1	L6020.maegz:6848-1	NP-021038	Aliphatic natural product	glide-grid_1	920	21	-11.134853	-0.39767334	-1.2075706	-2.5702512	-11.134853	-1.6710542	0	0	-1.5040709	-34.360325	-20.524054	1.6664755	0	-74.005348	-54.884377	15.642622	1	1	0	-11.134853	-5.7828155	1	prime_mmgbsa_L6020	28	0	-8056.0508	1110.0829	-1310.1477	-636.3938	-1407.5188
O(C[C@@H]1[C@@H](O)[C@H](O)[C@@H](O)[C@H](Oc2c(OC)cc(CC=C)cc2)O1)[C@H]1[C@H](O)[C@@H](O)[C@@H](O)CO1	86738	L6020.16490	/home/hp/project/gtchan-vs/glide-dock_XP_L6020	glide-dock_XP_L6020_pv.maegz	163	Geoside	585-90-0	51139	1	0	OPLS3e	39.450821	1	L6020.maegz:16490-1	T13702		glide-grid_1	1051	14	-9.5390663	-0.29809582	-0.94639522	-2.1360569	-9.5390663	-1.6292675	0	0	-0.50469154	-29.395449	-21.375109	0.46889436	-0.033779562	-61.194984	-50.770557	8.0440083	1	18	0	-9.5390663	-4.9793277	1	prime_mmgbsa_L6020	32	0	-7952.5127	1130.6714	-1306.9531	-643.97937	-1400.5266
O(C)c1c(O[C@@H]2[C@H](O)[C@H](O)[C@@H](O)[C@@H](CO)O2)ccc([C@H]2OC[C@@H]3[C@@H](c4cc(OC)c(O[C@@H]5[C@H](O)[C@H](O)[C@@H](O)[C@@H](CO)O5)cc4)OC[C@H]23)c1	86834	L6020.3662	/home/hp/project/gtchan-vs/glide-dock_XP_L6020	glide-dock_XP_L6020_pv.maegz	259			51139	1	0	OPLS3e	53.328426	1	L6020.maegz:3662-1	NP-002392	Lignans	glide-grid_1	487	18	-8.8222322	-0.1837965	-0.66796082	-1.8110999	-8.8222322	-1.4773436	0	0	-0.18904939	-27.550287	-26.955023	0.19931415	0	-64.908188	-54.50531	0	1	41	0	-8.8222322	-4.4147263	1	prime_mmgbsa_L6020	48	0	-7920.0322	1130.2549	-1296.3887	-643.13477	-1421.2441
O(C)c1c(O[C@H]2[C@H](O)[C@@H](O)[C@H](O)[C@@H](CO)O2)c(OC)cc([C@@H]2OC[C@@H]3[C@H](c4cc(OC)c(O[C@H]5[C@H](O)[C@@H](O)[C@H](O)[C@@H](CO)O5)c(OC)c4)OC[C@H]23)c1	87155	L6020.5669	/home/hp/project/gtchan-vs/glide-dock_XP_L6020	glide-dock_XP_L6020_pv.maegz	580	Eleutheroside E; Acanthoside D	96038-87-8	51139	1	0	OPLS3e	61.896393	1	L6020.maegz:5669-1	NP-015791	Lignans	glide-grid_1	477	20	-7.333446	-0.14102781	-0.52638787	-1.4811321	-7.333446	-1.2614144	-0.19553679	0	-0.069796823	-41.453606	-15.379057	0.12313116	-0.00042962265	-61.473698	-56.832664	13.796471	1	4	0	-7.333446	-3.7404242	1	prime_mmgbsa_L6020	52	0	-7925.1787	1140.0825	-1311.2458	-644.33173	-1402.8726
O(C[C@@H]1[C@@H](O)[C@H](O)[C@@H](O)[C@H](Oc2cc(O)c3C(=O)C(c4ccc(OC)cc4)=COc3c2)O1)[C@H]1[C@H](O)[C@@](O)(CO[C@H]2[C@H](O)[C@@](O)(CO)CO2)CO1	86726	L6020.7075	/home/hp/project/gtchan-vs/glide-dock_XP_L6020	glide-dock_XP_L6020_pv.maegz	151			51139	1	0	OPLS3e	23.863594	1	L6020.maegz:7075-1	NP-022363	Flavonoids	glide-grid_1	735	20	-9.6486206	-0.19297241	-0.7109164	-1.9642864	-9.6486206	-1.0316342	0	0	-0.090806924	-46.420162	-14.898314	0.24613568	-0.00039110874	-85.904213	-61.318478	17.297396	1	25	0	-9.6486206	-5.2362776	1	prime_mmgbsa_L6020	50	0	-8171.2612	1108.0906	-1301.281	-643.53241	-1409.8136
O=C(O)[C@@H](NC(=O)[C@@H](NC(=O)[C@@H](NC(=O)[C@@H](NC(=O)[C@@H](NC(=O)[C@@H](NC(=O)CNC(=O)[C@@H](NC(=O)[C@@H](N)C(C)C)CCC(=O)N)CCC(=O)O)CCC(=O)O)CO)CC(=O)N)CC(=O)O)CCCCN	86847	L6020.1394	/home/hp/project/gtchan-vs/glide-dock_XP_L6020	glide-dock_XP_L6020_pv.maegz	272	??-Interleukin I (163-171) human Acetate	T21608L	51139	1	0	OPLS3e	-9.2999229	1	L6020.maegz:1394-1	T21608L		glide-grid_1	103	49	-8.7681618	-0.12525946	-0.51622999	-1.6706049	-8.7681618	-0.73199165	-0.86506003	0	-0.62907463	-61.382	-17.394075	0.65965235	-0.19617365	-91.140526	-78.776077	15.965252	1	9	0	-8.7681618	-2.145818	1	prime_mmgbsa_L6020	70	0	-8356.4297	1148.5132	-1351.522	-632.45258	-1422.9658
O=C(CCCCCCCCCCc1cc2OCOc2cc1)C=1C(=O)[C@@H](O)CCC=1O	86907	L6020.7350	/home/hp/project/gtchan-vs/glide-dock_XP_L6020	glide-dock_XP_L6020_pv.maegz	332			51139	1	0	OPLS3e	38.733253	1	L6020.maegz:7350-1	NP-023112	Miscellaneous	glide-grid_1	398	14	-8.3507118	-0.27835706	-0.86492008	-1.8973726	-8.3507118	-2.5173388	-0.72307837	0	-0.66526228	-43.973488	-11.632674	1.2527364	-0.04725733	-82.708313	-55.606163	6.3329778	1	2	0	-8.3507118	-2.4029536	1	prime_mmgbsa_L6020	30	0	-8043.9399	1132.8632	-1328.5031	-643.65692	-1398.7236
O=C(O)[C@@H](NC(=O)c1ccc(NC[C@@H]2N(C=O)c3c(O)nc(N)nc3NC2)cc1)CCC(=O)O	86724	L6020.1204	/home/hp/project/gtchan-vs/glide-dock_XP_L6020	glide-dock_XP_L6020_pv.maegz	149	Calcium Levofolinate	80433-71-2	51139	0.016030645	0	OPLS3e	28.564556	1	L6020.maegz:1204-2	T6431	Others	glide-grid_1	78	14	-9.6594315	-0.28410092	-0.92037672	-2.1340394	-9.6594315	-1.5533458	-0.96555376	0	-0.86248904	-39.042301	-21.468485	0.90243161	-0.10772153	-92.544777	-60.510788	12.440017	1	13	0	-9.6594315	-4.1500001	1	prime_mmgbsa_L6020	34	0	-8285.5322	1134.2924	-1298.7866	-631.92468	-1402.7191
O(C/C(=C/CC[C@@](O)(C=C)C)/C)[C@H]1[C@H](O)[C@@H](O)[C@H](O)[C@@H](CO)O1	86972	L6020.6904	/home/hp/project/gtchan-vs/glide-dock_XP_L6020	glide-dock_XP_L6020_pv.maegz	397	Betulalbuside B	64813-08-7	51139	1	0	OPLS3e	14.442134	1	L6020.maegz:6904-1	NP-021198	Terpenoids	glide-grid_1	875	13	-8.0837049	-0.35146546	-0.99952102	-1.9547132	-8.0837049	-1.7199579	-0.48309138	0	-1.1428001	-33.4641	-16.0527	1.3637477	-0.031305373	-68.875938	-49.5168	10.691196	1	8	0	-8.0837049	-3.809226	1	prime_mmgbsa_L6020	23	0	-8011.8477	1112.8306	-1329.512	-636.6626	-1395.1616
O(C)c1c(CC2=C(O)C(=O)C(=O)C(Cc3c(O)cccc3)=C2O)cccc1	87433	L6020.7499	/home/hp/project/gtchan-vs/glide-dock_XP_L6020	glide-dock_XP_L6020_pv.maegz	858			51139	0.047619049	0	OPLS3e	43.995487	1	L6020.maegz:7499-5	NP-023371	Polycylic aromatic natural products	glide-grid_1	641	8	-6.2789583	-0.23255402	-0.69766206	-1.461638	-6.2789583	-1.4687212	-0.73406279	0	-1.5769631	-30.070522	-10.942864	0.5735724	0	-51.829552	-41.013386	2.7389054	1	4	0	-6.2789583	-1.9607002	1	prime_mmgbsa_L6020	27	0	-8019.8115	1117.2126	-1293.8232	-638.02393	-1427.6973
O=C(O)[C@@H]1[C@@H](O)[C@H](O)[C@@H](O)[C@H](OC[C@@H](O)COC(=O)c2cc(OC)c(O)c(OC)c2)O1	86784	L6020.7525	/home/hp/project/gtchan-vs/glide-dock_XP_L6020	glide-dock_XP_L6020_pv.maegz	209			51139	1	0	OPLS3e	33.864101	1	L6020.maegz:7525-1	NP-023423	Simple aromatic products	glide-grid_1	392	16	-9.2275438	-0.29766271	-0.93507189	-2.081094	-9.2275438	-1.34043	-0.29941472	0	-0.36548293	-41.700623	-17.487617	0.79714328	-0.093407847	-85.994263	-59.18824	8.7858925	1	30	0	-9.2275438	-4.0727601	1	prime_mmgbsa_L6020	31	0	-7969.4463	1119.4476	-1319.0007	-635.02167	-1406.2539
O([C@@H](C(=O)OCc1ccc(O[C@H]2[C@H](O)[C@@H](O)[C@H](O)[C@@H](CO)O2)cc1)C(O[C@H]1[C@H](O)[C@@H](O)[C@H](O)[C@@H](CO)O1)(C)C)C(=O)/C=C\c1ccc(O)cc1	86675	L6020.4693	/home/hp/project/gtchan-vs/glide-dock_XP_L6020	glide-dock_XP_L6020_pv.maegz	100			51139	1	0	OPLS3e	54.874004	1	L6020.maegz:4693-1	NP-008488	Simple aromatic products	glide-grid_1	102	24	-10.096669	-0.20193338	-0.74392897	-2.0555012	-10.096669	-2.7135196	0	0	-0.53635174	-45.685825	-19.696739	0.45869723	0	-94.638298	-65.382561	0	1	5	0	-10.096669	-4.4616637	1	prime_mmgbsa_L6020	50	0	-8000.145	1135.7954	-1315.8663	-650.79767	-1398.4368
O=C(OC[C@@H]1[C@@H](O)[C@H](O)[C@@H](O)[C@H](O[C@H]2C(C)(C)C=3[C@H]([C@]4(C)C(=O)C[C@@]5(C)[C@H]([C@](O)(C/C=C/C(=C)C)C)CC[C@@]5(C)[C@H]4CC=3)CC2)O1)C[C@@](O)(CC(=O)O)C	87479	L6020.7128	/home/hp/project/gtchan-vs/glide-dock_XP_L6020	glide-dock_XP_L6020_pv.maegz	904			51139	0.99994999	0	OPLS3e	44.998932	1	L6020.maegz:7128-1	NP-022513	Terpenoids	glide-grid_1	515	19	-6.0592628	-0.11220857	-0.4241218	-1.2145283	-6.0592628	-1.0438648	-0.41885102	0	0.071741946	-32.188416	-21.865667	0.29098237	-0.031435575	-64.824081	-54.054085	13.132725	1	24	0	-6.0592628	-3.3599999	1	prime_mmgbsa_L6020	54	0	-8164.9263	1135.4471	-1306.2532	-644.6272	-1400.0543
O(CC1=CC[C@H](C(O)(C)C)CC1)[C@H]1[C@H](O)[C@@H](O)[C@H](O)[C@@H](CO)O1	86893	L6020.7988	/home/hp/project/gtchan-vs/glide-dock_XP_L6020	glide-dock_XP_L6020_pv.maegz	318			51139	1	0	OPLS3e	16.921465	1	L6020.maegz:7988-1	NP-024446	Terpenoids	glide-grid_1	1257	10	-8.4500694	-0.36739433	-1.0448207	-2.0433035	-8.4500694	-1.1151986	-0.41736656	0	-1.1928	-30.208193	-20.009911	0.85234237	-0.036701813	-59.558434	-50.218105	13.33985	1	2	0	-8.4500694	-4.2637362	1	prime_mmgbsa_L6020	23	0	-8015.6426	1114.774	-1314.137	-639.49945	-1400.3478
O([C@H]1[C@@H](O[C@@H]2[C@H](O)[C@H](O)[C@@H](O)[C@@H](CO)O2)[C@H](O[C@H]2C(C)(C)[C@H]3[C@@]4([C@]5([C@@H]([C@]6(C)[C@@](C)([C@@H]([C@H]([C@@H](O)[C@H](O)/C=C(\C)/C)C)CC6)CC5)CC3)C4)CC2)O[C@H](CO)[C@H]1O)[C@@H]1[C@H](O)[C@H](O)[C@@H](O)[C@@H](CO)O1	86604	L6020.6008	/home/hp/project/gtchan-vs/glide-dock_XP_L6020	glide-dock_XP_L6020_pv.maegz	29			51139	1	0	OPLS3e	87.673973	1	L6020.maegz:6008-1	NP-017683	Terpenoids	glide-grid_1	1196	25	-11.230309	-0.1701562	-0.68764204	-2.16398	-11.230309	-1.7608194	0	0	0	-27.33202	-19.963655	0.10162221	0	-52.045712	-47.295677	10.357439	1	14	0	-11.230309	-6.7199998	1	prime_mmgbsa_L6020	66	0	-7918.959	1167.469	-1301.5446	-650.64056	-1417.9341
O=C(OC[C@@H]1[C@@H](O)[C@H](O)[C@@H](O)[C@H](Oc2ccc(/C=C/c3cc(O)cc(O)c3)cc2)O1)c1cc(O)c(O)c(O)c1	87029	L6020.7479	/home/hp/project/gtchan-vs/glide-dock_XP_L6020	glide-dock_XP_L6020_pv.maegz	454	Resveratrol 4'-(6-galloylglucoside)	64898-03-9	51139	1	0	OPLS3e	38.525391	1	L6020.maegz:7479-1	NP-023339	Polycylic aromatic natural products	glide-grid_1	372	16	-7.8882418	-0.20226261	-0.68591529	-1.691463	-7.8882418	-1.660766	-0.44345948	0	-0.27398366	-48.55481	-8.1399708	0.56234223	0	-76.502785	-56.694778	8.8925505	1	3	0	-7.8882418	-2.9969153	1	prime_mmgbsa_L6020	39	0	-8044.4404	1115.5594	-1308.0194	-651.85767	-1400.3774
O=C(O)CCCCCCCCCCCCC[C@@H](O)CO[C@H]1[C@H](O)[C@@H](O)[C@H](O[C@H]2[C@H](O)[C@@H](O)[C@H](O)[C@@H](CO)O2)[C@@H](COC(=O)C)O1	87307	L6020.6122	/home/hp/project/gtchan-vs/glide-dock_XP_L6020	glide-dock_XP_L6020_pv.maegz	732			51139	1	0	OPLS3e	17.90218	1	L6020.maegz:6122-1	NP-018245	Carbohydrates	glide-grid_1	573	31	-6.7189941	-0.14931098	-0.53108323	-1.3978502	-6.7189941	-1.6365377	-0.47999999	0	-0.086799063	-37.388424	-17.903444	0.93730259	-0.074673362	-60.589352	-55.29187	0	1	5	0	-6.7189941	-3.4645398	1	prime_mmgbsa_L6020	45	0	-8001.7378	1122.1283	-1324.0613	-633.93945	-1414.524
O([C@H]1[C@H](O)[C@@H](O)[C@H](O)[C@@H](CO)O1)c1cc2OC(=O)C=C([C@@H](O)Cc2cc1)c1ccc(O)cc1	87038	L6020.16279	/home/hp/project/gtchan-vs/glide-dock_XP_L6020	glide-dock_XP_L6020_pv.maegz	463	Specioside B	126589-95-5	51139	1	1	OPLS3e	60.777718	1	L6020.maegz:16279-1	TN5043	Phenols	glide-grid_1	905	10	-7.8427491	-0.23765907	-0.7622996	-1.7441869	-7.8427491	-1.6503233	0	0	-0.70719159	-34.481354	-17.449928	0.37978688	0	-53.515442	-51.931282	5.650393	1	22	0	-7.8427491	-3.6898444	1	prime_mmgbsa_L6020	33	0	-8031.6323	1152.9222	-1304.0483	-644.76819	-1406.1667
O=C(O)[C@@H]1[C@@H](O[C@H]2[C@H](O)[C@@H](O)[C@H](O)CO2)[C@H](O[C@H]2[C@H](O)[C@@H](O)[C@@H](O)[C@@H](CO)O2)[C@@H](O)[C@H](O[C@@H]2C(C)(C)[C@H]3[C@@](C)([C@@H]4[C@](C)([C@@]5(C)C([C@H]6[C@@](C(=O)O[C@H]7[C@H](O)[C@@H](O)[C@H](O)[C@@H](CO)O7)(CC5)CCC(C)(C)C6)=CC4)CC3)CC2)O1	86761	L6020.11520	/home/hp/project/gtchan-vs/glide-dock_XP_L6020	glide-dock_XP_L6020_pv.maegz	186	Araloside C	55446-15-6	51139	1	0	OPLS3e	128.08249	1	L6020.maegz:11520-1	TN2441		glide-grid_1	677	25	-9.3833847	-0.12346558	-0.52297843	-1.7602427	-9.3833847	-0.8603214	0	0	-0.067443602	-33.833698	-22.733936	0.0040778043	0	-66.59436	-56.567635	11.053259	1	4	0	-9.3833847	-6.3930397	1	prime_mmgbsa_L6020	76	0	-7909.0342	1185.0942	-1289.7157	-650.7417	-1415.6002
O=C(N[C@H](C(=O)N[C@@H](C=O)CC(C)C)CCC(=O)N)[C@@H](NC(=O)C[C@H](O)CCCCCCCCC)CC(=O)N	87361	L6020.4412	/home/hp/project/gtchan-vs/glide-dock_XP_L6020	glide-dock_XP_L6020_pv.maegz	786			51139	0.99989998	0	OPLS3e	0.31478399	1	L6020.maegz:4412-1	NP-007173	Aminoacids and peptides	glide-grid_1	819	27	-6.5308557	-0.16745783	-0.56788492	-1.4004009	-6.5308557	-2.0634761	-0.94204861	0	-0.29117164	-41.552494	-15.104115	1.3370705	-0.014346023	-75.823959	-56.656609	4.5206847	1	41	0	-6.5308557	-2.0699465	1	prime_mmgbsa_L6020	39	0	-8171.8101	1119.5767	-1340.9775	-639.33997	-1409.3527
S(=O)(=O)(OC[C@@H]1[C@@H](O)[C@H](O)[C@@H](O)[C@H](O[C@@H]2[C@@H](O[C@H]3[C@H](O)[C@@H](O)[C@H](CO)O3)[C@H](O[C@@H]3C(C)(C)[C@H]4[C@@](C)([C@@H]5[C@](C)([C@]67[C@@H]([C@H]8[C@](O)(C)[C@H](/C=C(\C)/C)CO[C@@]8(OC6)C7)CC5)CC4)CC3)OC[C@@H]2O)O1)O	86879	L6020.11322	/home/hp/project/gtchan-vs/glide-dock_XP_L6020	glide-dock_XP_L6020_pv.maegz	304	Bacopaside I	382148-47-2	51139	1	0	OPLS3e	97.978745	1	L6020.maegz:11322-1	TN1420	Triterpenoids	glide-grid_1	649	20	-8.5329208	-0.12735702	-0.51726669	-1.6394668	-8.5329208	-0.4975616	0	0	-0.11258455	-35.089108	-21.019211	0.032863829	-0.1830446	-67.427841	-56.108318	7.7052507	1	28	0	-8.5329208	-4.3200002	1	prime_mmgbsa_L6020	67	0	-8022.4087	1173.2354	-1311.339	-648.02582	-1418.0135
O[C@@H](C[C@H](O)CCc1cc(O)c(O)cc1)CCc1cc(O)c(O)cc1	86819	L6020.13509	/home/hp/project/gtchan-vs/glide-dock_XP_L6020	glide-dock_XP_L6020_pv.maegz	244	3 5-Dihydroxy-1 7-bis(3 4-dihydroxyphenyl)heptane	408324-01-6	51139	1	0	OPLS3e	21.2167	1	L6020.maegz:13509-1	TN2897	Phenols	glide-grid_1	874	14	-8.949419	-0.35797673	-1.0467304	-2.1212804	-8.949419	-2.3575668	-0.30399999	0	-1.0337027	-38.249142	-13.134485	1.2546827	0	-75.391357	-51.383625	3.8545876	1	19	0	-8.949419	-4.0061274	1	prime_mmgbsa_L6020	25	0	-8058.8418	1111.3696	-1317.0656	-642.30109	-1397.8916
O=C(OC[C@@H]1[C@@H](O)[C@H](O)[C@@H](O)[C@H](O)O1)/C=C/c1cc(OC)c(O)cc1	86960	L6020.13151	/home/hp/project/gtchan-vs/glide-dock_XP_L6020	glide-dock_XP_L6020_pv.maegz	385	6-O-Feruloylglucose	137887-25-3	51139	1	0	OPLS3e	29.426765	1	L6020.maegz:13151-1	TN3186	Phenylpropanoids	glide-grid_1	986	11	-8.118187	-0.32472748	-0.94950885	-1.9242535	-8.118187	-1.7581303	0	0	-1.3631163	-33.784409	-14.862207	0.75338399	-0.039620094	-70.610992	-48.646618	0	1	9	0	-8.118187	-4.337501	1	prime_mmgbsa_L6020	25	0	-8004.8965	1117.7181	-1307.5371	-639.01477	-1410.0105
O([C@H]1[C@H](O)[C@@H](O)[C@H](O[C@H]2[C@H](O)[C@@H](O)[C@H](O)CO2)CO1)[C@H]1[C@H](O)[C@@H](O)[C@H](O[C@H]2[C@H](O)[C@@H](O)[C@H](O[C@H]3[C@H](O)[C@@H](O)[C@H](O)OC3)OC2)OC1	87035	L6020.1303	/home/hp/project/gtchan-vs/glide-dock_XP_L6020	glide-dock_XP_L6020_pv.maegz	460	Xylopentaose	49694-20-4	51139	1	0	OPLS3e	49.243107	1	L6020.maegz:1303-1	T8164	Others	glide-grid_1	891	20	-7.8617377	-0.17090735	-0.61236918	-1.6281469	-7.8617377	-0.57541633	0	0	-0.19232531	-35.726894	-27.210331	0.14374085	-0.1	-69.084076	-62.937225	14.368693	1	12	0	-7.8617377	-4.7057934	1	prime_mmgbsa_L6020	46	0	-7897.208	1129.8915	-1309.4531	-632.96777	-1423.1578
O(C[C@@H]1[C@@H](O)[C@H](O)[C@@H](O)[C@H](Oc2cc(O)cc(C)c2)O1)[C@H]1[C@H](O)[C@@H](O)[C@H](O)[C@@H](CO)O1	86642	L6020.10646	/home/hp/project/gtchan-vs/glide-dock_XP_L6020	glide-dock_XP_L6020_pv.maegz	67	Orcinol gentiobioside	164991-86-0	51139	1	0	OPLS3e	31.432577	1	L6020.maegz:10646-1	T5S1963	Phenols	glide-grid_1	204	14	-10.637627	-0.34314924	-1.0779624	-2.3991108	-10.637627	-1.6028196	0	0	-0.6718716	-30.166384	-23.308336	0.4184272	-0.032123182	-59.204407	-53.47472	13.23228	1	8	0	-10.637627	-5.4622254	1	prime_mmgbsa_L6020	31	0	-8001.8486	1123.6735	-1309.0493	-641.39404	-1403.369
O(C[C@@H]1[C@@H](O)[C@H](O)[C@@H](O)[C@H](Oc2c(O)cc(CC=C)cc2)O1)[C@H]1[C@H](O)[C@@H](O)[C@H](O)[C@@H](CO)O1	86616	L6020.4356	/home/hp/project/gtchan-vs/glide-dock_XP_L6020	glide-dock_XP_L6020_pv.maegz	41			51139	1	0	OPLS3e	36.452065	1	L6020.maegz:4356-1	NP-006901	Simple aromatic products	glide-grid_1	342	16	-11.009327	-0.33361596	-1.0700847	-2.4484174	-11.009327	-1.6115159	0	0	-0.52037823	-30.352392	-23.393888	0.50338691	-0.032148011	-69.620605	-53.746281	0	1	3	0	-11.009327	-6.4267769	1	prime_mmgbsa_L6020	33	0	-7956.6851	1126.9498	-1309.7704	-643.20587	-1399.7335
O(C[C@@H]1[C@@H](O)[C@H](O)[C@@H](O)[C@H](Oc2c(OC)c(O)c3C(=O)C=C(c4ccc(O)cc4)Oc3c2)O1)[C@H]1[C@H](O)[C@H](O)[C@@H](O)[C@H](C)O1	86984	L6020.18107	/home/hp/project/gtchan-vs/glide-dock_XP_L6020	glide-dock_XP_L6020_pv.maegz	409	Hispidulin 7-O-neohesperidoside	156186-00-4	51139	1	0	OPLS3e	52.165588	1	L6020.maegz:18107-1	TCFN90892	Flavonoids	glide-grid_1	104	15	-8.0252333	-0.18663333	-0.65385085	-1.6855484	-8.0252333	-0.98156524	-0.47999999	0	-0.2178362	-34.05901	-28.006439	0.15230069	0	-79.525963	-62.065449	16.048401	1	1	0	-8.0252333	-5.9062572	1	prime_mmgbsa_L6020	43	0	-8197.3926	1132.8134	-1295.0378	-632.56256	-1417.7719
O=C(/C=C/C(=C/[C@H](CC)C)/C)Cc1c(C=O)c(O)c(C)c(O)c1	87442	L6020.3690	/home/hp/project/gtchan-vs/glide-dock_XP_L6020	glide-dock_XP_L6020_pv.maegz	867	2 4-Dihydroxy-6-(5 7-dimethyl-2-oxo-3 5-nonadienyl		51139	1	0	OPLS3e	16.911674	1	L6020.maegz:3690-1	NP-002584	Simple aromatic products	glide-grid_1	934	9	-6.2558908	-0.27199525	-0.77351826	-1.5127311	-6.2558908	-1.7139217	-0.19713943	0	-1.499979	-39.156101	-12.182475	0.92984277	-0.00071242946	-69.885986	-51.338577	4.6246953	1	1	0	-6.2558908	-2.1397867	1	prime_mmgbsa_L6020	23	0	-8107.9077	1110.7875	-1322.5831	-630.96729	-1395.7432
O=C(O[C@H]1[C@H](O[C@H]2[C@H](O)[C@H](O)[C@@H](O[C@H]3[C@H](O)[C@H](O)[C@@H](O)[C@H](C)O3)[C@H](C)O2)[C@@H](O)[C@H](OCCc2ccc(O)cc2)O[C@@H]1CO)/C=C\c1ccc(O)cc1	86806	L6020.11548	/home/hp/project/gtchan-vs/glide-dock_XP_L6020	glide-dock_XP_L6020_pv.maegz	231	cis- Ligupurpuroside B	350588-96-4	51139	1	0	OPLS3e	42.000572	1	L6020.maegz:11548-1	TN7006		glide-grid_1	271	22	-9.0364361	-0.17377761	-0.64862686	-1.8250841	-9.0364361	-1.1373531	-0.63999999	0	-0.055803835	-36.257244	-17.170633	0.32524917	-0.00020940206	-63.929295	-53.427879	15.350569	1	4	0	-9.0364361	-5.4873595	1	prime_mmgbsa_L6020	52	0	-8012.249	1123.908	-1308.9156	-648.14319	-1398.6245
O([C@@H](CCCC(=O)O)C)C(=O)c1c(O)cc(OC)cc1/C=C/CCC(=O)O	87431	L6020.6625	/home/hp/project/gtchan-vs/glide-dock_XP_L6020	glide-dock_XP_L6020_pv.maegz	856			51139	1	0	OPLS3e	13.092301	1	L6020.maegz:6625-1	NP-020246	Simple aromatic products	glide-grid_1	1013	15	-6.2873926	-0.23286639	-0.69859922	-1.4636014	-6.2873926	-2.109978	-0.2847912	0	-0.96355778	-37.773094	-13.327286	1.4748154	-0.0078603523	-55.264252	-51.10038	16.493521	1	36	0	-6.2873926	-1.5356102	1	prime_mmgbsa_L6020	27	0	-8179.6997	1117.8285	-1319.6835	-632.09167	-1404.1726
O=C(O)[C@@](O)(CC(=O)OCc1ccc(O[C@H]2[C@H](O)[C@@H](O)[C@H](O)[C@@H](CO)O2)cc1)CC(=O)O	86588	L6020.10695	/home/hp/project/gtchan-vs/glide-dock_XP_L6020	glide-dock_XP_L6020_pv.maegz	13	Parishin E	952068-57-4	51139	1	0	OPLS3e	33.583302	1	L6020.maegz:10695-1	TN1005	Miscellaneous	glide-grid_1	134	18	-11.782418	-0.36820057	-1.1689639	-2.6384046	-11.782418	-1.7337652	-0.20279537	0	-1.1780295	-39.112373	-24.931082	1.0445982	-0.042846583	-97.649467	-64.043457	14.040073	1	9	0	-11.782418	-6.0829496	1	prime_mmgbsa_L6020	32	0	-8076.5957	1126.2891	-1319.0184	-639.19763	-1396.1168
O=C(O)[C@H](O)CCCCCCCCCCC[C@@H](O)CCO[C@H]1[C@H](O)[C@@H](O)[C@H](O[C@H]2[C@H](O)[C@@H](O)[C@H](O)[C@@H](CO)O2)[C@@H](COC(=O)C)O1	86777	L6020.6119	/home/hp/project/gtchan-vs/glide-dock_XP_L6020	glide-dock_XP_L6020_pv.maegz	202			51139	1	0	OPLS3e	29.638426	1	L6020.maegz:6119-1	NP-018242	Carbohydrates	glide-grid_1	654	32	-9.2842274	-0.20183103	-0.72317022	-1.9227411	-9.2842274	-1.6703125	-0.24508424	0	-0.00072976417	-31.728558	-25.825603	0.88078713	-0.055754256	-83.016716	-57.554161	0	1	8	0	-9.2842274	-3.9300001	1	prime_mmgbsa_L6020	46	0	-7999.5723	1128.7334	-1334.8228	-642.56238	-1396.8384
O=C(O)[C@]1(C)[C@H]2C(=O)C[C@H]3[C@](O)([C@@]2(C)CCC1)CC[C@](CCO[C@H]1[C@@H](O)[C@@H](O)[C@@H](O)[C@@H](CO)O1)(C)C3	87117	L6020.8052	/home/hp/project/gtchan-vs/glide-dock_XP_L6020	glide-dock_XP_L6020_pv.maegz	542			51139	1	0	OPLS3e	61.760654	1	L6020.maegz:8052-1	NP-024557	Terpenoids	glide-grid_1	884	12	-7.452754	-0.20702095	-0.68356812	-1.6259896	-7.452754	-1.7739426	-0.99284869	0	-0.21366048	-30.722139	-14.144859	0.46477866	0	-49.218773	-44.867001	4.2399802	1	6	0	-7.452754	-3.8778455	1	prime_mmgbsa_L6020	36	0	-8039.6729	1149.1202	-1301.2589	-645.76031	-1398.6304
O=C1C(O)=C(c2cc(O)c(O)cc2)Oc2c1c(O)c(O)c(O)c2	86933	L6020.10020	/home/hp/project/gtchan-vs/glide-dock_XP_L6020	glide-dock_XP_L6020_pv.maegz	358	Quercetagetin	90-18-6	51139	1	0	OPLS3e	19.583714	1	L6020.maegz:10020-1	T8114	Flavonoids	glide-grid_1	1089	7	-8.2679844	-0.35947758	-1.0223064	-1.9992737	-8.2679844	-1.732978	0	0	-1.3059728	-34.394711	-10.600266	0.18407615	0	-63.350723	-44.994976	0	1	3	0	-8.2679844	-3.5393744	1	prime_mmgbsa_L6020	23	0	-8165.9497	1117.467	-1297.6787	-628.75122	-1404.3525
O=C(O[C@H]1[C@H](O[C@@H]2[C@H](O[C@@H]3[C@H](O)[C@H](O)[C@@H](O)[C@@H](CO)O3)[C@H](O)[C@@H](O)[C@@H](CO)O2)[C@H](O)[C@@H](CO)O[C@@H]1c1c(O)c2C(=O)C=C(c3cc(OC)c(O)cc3)Oc2cc1O)/C=C/c1cc(OC)c(O)cc1	86961	L6020.6314	/home/hp/project/gtchan-vs/glide-dock_XP_L6020	glide-dock_XP_L6020_pv.maegz	386			51139	1	0	OPLS3e	57.766266	1	L6020.maegz:6314-1	NP-019109	Flavonoids	glide-grid_1	602	28	-8.1173191	-0.11937234	-0.48723671	-1.5551887	-8.1173191	-1.5486202	0	0	-0.11095811	-37.22316	-20.91942	0.089607529	0	-77.835403	-58.142578	13.917093	1	12	0	-8.1173191	-4.676909	1	prime_mmgbsa_L6020	68	0	-8237.6982	1125.0536	-1281.213	-639.51672	-1427.8811
O=C(O[C@@H]1[C@H](OC(=O)C)[C@H](O)[C@@H](CO)O[C@H]1O)/C=C/c1ccc(O)cc1	87212	L6020.6225	/home/hp/project/gtchan-vs/glide-dock_XP_L6020	glide-dock_XP_L6020_pv.maegz	637			51139	1	0	OPLS3e	12.736268	1	L6020.maegz:6225-1	NP-018701	Carbohydrates	glide-grid_1	144	11	-7.0621614	-0.27162158	-0.8046779	-1.6585255	-7.0621614	-2.0379455	-0.31999999	0	-0.86483622	-38.958332	-18.363455	0.85215205	-0.091995306	-75.780678	-57.321789	8.7731562	1	6	0	-7.0621614	-3.6303778	1	prime_mmgbsa_L6020	26	0	-8063.6182	1113.2856	-1321.6982	-636.16986	-1401.8871
S(C[C@H](NC(=O)CC[C@H](N)C(=O)O)C(=O)NCC(=O)O)Cc1ccc(O)cc1	87064	L6020.1068	/home/hp/project/gtchan-vs/glide-dock_XP_L6020	glide-dock_XP_L6020_pv.maegz	489	L-??-Glutamyl-S-[(4-hydroxyphenyl)methyl]	129636-38-0	51139	1	0	OPLS3e	12.97165	1	L6020.maegz:1068-1	TN7044	Parison glycosides	glide-grid_1	556	17	-7.7247682	-0.27588457	-0.83774805	-1.7831033	-7.7247682	-2.1501899	-0.68466496	0	-1.2554983	-41.553707	-16.473116	1.6157708	-0.041948754	-75.682617	-58.026821	6.5814133	1	9	0	-7.7247682	-3.4072299	1	prime_mmgbsa_L6020	28	0	-8080.2925	1116.9624	-1324.8539	-632.62085	-1416.4835
O([C@@H](C[C@@H](O[C@H]1[C@@H](O)[C@@H](O)[C@@H](O)[C@@H](CO)O1)CC(=O)O)CCCCC)C(=O)C[C@@H](O[C@H]1[C@@H](O)[C@@H](O)[C@@H](O)[C@@H](CO)O1)C[C@H](O)CCC[C@@H](O)C	86745	L6020.7541	/home/hp/project/gtchan-vs/glide-dock_XP_L6020	glide-dock_XP_L6020_pv.maegz	170			51139	1	0	OPLS3e	-2.661413	1	L6020.maegz:7541-1	NP-023454	Polyketides	glide-grid_1	246	35	-9.4530764	-0.18906154	-0.69650865	-1.9244772	-9.4530764	-1.0816928	-1.0280626	0	-0.11352757	-35.074272	-27.003729	0.74186277	-0.0034341766	-67.419411	-62.078003	0	1	1	0	-9.4530764	-4.65063	1	prime_mmgbsa_L6020	50	0	-8104.0239	1124.9662	-1325.1151	-638.8147	-1426.9242
O(C[C@@H]1[C@H](O)[C@H](O)[C@H](O)[C@H](O[C@H]2CC(=O)[C@]3(C)[C@H]4[C@H]([C@@H]5[C@](C)([C@H]([C@](O)(C)[C@@H]6OC(=O)C(C)=C(C)C6)CC5)CC4)CC=C3C2)O1)[C@H]1[C@@H](O)[C@@H](O)[C@@H](O)[C@@H](CO)O1	86703	L6020.6056	/home/hp/project/gtchan-vs/glide-dock_XP_L6020	glide-dock_XP_L6020_pv.maegz	128			51139	0.99994999	0	OPLS3e	63.16293	1	L6020.maegz:6056-1	NP-017871	Steroids	glide-grid_1	1132	16	-9.842577	-0.17895594	-0.68056095	-1.9656324	-9.842577	-1.7461449	-0.15945484	0	-0.28416315	-24.827684	-25.225792	0.084841318	-0.028794458	-84.998154	-50.053478	0	1	1	0	-9.842577	-5.1228719	1	prime_mmgbsa_L6020	55	0	-7995.7764	1142.6028	-1301.4231	-650.14166	-1401.1869
O(C[C@@H]1[C@@H](O)[C@H](O)[C@@H](O)[C@H](Oc2c(OC)cc3C(=O)C(c4ccc(O)cc4)=COc3c2)O1)[C@H]1[C@H](O)[C@@H](O)[C@H](O)CO1	86741	L6020.10973	/home/hp/project/gtchan-vs/glide-dock_XP_L6020	glide-dock_XP_L6020_pv.maegz	166	6''-O-xylosyl-glycitin	231288-18-9	51139	1	0	OPLS3e	46.4053	1	L6020.maegz:10973-1	TN3194	Flavonoids	glide-grid_1	555	14	-9.4919319	-0.23151053	-0.7982986	-2.0137451	-9.4919319	-1.8577194	0	0	-0.25576094	-23.614578	-20.662506	0.19353163	-0.023083989	-62.882282	-44.277084	10.269	1	3	0	-9.4919319	-4.9844604	1	prime_mmgbsa_L6020	41	0	-8080.6958	1131.6849	-1293.2047	-638.90875	-1410.9843
O=C(OC)C=1[C@@H]2[C@H]([C@H](O[C@H]3[C@H](O)[C@@H](O)[C@H](O)[C@@H](CO[C@H]4[C@H](O)[C@@H](O)[C@H](O)[C@@H](CO)O4)O3)OC=1)C(CO)=CC2	86746	L6020.11813	/home/hp/project/gtchan-vs/glide-dock_XP_L6020	glide-dock_XP_L6020_pv.maegz	171	Genipin 1-??-D-gentiobioside	29307-60-6	51139	1	0	OPLS3e	29.95154	1	L6020.maegz:11813-1	T4S2299	Iridoids	glide-grid_1	845	17	-9.452611	-0.24875292	-0.83630121	-2.0382609	-9.452611	-1.5950019	0	0	-0.56860483	-33.136753	-19.680134	0.47821102	0	-64.710823	-52.816887	7.5404444	1	8	0	-9.452611	-4.3778095	1	prime_mmgbsa_L6020	38	0	-7972.4683	1126.7048	-1313.7483	-641.51093	-1406.9738
O=C(O)[C@H]1[C@H](O)[C@@H](O)[C@@H](O[C@@H]2[C@H](O[C@@H]3[C@H](O)[C@H](O)[C@@H](O)[C@@H](C)O3)[C@H](O)[C@H](O)CO2)[C@H](O[C@@H]2C(C)(C)[C@H]3[C@@](C)([C@H]4C(=O)C=C5[C@](C)([C@]4(C)CC3)CC[C@@]3(C)[C@H](O)CC(C)(C)C[C@H]53)CC2)O1	87305	L6020.3372	/home/hp/project/gtchan-vs/glide-dock_XP_L6020	glide-dock_XP_L6020_pv.maegz	730			51139	1	0	OPLS3e	106.53042	1	L6020.maegz:3372-1	NP-000952	Terpenoids	glide-grid_1	814	16	-6.7313638	-0.10517756	-0.42071024	-1.3048103	-6.7313638	-0.76816022	-0.47999999	0	-0.63797253	-36.977257	-15.534142	0.18617521	-0.017845441	-63.357315	-52.511398	9.783535	1	8	0	-6.7313638	-4.8845353	1	prime_mmgbsa_L6020	64	0	-7991.1064	1177.5764	-1288.0364	-648.80811	-1420.1299
O([C@@H]1[C@H](O)[C@@H](O)[C@H](O[C@@H]2C[C@H]3[C@@](C)([C@@H]4[C@H]([C@H]5[C@@](C)([C@H]6[C@H](C)[C@@]7(O[C@H]6C5)OC[C@H](C)CC7)CC4)CC3)CC2)O[C@@H]1CO)[C@H]1[C@H](O[C@H]2[C@H](O)[C@@H](O[C@H]3[C@H](O)[C@@H](O)[C@H](O)[C@@H](CO)O3)[C@@H](O)[C@@H](CO)O2)[C@@H](O[C@H]2[C@H](O)[C@@H](O)[C@H](O)CO2)[C@H](O)[C@@H](CO)O1	86828	L6020.1664	/home/hp/project/gtchan-vs/glide-dock_XP_L6020	glide-dock_XP_L6020_pv.maegz	253			51139	1	0	OPLS3e	85.072273	1	L6020.maegz:1664-1	STOCK1N-15682		glide-grid_1	599	29	-8.8594723	-0.10674062	-0.46561015	-1.6349387	-8.8594723	-0.82379895	-0.076955639	0	-0.058837671	-38.226982	-26.90596	0.00084748759	-0.0081590116	-52.335709	-65.132942	42.213467	1	10	0	-8.8594723	-4.6680589	1	prime_mmgbsa_L6020	83	0	-7912.3999	1160.0227	-1305.4269	-655.81226	-1389.6049
O([C@H]1[C@H](O)[C@@H](O)[C@H](O)[C@@H](CO)O1)c1c(O)ccc(/C=C/c2cc(O)cc(O)c2)c1	87126	L6020.10460	/home/hp/project/gtchan-vs/glide-dock_XP_L6020	glide-dock_XP_L6020_pv.maegz	551	Piceatannol 3'-O-glucoside	94356-26-0	51139	1	0	OPLS3e	34.161469	1	L6020.maegz:10460-1	T3S0401	Phenols	glide-grid_1	786	12	-7.4069939	-0.25541359	-0.78471148	-1.6960138	-7.4069939	-0.73534149	-0.63144273	0	-0.64097309	-36.758503	-9.046628	0.41669562	0	-65.053818	-45.80513	0	1	17	0	-7.4069939	-3.4676917	1	prime_mmgbsa_L6020	29	0	-8020.6274	1120.6952	-1306.0918	-645.49481	-1416.2766
O=C1Oc2c(O)c(O)cc3C(=O)Oc4c(O)c(O)cc1c4-c23	87008	L6020.874	/home/hp/project/gtchan-vs/glide-dock_XP_L6020	glide-dock_XP_L6020_pv.maegz	433	Ellagic Acid hydrate	314041-08-2	51139	1	0	OPLS3e	36.843441	1	L6020.maegz:874-1	T8305	Phenols	glide-grid_1	548	4	-7.9548044	-0.36158201	-1.013167	-1.9444444	-7.9548044	-0.77895886	-0.63590187	0	-1.4903532	-34.315697	-12.652278	0	0	-65.498314	-46.967976	0	1	19	0	-7.9548044	-3.9140575	1	prime_mmgbsa_L6020	22	0	-7999.9414	1109.7997	-1297.087	-632.21698	-1408.313
O=C(O[C@H]1[C@H](O)[C@@H](O)[C@H](O)[C@@H](CO[C@H]2[C@H](O)[C@@H](O)[C@H](O[C@H]3[C@H](O)[C@H](O)[C@@H](O)[C@H](C)O3)[C@@H](CO)O2)O1)[C@]12[C@H](C=3[C@](C)([C@@]4(C)[C@@H]([C@]5(C)[C@H](C(C)(C)[C@@H](O[C@H]6[C@H](O)[C@@H](O[C@H]7[C@H](O)[C@@H](O)[C@H](O)[C@@H](CO)O7)[C@@H](O)CO6)CC5)CC4)CC=3)CC1)CC(C)(C)CC2	86759	L6020.7438	/home/hp/project/gtchan-vs/glide-dock_XP_L6020	glide-dock_XP_L6020_pv.maegz	184	Begoniifolide A	329279-91-6	51139	1	0	OPLS3e	146.38834	1	L6020.maegz:7438-1	NP-023280	Terpenoids	glide-grid_1	1012	29	-9.3895454	-0.11046524	-0.48569682	-1.7251785	-9.3895454	-1.2130272	-0.19702807	0	-0.13422479	-39.729038	-20.704044	0.21252841	-0.0020966246	-70.892708	-60.433083	12.834204	1	32	0	-9.3895454	-6.4250302	1	prime_mmgbsa_L6020	85	0	-7862.1738	1184.1458	-1294.3239	-651.54382	-1405.7781
O(C[C@@H]1[C@@H](O)[C@H](O)[C@@H](O)[C@H](Oc2cc3OC=C(c4ccc(OC)cc4)C(=O)c3cc2)O1)[C@H]1[C@H](O)[C@@](O)(CO)CO1	86764	L6020.5839	/home/hp/project/gtchan-vs/glide-dock_XP_L6020	glide-dock_XP_L6020_pv.maegz	189	Formononetin 7-O-[?-D-Apiofuranosyl-(1?6)-?-D-glu		51139	1	0	OPLS3e	32.45591	1	L6020.maegz:5839-1	NP-016504	Flavonoids	glide-grid_1	1207	14	-9.3538132	-0.23384532	-0.79973978	-1.9948931	-9.3538132	-2.1794651	-0.1329488	0	-0.13391338	-29.463291	-21.797651	0.264586	0	-67.621979	-51.260941	5.7809534	1	6	0	-9.3538132	-3.3599999	1	prime_mmgbsa_L6020	40	0	-8127.7144	1119.4464	-1288.3369	-636.1673	-1404.4358
O=C1Oc2c(O)c(O)cc3C(=O)Oc4c(O)c(O)cc1c4-c23	87009	L6020.9931	/home/hp/project/gtchan-vs/glide-dock_XP_L6020	glide-dock_XP_L6020_pv.maegz	434	Ellagic acid	476-66-4	51139	1	0	OPLS3e	36.843433	1	L6020.maegz:9931-1	T0465	Phenols	glide-grid_1	545	4	-7.9545794	-0.36157179	-1.0131383	-1.9443893	-7.9545794	-0.77896214	-0.63592947	0	-1.4903532	-34.316654	-12.648823	0	0	-62.699516	-46.965477	5.9757829	1	3	0	-7.9545794	-3.9140084	1	prime_mmgbsa_L6020	22	0	-7999.9902	1109.8112	-1297.0724	-632.216	-1408.1924
O=C(O[C@@H]1[C@@H](O)[C@@H](O[C@H]2[C@H](O[C@H]3[C@H](O)[C@@H](O)[C@H](O)CO3)[C@H](O)[C@@H](O)[C@H](C)O2)[C@H](OC/C=C(/CC/C=C(/CO[C@H]2[C@H](O)[C@H](O)[C@@H](O)[C@H](C)O2)\C)\C)O[C@H]1C)C	86999	L6020.7918	/home/hp/project/gtchan-vs/glide-dock_XP_L6020	glide-dock_XP_L6020_pv.maegz	424			51139	1	0	OPLS3e	31.527567	1	L6020.maegz:7918-1	NP-024346	Carbohydrates	glide-grid_1	692	24	-7.9830856	-0.14783493	-0.55878097	-1.6001426	-7.9830856	-0.78231257	-0.037966635	0	-0.33632621	-42.615257	-10.068135	0.2957862	-1.7084085e-005	-70.552017	-52.683392	0	1	6	0	-7.9830856	-3.8140652	1	prime_mmgbsa_L6020	54	0	-7934.3218	1122.4856	-1327.1875	-654.1698	-1407.8434
O=C1Oc2c(O)c(O)cc3C(=O)Oc4c(O)c(O)cc1c4-c23	87006	L6020.2672	/home/hp/project/gtchan-vs/glide-dock_XP_L6020	glide-dock_XP_L6020_pv.maegz	431			51139	1	0	OPLS3e	36.84338	1	L6020.maegz:2672-1	STOCK1N-93500		glide-grid_1	546	4	-7.9549546	-0.36158884	-1.0131862	-1.9444811	-7.9549546	-0.77895558	-0.63588655	0	-1.4903532	-34.31752	-12.654178	0	0	-62.864799	-46.971699	5.7369614	1	1	0	-7.9549546	-3.9599922	1	prime_mmgbsa_L6020	22	0	-8000.0103	1109.8077	-1297.0496	-632.21692	-1408.1787
O=C1Oc2c(O)c(O)cc3C(=O)Oc4c(O)c(O)cc1c4-c23	87007	L6020.1662	/home/hp/project/gtchan-vs/glide-dock_XP_L6020	glide-dock_XP_L6020_pv.maegz	432			51139	1	0	OPLS3e	36.84338	1	L6020.maegz:1662-1	STOCK1N-15426		glide-grid_1	547	4	-7.9549546	-0.36158884	-1.0131862	-1.9444811	-7.9549546	-0.77895558	-0.63588655	0	-1.4903532	-34.31752	-12.654178	0	0	-62.864799	-46.971699	5.7369614	1	1	0	-7.9549546	-3.9599922	1	prime_mmgbsa_L6020	22	0	-8000.0103	1109.8077	-1297.0496	-632.21692	-1408.1787
O([C@H]1[C@@H](O)[C@H](OC2=C(c3ccc(OC)cc3)Oc3c(C/C=C(\C)/C)c(O[C@H]4[C@H](O)[C@@H](O)[C@H](O)[C@@H](CO)O4)cc(O)c3C2=O)O[C@@H](C)[C@@H]1O)[C@H]1[C@H](O)[C@@H](O)[C@H](O)[C@@H](CO)O1	87337	L6020.12313	/home/hp/project/gtchan-vs/glide-dock_XP_L6020	glide-dock_XP_L6020_pv.maegz	762	Epimedin A1	140147-77-9	51139	1	0	OPLS3e	53.014938	1	L6020.maegz:12313-1	T5S2139	Flavonoid	glide-grid_1	799	23	-6.6245646	-0.11228076	-0.43710861	-1.3046806	-6.6245646	-0.95464861	0	0	-0.038627081	-36.563107	-20.893932	0.13141699	0	-76.960793	-57.457039	0	1	38	0	-6.6245646	-4.8969798	1	prime_mmgbsa_L6020	59	0	-8143.9673	1133.7101	-1300.0142	-642.26093	-1395.6783
O=C([C@H](O)CO)CCCCC[C@H]1C(=O)N[C@@H](Cc2ccccc2)C(=O)N[C@@H](CC(C)C)C(=O)N2[C@H](C(=O)N1)CCCC2	86943	L6020.7196	/home/hp/project/gtchan-vs/glide-dock_XP_L6020	glide-dock_XP_L6020_pv.maegz	368			51139	0.99989998	0	OPLS3e	52.946583	1	L6020.maegz:7196-1	NP-022735	Aminoacids and peptides	glide-grid_1	73	14	-8.193696	-0.19508801	-0.6781311	-1.7294782	-8.193696	-1.4234895	-0.86400002	0	-1.9222907	-39.46619	-10.385702	0.5634172	-0.031004049	-60.8311	-49.851894	11.013408	1	30	0	-8.193696	-2.3699999	1	prime_mmgbsa_L6020	42	0	-8053.4731	1144.1438	-1327.6243	-637.42175	-1401.479
O=C(O[C@@H]1[C@@H](O)[C@H](OCCc2cc(O)c(O)cc2)O[C@H](CO[C@H]2[C@H](O)[C@@H](O)[C@H](O)[C@@H](CO)O2)[C@H]1O)/C=C/c1cc(O)c(O)cc1	86787	L6020.1292	/home/hp/project/gtchan-vs/glide-dock_XP_L6020	glide-dock_XP_L6020_pv.maegz	212	Isolugrandoside	221660-27-1	51139	1	0	OPLS3e	41.120705	1	L6020.maegz:1292-1	TN7091	Glycosides	glide-grid_1	255	22	-9.172574	-0.20383498	-0.72501928	-1.9083042	-9.172574	-1.8755177	0	0	-0.66942155	-43.657753	-26.402502	0.47451088	0	-84.811623	-70.060257	19.255943	1	2	0	-9.172574	-4.7534833	1	prime_mmgbsa_L6020	45	0	-7981.4932	1119.118	-1308.0929	-643.70728	-1405.7509
O(C[C@@H]1[C@@H](O)[C@H](O)[C@@H](O)[C@H](OC2=C(c3ccc(O)cc3)Oc3c(c(O)cc(O[C@H]4[C@H](O)[C@@H](O)[C@H](O)[C@@H](CO)O4)c3)C2=O)O1)[C@H]1[C@H](O)[C@H](O)[C@@H](O)[C@H](C)O1	87144	L6020.13813	/home/hp/project/gtchan-vs/glide-dock_XP_L6020	glide-dock_XP_L6020_pv.maegz	569	Kaempferol 3-O-rutinoside 7-O-glucoside	34336-18-0	51139	1	0	OPLS3e	56.320328	1	L6020.maegz:13813-1	TN4370	Flavonoids	glide-grid_1	348	21	-7.3614659	-0.13889559	-0.5217315	-1.4810933	-7.3614659	-0.96229345	-0.062623791	0	-0.08180254	-42.726974	-12.777005	0.14615472	-0.018605504	-66.254616	-55.503979	8.3015471	1	4	0	-7.3614659	-3.2923682	1	prime_mmgbsa_L6020	53	0	-8141.4854	1129.8818	-1302.4028	-639.49542	-1414.6392
O([C@@H](C[C@@H](O[C@H]1[C@@H](O)[C@@H](O)[C@@H](O)[C@@H](CO)O1)CC(=O)O)CCCCC)C(=O)C[C@H](O[C@H]1[C@@H](O)[C@@H](O)[C@@H](O)[C@@H](CO)O1)C[C@H](OC(=O)C[C@@H](O)C[C@H](O[C@H]1[C@@H](O)[C@@H](O)[C@@H](O)[C@@H](CO)O1)CCCCC)CCCCC	87164	L6020.7655	/home/hp/project/gtchan-vs/glide-dock_XP_L6020	glide-dock_XP_L6020_pv.maegz	589			51139	1	0	OPLS3e	13.734862	1	L6020.maegz:7655-1	NP-023938	Aliphatic natural product	glide-grid_1	96	51	-7.2871284	-0.099823676	-0.41719699	-1.3774093	-7.2871284	-1.5947232	0	0	-0.20502184	-41.126968	-18.20928	0.45043525	-0.0023336534	-56.616993	-59.336246	20.350641	1	6	0	-7.2871284	-5.7955809	1	prime_mmgbsa_L6020	73	0	-8096.5601	1118.1548	-1325.3788	-636.80823	-1423.9501
O=C(O[C@@H]1[C@H](O)C=C(C(=O)O)C[C@H]1O)/C=C/c1cc(O)c(O)cc1	86615	L6020.14502	/home/hp/project/gtchan-vs/glide-dock_XP_L6020	glide-dock_XP_L6020_pv.maegz	40	4-O-Caffeoylshikimic acid	180842-65-3	51139	1	0	OPLS3e	21.173952	1	L6020.maegz:14502-1	TN3052	Phenylpropanoids	glide-grid_1	658	10	-11.010086	-0.45875359	-1.3232744	-2.6352189	-11.010086	-1.5321461	-0.083683252	0	-1.5012438	-28.800482	-26.540516	0.83490872	0	-77.323853	-55.341	2.3420465	1	1	0	-11.010086	-5.690218	1	prime_mmgbsa_L6020	24	0	-8069.0737	1121.1489	-1306.5389	-636.75696	-1410.7891
O(C)c1c(O)c(OC)cc(CC[C@@H](O)C[C@@H](O)CCc2ccc(O)cc2)c1	87149	L6020.13510	/home/hp/project/gtchan-vs/glide-dock_XP_L6020	glide-dock_XP_L6020_pv.maegz	574	Diarylcomosol III	1452487-93-2	51139	1	0	OPLS3e	26.248745	1	L6020.maegz:13510-1	TN3842	Phenols	glide-grid_1	810	14	-7.352704	-0.27232239	-0.81696713	-1.7115883	-7.352704	-1.609304	-0.8592422	0	-0.84243125	-39.854561	-10.71457	1.0928109	0	-75.336128	-50.56913	0	1	29	0	-7.352704	-2.0186777	1	prime_mmgbsa_L6020	27	0	-8054.6748	1111.5621	-1310.83	-645.90253	-1409.6553
ClC(Cl)[C@@H](O)C[C@@H](O)Cc1cc(OC)cc(O)c1	87311	L6020.7762	/home/hp/project/gtchan-vs/glide-dock_XP_L6020	glide-dock_XP_L6020_pv.maegz	736	Citreochlorol	135352-11-3	51139	1	0	OPLS3e	13.652622	1	L6020.maegz:7762-1	NP-024105	Polyketides	glide-grid_1	1146	9	-6.7090631	-0.37272573	-0.97681773	-1.7245301	-6.7090631	-1.4856501	-0.50102544	0	-1.3966463	-28.329151	-14.552588	0.84023273	0	-57.244461	-42.881737	7.0604062	1	8	0	-6.7090631	-2.0545683	1	prime_mmgbsa_L6020	18	0	-8091.561	1110.0442	-1312.9916	-634.95703	-1405.1624
O=C(O[C@H]1[C@H](O[C@H]2[C@H](O)[C@H](O[C@H]3[C@H](O)[C@@](O)(CO)CO3)[C@@H](O[C@H]3[C@H](O)[C@@H](O)[C@H](O)CO3)[C@H](C)O2)[C@@H](O)[C@H](O)[C@@H](CO)O1)[C@]12[C@H](C=3[C@](C)([C@@]4(C)[C@@H]([C@]5(C)[C@H]([C@@](CO)(C)[C@@H](O[C@H]6[C@H](O)[C@@H](O)[C@H](O)[C@@H](CO)O6)[C@@H](O)C5)CC4)CC=3)CC1)CC(C)(C)CC2	86976	L6020.11423	/home/hp/project/gtchan-vs/glide-dock_XP_L6020	glide-dock_XP_L6020_pv.maegz	401	Polygalasaponin V	162857-65-0	51139	1	0	OPLS3e	132.28862	1	L6020.maegz:11423-1	T4S0675	Triterpenoids	glide-grid_1	1178	31	-8.0729256	-0.094975591	-0.41759151	-1.4832708	-8.0729256	-0.78691787	0	0	-0.0088387514	-37.66861	-24.282764	0.0080659389	-0.020808598	-82.487289	-61.951374	0	1	1	0	-8.0729256	-4.5770707	1	prime_mmgbsa_L6020	85	0	-7900.416	1181.3727	-1295.3461	-655.01111	-1390.4833
O=C(O[C@H]1[C@@H](O)[C@H](O)C[C@](O)(C(=O)O)C1)/C=C/c1cc(OC)c(O)cc1	86674	L6020.9485	/home/hp/project/gtchan-vs/glide-dock_XP_L6020	glide-dock_XP_L6020_pv.maegz	99	5-O-Feruloylquinic acid	40242-06-6	51139	1	0	OPLS3e	25.89308	1	L6020.maegz:9485-1	TN1296	Phenylpropanoids	glide-grid_1	1125	11	-10.10743	-0.38874733	-1.1516625	-2.373697	-10.10743	-1.9928991	-0.15200815	0	-1.4907053	-33.604187	-17.48007	0.7101267	0	-74.441948	-51.084259	0	1	15	0	-10.10743	-4.7788095	1	prime_mmgbsa_L6020	26	0	-8046.3857	1118.5322	-1315.4459	-636.82562	-1400.8153
O=[N+]([O-])CCC(=O)OC[C@@H]1[C@@H](O)[C@H](O)[C@@H](O)[C@H](OC(=O)CC[N+](=O)[O-])O1	87201	L6020.7360	/home/hp/project/gtchan-vs/glide-dock_XP_L6020	glide-dock_XP_L6020_pv.maegz	626			51139	1	0	OPLS3e	16.046427	1	L6020.maegz:7360-1	NP-023132	Aliphatic natural product	glide-grid_1	531	14	-7.1084747	-0.27340287	-0.80995494	-1.6694019	-7.1084747	-1.0104771	-0.31999999	0	-1.1795734	-32.519455	-20.586517	0.83720315	-0.083354324	-61.087105	-53.105972	10.798233	1	16	0	-7.1084747	-3.0576952	1	prime_mmgbsa_L6020	26	0	-8003.2329	1114.16	-1321.7513	-626.58228	-1451.8368
O(C)C=1C=2C(=C(CC[C@@H](O)C=3NC=CC=4C=3N=C3C=4C=CC=C3)NC=1)N=C1C(OC)=CC=CC=21	87470	L6020.12306	/home/hp/project/gtchan-vs/glide-dock_XP_L6020	glide-dock_XP_L6020_pv.maegz	895	Quassidine B	1207862-37-0	51139	1	0	OPLS3e	57.312981	1	L6020.maegz:12306-1	TBBP00763	Alkaloids	glide-grid_1	1170	7	-6.0886636	-0.17907834	-0.58014429	-1.3451566	-6.0886636	-2.0807443	-0.31999999	0	-0.38348392	-54.101418	-7.78093	0.29398739	0	-92.111038	-61.882347	7.6441579	1	11	0	-6.0886636	-1.0926341	1	prime_mmgbsa_L6020	34	0	-8001.0449	1132.9604	-1316.9063	-642.80389	-1392.3865
O=C(NCCCCCNC(=O)CCNCCCCNCCCN)[C@@H](NC(=O)Cc1c(O)cc(O)cc1)CC(=O)N	87441	L6020.19029	/home/hp/project/gtchan-vs/glide-dock_XP_L6020	glide-dock_XP_L6020_pv.maegz	866	Lactoferrin	112163-33-4	51139	1	0	OPLS3e	19.240671	1	L6020.maegz:19029-1	T9790		glide-grid_1	1197	28	-6.2595687	-0.15648921	-0.53518558	-1.3349818	-6.2595687	-1.3660219	-1.0108987	0	-0.18085103	-46.394867	-17.537937	1.475875	-0.018414333	-88.231216	-63.932804	8.5830002	1	1	0	-6.2595687	-2.540843	1	prime_mmgbsa_L6020	40	0	-8194.3223	1125.8849	-1332.8472	-636.14191	-1406.3062
O=C(O[C@H]1[C@H](O[C@H]2[C@H](O)[C@H](O)[C@@H](O[C@H]3[C@H](O)[C@H](O)[C@@H](O)[C@H](C)O3)[C@@H](C)O2)[C@@H](O)[C@H](O)CO1)[C@]12[C@H](C=3[C@](C)([C@@]4(C)[C@@H]([C@]5(C)[C@H](C(C)(C)[C@@H](O[C@H]6[C@H](O)[C@@H](O[C@H]7[C@H](O)[C@H](O)[C@@H](O)[C@H](C)O7)[C@H](O[C@H]7[C@H](O)[C@@H](O)[C@H](O)CO7)[C@@H](CO)O6)CC5)CC4)CC=3)CC1)CC(C)(C)CC2	86686	L6020.6298	/home/hp/project/gtchan-vs/glide-dock_XP_L6020	glide-dock_XP_L6020_pv.maegz	111			51139	1	0	OPLS3e	153.91823	1	L6020.maegz:6298-1	NP-019009	Terpenoids	glide-grid_1	1007	29	-9.9618931	-0.10828144	-0.48882112	-1.8041061	-9.9618931	-0.56498927	0	0	-0.032743324	-38.37571	-24.594057	0.18259297	-0.001049738	-81.279022	-62.969769	27.322544	1	3	0	-9.9618931	-3.9634485	1	prime_mmgbsa_L6020	92	0	-7880.9849	1212.4329	-1292.1212	-660.22015	-1403.0057
O=C(O[C@@H]1[C@@H](O)[C@H](O)[C@@H](CO)O[C@H]1c1c(O)cc(O)c2C(=O)C=C(c3ccc(O)cc3)Oc12)/C=C/c1ccc(O)cc1	86902	L6020.16322	/home/hp/project/gtchan-vs/glide-dock_XP_L6020	glide-dock_XP_L6020_pv.maegz	327	Vitexin 2''-O-p-coumarate	59282-55-2	51139	1	0	OPLS3e	21.100183	1	L6020.maegz:16322-1	TN2304	Flavonoids	glide-grid_1	508	14	-8.3687973	-0.19925708	-0.6926229	-1.7664375	-8.3687973	-1.7044187	-0.63999999	0	-0.23146336	-34.221424	-15.936729	0.23721941	0	-71.912453	-50.158154	3.972846	1	1	0	-8.3687973	-4.4030948	1	prime_mmgbsa_L6020	42	0	-8360.5195	1115.6342	-1289.522	-634.2702	-1420.3392
O=C([C@@](O)(C)[C@H]1[C@H](O)C[C@]2(C)[C@]1(C)CC(=O)[C@@]1(C)[C@H]3C(C(C)(C)C(=O)C(O[C@H]4[C@H](O)[C@@H](O)[C@H](O)[C@@H](CO)O4)=C3)=CC[C@@H]21)/C=C/C(OC(=O)C)(C)C	86875	L6020.4166	/home/hp/project/gtchan-vs/glide-dock_XP_L6020	glide-dock_XP_L6020_pv.maegz	300	Elaterinide	1398-78-3	51139	0.99994999	0	OPLS3e	76.18531	1	L6020.maegz:4166-1	NP-005666	Terpenoids	glide-grid_1	667	15	-8.5535154	-0.167716	-0.62196296	-1.7343508	-8.5535154	-1.1204226	-0.31999999	0	-0.21167248	-26.251457	-25.02347	0.10557694	0	-65.002754	-51.274925	9.4679937	1	3	0	-8.5535154	-4.6030912	1	prime_mmgbsa_L6020	51	0	-8025.3906	1148.3931	-1295.1409	-640.94147	-1413.8329
O([C@H](CCCCc1ccc(O)cc1)CCc1ccc(O)cc1)[C@H]1[C@H](O)[C@@H](O)[C@H](O)[C@@H](CO[C@@H]2[C@H](O)[C@@](O)(CO)CO2)O1	86743	L6020.3338	/home/hp/project/gtchan-vs/glide-dock_XP_L6020	glide-dock_XP_L6020_pv.maegz	168	Aceroside VIII	104109-46-8	51139	1	0	OPLS3e	26.913313	1	L6020.maegz:3338-1	NP-000810	Simple aromatic products	glide-grid_1	327	22	-9.4881573	-0.2259085	-0.78526402	-2.0027056	-9.4881573	-2.3322382	-0.26900885	0	-0.33614838	-40.407387	-19.240583	0.50266522	0	-76.380104	-59.647972	13.455734	1	4	0	-9.4881573	-3.9409549	1	prime_mmgbsa_L6020	42	0	-7996.5571	1117.6177	-1324.3015	-648.98669	-1403.0038
O=C(O)[C@H](O[C@H]1[C@H](O)[C@@H](O)[C@H](O)[C@@H](CO[C@H]2[C@H](O)[C@@H](O)[C@H](O)[C@@H](CO)O2)O1)c1ccccc1	86638	L6020.6527	/home/hp/project/gtchan-vs/glide-dock_XP_L6020	glide-dock_XP_L6020_pv.maegz	63	Amygdalinic acid	66427-92-7	51139	1	0	OPLS3e	35.165581	1	L6020.maegz:6527-1	NP-019906	Carbohydrates	glide-grid_1	291	16	-10.659292	-0.32300887	-1.036062	-2.3705714	-10.659292	-0.96339136	0	0	-0.69268161	-37.17107	-20.384192	0.49958673	-0.020952903	-74.86277	-57.555264	0	1	24	0	-10.659292	-5.9087329	1	prime_mmgbsa_L6020	33	0	-7956.2085	1124.2637	-1312.129	-641.50427	-1397.2052
O=C(O[C@H]1[C@@H](c2cc(O)c(O)cc2)Oc2c([C@@H]1c1c(O)c3c(O[C@@H]([C@H](OC(=O)c4cc(O)c(O)c(O)c4)C3)c3cc(O)c(O)cc3)cc1O)c(O)cc(O)c2)c1cc(O)c(O)c(O)c1	87150	L6020.17242	/home/hp/project/gtchan-vs/glide-dock_XP_L6020	glide-dock_XP_L6020_pv.maegz	575	Procyanidin B-5 3 3'-di-O-gallate	106533-60-2	51139	0.99999994	0	OPLS3e	65.123573	1	L6020.maegz:17242-1	TN5489		glide-grid_1	484	23	-7.3487978	-0.11482497	-0.45929986	-1.4244939	-7.3487978	-1.137009	-0.00057978783	0	-0.2029807	-47.892891	-17.578308	0.037998334	0	-85.586189	-65.471199	0	1	38	0	-7.3487978	-3.6106737	1	prime_mmgbsa_L6020	64	0	-8168.6489	1138.2753	-1270.683	-646.25543	-1407.4172
O=C(O[C@@H]1[C@@H](O)[C@H](O)[C@@H](CO[C@H]2[C@H](O)[C@H](O)[C@@H](O)[C@H](C)O2)O[C@H]1OCCc1cc(O)c(O)cc1)/C=C/c1cc(O)c(O)cc1	86890	L6020.14050	/home/hp/project/gtchan-vs/glide-dock_XP_L6020	glide-dock_XP_L6020_pv.maegz	315	Forsythoside H	1178974-85-0	51139	1	0	OPLS3e	44.337658	1	L6020.maegz:14050-1	TN1648	Phenols	glide-grid_1	723	20	-8.4695063	-0.19248877	-0.67955244	-1.7703115	-8.4695063	-2.2994688	0	0	-0.57964134	-48.923779	-10.697217	0.46059904	0	-82.774673	-59.620995	11.15885	1	6	0	-8.4695063	-4.0531569	1	prime_mmgbsa_L6020	44	0	-7974.7271	1118.981	-1316.6841	-645.58887	-1413.6869
P(=O)(OC[C@@H]1[C@@H](O)[C@@H](O)[C@H](N2C(=O)NC(=O)C=C2)O1)(O)O	86851	L6020.882	/home/hp/project/gtchan-vs/glide-dock_XP_L6020	glide-dock_XP_L6020_pv.maegz	276	Uridine 5'-monophosphate	58-97-9	51139	0.99953705	0	OPLS3e	19.242344	1	L6020.maegz:882-1	T4718	Pyrimidine nucleotides	glide-grid_1	1161	8	-8.7606497	-0.4171738	-1.1509509	-2.1660531	-8.7606497	-0.78198785	-0.24221382	0	-1.26027	-36.050152	-20.401463	0.71266699	-0.061623078	-78.33622	-56.451614	9.7756529	1	1	0	-8.7606497	-4.924984	1	prime_mmgbsa_L6020	21	0	-8126.5117	1121.2687	-1317.9463	-623.97479	-1425.17
O=C(O)[C@@H]1[C@@H](O)[C@H](O)[C@@H](O)[C@H](Oc2ccc(C=3C(=O)c4c(OC=3)cc(O)cc4)cc2)O1	87204	L6020.3370	/home/hp/project/gtchan-vs/glide-dock_XP_L6020	glide-dock_XP_L6020_pv.maegz	629			51139	1	0	OPLS3e	29.146935	1	L6020.maegz:3370-1	NP-000941	Flavonoids	glide-grid_1	276	9	-7.0951524	-0.22887589	-0.71898627	-1.6001743	-7.0951524	-1.9128025	-0.40156478	0	-0.78960562	-39.091415	-12.192191	0.42935887	-0.058869522	-67.358482	-51.283607	0	1	4	0	-7.0951524	-2.27	1	prime_mmgbsa_L6020	31	0	-8191.9365	1119.4532	-1297.3209	-634.10358	-1404.7316
O(CC[C@H](O)CCC(C)C)[C@H]1[C@H](O[C@H]2[C@H](O)[C@@H](O)[C@H](O)[C@@H](CO)O2)[C@@H](O)[C@H](O)[C@@H](CO)O1	86849	L6020.6469	/home/hp/project/gtchan-vs/glide-dock_XP_L6020	glide-dock_XP_L6020_pv.maegz	274			51139	1	0	OPLS3e	17.639503	1	L6020.maegz:6469-1	NP-019608	Carbohydrates	glide-grid_1	1258	19	-8.7660542	-0.27393919	-0.86970276	-1.9629586	-8.7660542	-1.835453	-0.31999999	0	-0.45684907	-27.612972	-17.344799	0.91271764	0	-57.420143	-44.957771	11.406021	1	2	0	-8.7660542	-4.1827269	1	prime_mmgbsa_L6020	32	0	-7950.3301	1114.2328	-1320.9374	-641.02094	-1409.5099
O=C(O)/C=C\1/C(O)=C(CCC[C@H](O)C)C(=O)O/1	87335	L6020.3917	/home/hp/project/gtchan-vs/glide-dock_XP_L6020	glide-dock_XP_L6020_pv.maegz	760			51139	1	0	OPLS3e	0.95126897	1	L6020.maegz:3917-1	NP-003941	Polyketides	glide-grid_1	779	8	-6.6356325	-0.39033133	-1.0036517	-1.7310888	-6.6356325	-1.3813821	-0.69155085	0	-1.8024307	-29.34564	-16.234064	1.4777623	-0.015573817	-58.404995	-45.579704	3.7117209	1	2	0	-6.6356325	-2.4955051	1	prime_mmgbsa_L6020	17	0	-8101.2051	1112.1794	-1327.8295	-628.01556	-1401.7449
O=C(O)[C@@](O)(CC(=O)O)Cc1ccc(O)cc1	86898	L6020.18669	/home/hp/project/gtchan-vs/glide-dock_XP_L6020	glide-dock_XP_L6020_pv.maegz	323	Eucomic acid	42151-32-6	51139	1	0	OPLS3e	17.908239	1	L6020.maegz:18669-1	TCFN95364	Phenols	glide-grid_1	229	9	-8.4097233	-0.49468958	-1.2719862	-2.1939094	-8.4097233	-0.69818765	-0.75761521	0	-2.2709808	-27.586143	-19.791626	1.4989939	-0.05317425	-66.875153	-47.377769	4.5879006	1	2	0	-8.4097233	-4.6105175	1	prime_mmgbsa_L6020	17	0	-8099.0781	1118.4998	-1309.5815	-625.62958	-1410.6392
O=C(OC[C@@H]1[C@@H](O)[C@H](O[C@H]2[C@H](O)[C@H](O)[C@@H](O)[C@H](C)O2)[C@@H](OC(=O)C)[C@H](OCCc2cc(O)c(O)cc2)O1)/C=C/c1cc(O)c(O)cc1	86998	L6020.11111	/home/hp/project/gtchan-vs/glide-dock_XP_L6020	glide-dock_XP_L6020_pv.maegz	423	tubuloside B	112516-04-8	51139	1	0	OPLS3e	32.553116	1	L6020.maegz:11111-1	T8852	Others	glide-grid_1	1024	21	-7.9859347	-0.1699135	-0.61318827	-1.6465344	-7.9859347	-1.7338538	0	0	-0.52888817	-54.691025	-9.249342	0.41552579	-0.0013152229	-95.40876	-63.940365	12.162234	1	3	0	-7.9859347	-2.8800001	1	prime_mmgbsa_L6020	47	0	-8005.9214	1115.5532	-1325.889	-647.91022	-1412.6443
P(=O)(OC[C@@H]1[C@@H](O)[C@@H](O)[C@H](N2C(=O)NC(=O)C=C2)O1)(O)O	86892	L6020.10289	/home/hp/project/gtchan-vs/glide-dock_XP_L6020	glide-dock_XP_L6020_pv.maegz	317	5'-UMP disodium salt	3387-36-8	51139	0.99953705	0	OPLS3e	18.307505	1	L6020.maegz:10289-1	TMA2440	Glycosides	glide-grid_1	1112	8	-8.4595051	-0.40283358	-1.1113873	-2.0915956	-8.4595051	-0.77849835	-0.24464627	0	-1.2597457	-36.025433	-20.424833	0.71266699	-0.061557546	-78.602211	-56.450264	9.7245417	1	7	0	-8.4595051	-4.9262342	1	prime_mmgbsa_L6020	21	0	-8126.5674	1121.3448	-1317.9583	-623.9729	-1425.1029
O(C[C@@H]1[C@@H](O)[C@H](O)[C@@H](O)[C@H](Oc2c3C(=O)c4c(O)cc(C)cc4C(=O)c3cc(O)c2)O1)[C@H]1[C@H](O)[C@@H](O)[C@H](O)[C@@H](CO)O1	86736	L6020.18767	/home/hp/project/gtchan-vs/glide-dock_XP_L6020	glide-dock_XP_L6020_pv.maegz	161	Emodin-8-O-beta-gentiobioside	66466-22-6	51139	1	0	OPLS3e	51.940914	1	L6020.maegz:18767-1	TCFN95132	Anthraquinones	glide-grid_1	160	15	-9.5423641	-0.22719914	-0.78975028	-2.0141473	-9.5423641	-1.927772	-0.12003503	0	-0.35461366	-40.629002	-19.08239	0.24384901	0	-84.761223	-59.711391	0	1	3	0	-9.5423641	-4.8000002	1	prime_mmgbsa_L6020	42	0	-7991.2192	1122.4525	-1304.7937	-644.55743	-1398.5568
O=C(C)c1cc(OC)c(O[C@H]2[C@H](O)[C@@H](O)[C@H](O)[C@@H](CO[C@H]3[C@H](O)[C@@H](O)[C@H](O)CO3)O2)cc1	86737	L6020.6270	/home/hp/project/gtchan-vs/glide-dock_XP_L6020	glide-dock_XP_L6020_pv.maegz	162	Acetovanillone primeveroside	20226-67-9	51139	0.99994999	0	OPLS3e	41.152691	1	L6020.maegz:6270-1	NP-018871	Simple aromatic products	glide-grid_1	585	13	-9.5392027	-0.29810008	-0.94640881	-2.1360877	-9.5392027	-1.6255802	0	0	-0.65267998	-29.718349	-20.159716	0.33231553	-0.029741628	-59.238331	-49.878063	9.7734995	1	1	0	-9.5392027	-4.4915156	1	prime_mmgbsa_L6020	32	0	-7952.5298	1125.863	-1307.8417	-641.12494	-1409.6888
P(=O)(OC[C@@H]1[C@@H](O)[C@@H](O)[C@H](n2c3N=C(N)NC(=O)c3nc2)O1)(O)O	86920	L6020.10265	/home/hp/project/gtchan-vs/glide-dock_XP_L6020	glide-dock_XP_L6020_pv.maegz	345	5'-Guanylic acid	85-32-5	51139	0.9999404	0	OPLS3e	18.363642	1	L6020.maegz:10265-1	T19346	Others	glide-grid_1	768	8	-8.3171749	-0.34654894	-0.99962014	-1.9906815	-8.3171749	-0.97708392	0	0	-1.6530181	-37.003361	-24.066854	0.58246213	-0.017527634	-62.431232	-61.070213	5.4611535	1	5	0	-8.3171749	-3.8335466	1	prime_mmgbsa_L6020	24	0	-8175.4995	1135.4142	-1316.8712	-626.60992	-1408.1477
O=C(N[C@H]1[C@@H](O)[C@H](O)[C@@H](COC)O[C@H]1OC(C)(C)[C@@H]1O[C@@]([C@H](O)CCC(=C)[C@@H]2[C@]3(C)[C@H]([C@@]4(C)[C@H](O[C@@H](C(O[C@H]5[C@@H](O)[C@@H](O)[C@H](O)[C@@H](CO)O5)(C)C)CC4)CC3)CC2)(C)CC1)C	86762	L6020.3951	/home/hp/project/gtchan-vs/glide-dock_XP_L6020	glide-dock_XP_L6020_pv.maegz	187			51139	1	0	OPLS3e	63.094872	1	L6020.maegz:3951-1	NP-004146	Terpenoids	glide-grid_1	307	23	-9.3761139	-0.15370679	-0.6050663	-1.8345422	-9.3761139	-1.3314893	-0.63347423	0	-0.2579225	-28.456015	-21.734215	0.18953161	-0.011927073	-69.95369	-50.190231	0	1	12	0	-9.3761139	-7.1018338	1	prime_mmgbsa_L6020	61	0	-7979.2837	1149.3335	-1309.4146	-648.89099	-1420.1462
O=C(/C=C(\O)/C=C/c1cc(OC)c(O)cc1)CCc1cc(OC)c(O)cc1	87328	L6020.13513	/home/hp/project/gtchan-vs/glide-dock_XP_L6020	glide-dock_XP_L6020_pv.maegz	753	Dihydrocurcumin	76474-56-1	51139	1	0	OPLS3e	31.072664	1	L6020.maegz:13513-1	T3S1701	Phenols	glide-grid_1	858	11	-6.652957	-0.24640583	-0.73921746	-1.5486988	-6.652957	-1.9971209	-0.75999999	0	-1.0395634	-41.778709	-9.5491753	0.98431629	0	-70.581154	-51.327885	3.5862389	1	12	0	-6.652957	-1.9940857	1	prime_mmgbsa_L6020	27	0	-8062.0889	1114.9731	-1317.1815	-638.53998	-1401.8142
O=C(O)[C@H](O)CCCCCCCCCCCC[C@@H](O)CO[C@H]1[C@H](O)[C@@H](O)[C@H](O[C@H]2[C@H](O)[C@@H](OC(=O)C[C@H](O)CCCCC)[C@H](O)[C@@H](CO)O2)[C@@H](COC(=O)C)O1	87237	L6020.6113	/home/hp/project/gtchan-vs/glide-dock_XP_L6020	glide-dock_XP_L6020_pv.maegz	662			51139	1	0	OPLS3e	22.85129	1	L6020.maegz:6113-1	NP-018218	Carbohydrates	glide-grid_1	639	40	-6.9789886	-0.1246248	-0.47679731	-1.3887563	-6.9789886	-1.7997916	-0.13033144	0	-0.23060343	-44.759327	-19.921167	0.75073159	-0.051253337	-71.967789	-64.680496	11.820601	1	4	0	-6.9789886	-5.006144	1	prime_mmgbsa_L6020	56	0	-8016.0049	1109.9078	-1339.0629	-640.97186	-1406.2257
O=C(O)[C@@H]1[C@@H](O)[C@H](O)[C@@H](O)[C@H](Oc2cc(O)c3C(=O)C[C@@H](c4cc(O)c(O)cc4)Oc3c2)O1	86634	L6020.11932	/home/hp/project/gtchan-vs/glide-dock_XP_L6020	glide-dock_XP_L6020_pv.maegz	59		125535-06-0	51139	0.99994999	0	OPLS3e	32.205002	1	L6020.maegz:11932-1	NP-013403	Flavonoids	glide-grid_1	1168	11	-10.724121	-0.32497337	-1.0423633	-2.384989	-10.724121	-1.6310201	-0.0011764998	0	-0.70908648	-39.821159	-20.791483	0.37392738	0	-69.631523	-60.61264	13.031213	1	12	0	-10.724121	-5.2901759	1	prime_mmgbsa_L6020	33	0	-8147.1543	1128.9426	-1299.8461	-631.39032	-1409.0236
O(C[C@@H]1[C@@H](O)[C@H](O)[C@@H](O)[C@H](Oc2cc(O)c3C(=O)C(O)=C(c4cc(O)c(O)cc4)Oc3c2)O1)[C@H]1[C@H](O)[C@H](O)[C@@H](O)[C@H](C)O1	86644	L6020.9159	/home/hp/project/gtchan-vs/glide-dock_XP_L6020	glide-dock_XP_L6020_pv.maegz	69	Quercetin-7-O-rutinoside	147714-62-3	51139	1	0	OPLS3e	41.746914	1	L6020.maegz:9159-1	TN6915		glide-grid_1	316	16	-10.628237	-0.2471683	-0.86592895	-2.23226	-10.628237	-0.99365318	0	0	-0.024061866	-52.81657	-18.014687	0.14982708	0	-86.153175	-70.831261	14.383245	1	2	0	-10.628237	-4.7239065	1	prime_mmgbsa_L6020	43	0	-8144.562	1132.0118	-1302.8556	-639.36261	-1397.8901
O=C(OC[C@@H]1[C@@H](O)[C@H](O)[C@@H](O)[C@H](Oc2ccc(C=O)cc2)O1)/C=C/c1cc(O)c(O)cc1	87474	L6020.14678	/home/hp/project/gtchan-vs/glide-dock_XP_L6020	glide-dock_XP_L6020_pv.maegz	899	Nandinaside A	1813517-23-5	51139	1	0	OPLS3e	34.321156	1	L6020.maegz:14678-1	TBBP05603	Phenols	glide-grid_1	938	13	-6.0624442	-0.18945138	-0.60147065	-1.3575464	-6.0624442	-1.5438908	-0.19654748	0	-0.92664212	-44.978481	-9.699728	0.70310801	0	-83.653687	-54.678211	0	1	9	0	-6.0624442	-3.2446985	1	prime_mmgbsa_L6020	32	0	-7997.6685	1113.3059	-1315.6749	-641.2522	-1410.6281
O=C[C@H](O)[C@@H](O)[C@H](O)[C@H](O)CO[C@H]1[C@H](O)[C@@H](O)[C@H](O)CO1	86646	L6020.17107	/home/hp/project/gtchan-vs/glide-dock_XP_L6020	glide-dock_XP_L6020_pv.maegz	71	Primeverose	26531-85-1	51139	1	0	OPLS3e	15.27203	1	L6020.maegz:17107-1	TN5826		glide-grid_1	365	14	-10.583879	-0.50399423	-1.3904818	-2.6168425	-10.583879	-1.1752671	-0.31999999	0	-1.390269	-28.508816	-25.659384	1.141837	-0.024398809	-74.623695	-54.168201	0	1	1	0	-10.583879	-5.6654825	1	prime_mmgbsa_L6020	21	0	-7948.5137	1114.7017	-1315.0902	-631.42322	-1411.4215
O=C1O[C@@H](C[C@H](O)C[C@@H](O)/C=C/c2ccccc2)CC=C1	87473	L6020.13468	/home/hp/project/gtchan-vs/glide-dock_XP_L6020	glide-dock_XP_L6020_pv.maegz	898	Cryptomoscatone D2	276856-55-4	51139	1	0	OPLS3e	12.914273	1	L6020.maegz:13468-1	TN3724	Phenols	glide-grid_1	967	8	-6.0652747	-0.28882259	-0.79683965	-1.4996269	-6.0652747	-1.3791353	-0.67112899	0	-1.4431479	-38.013802	-5.5958104	0.87521249	-0.1	-59.606247	-43.609612	6.9219704	1	5	0	-6.0652747	-1.0009832	1	prime_mmgbsa_L6020	21	0	-8064.834	1107.9164	-1322.264	-637.76074	-1408.754
O=C(O)CCc1c(O[C@H]2[C@H](O)[C@@H](O)[C@H](O)[C@@H](CO[C@H]3[C@H](O)[C@@](O)(CO)CO3)O2)cc2occc2c1	86702	L6020.6386	/home/hp/project/gtchan-vs/glide-dock_XP_L6020	glide-dock_XP_L6020_pv.maegz	127			51139	1	0	OPLS3e	22.86112	1	L6020.maegz:6386-1	NP-019314	Benzofuranoids	glide-grid_1	436	16	-9.8488426	-0.28139549	-0.92046332	-2.1620395	-9.8488426	-1.6555605	-0.0079585481	0	-0.44197768	-36.873356	-21.264944	0.51365227	-0.019880647	-73.210556	-58.138298	4.7928147	1	10	0	-9.8488426	-5.1847663	1	prime_mmgbsa_L6020	35	0	-8008.4795	1120.1849	-1318.5942	-638.48029	-1393.9543
O=C(O[C@H]1[C@H](O)[C@@H](O)[C@H](O)[C@@H](CO[C@H]2[C@H](O)[C@@H](O)[C@H](O)[C@@H](CO)O2)O1)[C@]12[C@H](C3=C([C@@]4(C)[C@@H]([C@]5(C)[C@H](C(C)(C)[C@@H](O[C@H]6[C@H](O)[C@@H](O)[C@@H](O[C@H]7[C@H](O)[C@@H](O)[C@H](O)[C@@H](CO)O7)[C@@H](C)O6)CC5)CC4)CC3)CC1)CC(C)(C)CC2	86817	L6020.7645	/home/hp/project/gtchan-vs/glide-dock_XP_L6020	glide-dock_XP_L6020_pv.maegz	242	Rubenorside B	218615-42-0	51139	1	0	OPLS3e	125.23115	1	L6020.maegz:7645-1	NP-023920	Terpenoids	glide-grid_1	1052	25	-8.9746227	-0.11966164	-0.50463265	-1.6877561	-8.9746227	-0.66870695	0	0	-0.057726454	-29.296919	-31.255613	0.0096022813	-0.003966399	-82.411346	-60.552532	0	1	5	0	-8.9746227	-5.7600002	1	prime_mmgbsa_L6020	75	0	-7889.9028	1178.0502	-1290.8774	-647.31708	-1410.7683
O=C(OC[C@@H]1[C@@H](O)[C@H](O)[C@@H](O)[C@H](Oc2cc(O)c3C(=O)C(O)=C(c4cc(O)c(O)cc4)Oc3c2)O1)CC(=O)O	86673	L6020.18475	/home/hp/project/gtchan-vs/glide-dock_XP_L6020	glide-dock_XP_L6020_pv.maegz	98	Quercetin 7-O-(6''-O-malonyl)-beta-D-glucoside	98767-37-4	51139	1	0	OPLS3e	21.76807	1	L6020.maegz:18475-1	TCFN95208	Alkaloids	glide-grid_1	847	16	-10.112409	-0.25929251	-0.87931579	-2.1683874	-10.112409	-1.5847785	0	0	-0.11036078	-47.396355	-21.695425	0.33492371	-0.044333421	-70.13073	-69.091782	18.334909	1	7	0	-10.112409	-4.5005054	1	prime_mmgbsa_L6020	39	0	-8270.1748	1136.88	-1302.302	-633.32288	-1405.8262
O=C(O[C@H]1[C@H](O[C@H]2[C@H](O)[C@@H](O)[C@@H](O[C@H]3[C@H](O)[C@@H](O)[C@H](O)[C@@H](CO)O3)[C@H](C)O2)[C@@H](O)[C@@H](O)CO1)[C@]12[C@H](C=3[C@](C)([C@@]4(C)[C@@H]([C@]5(C)[C@H](C(C)(C)[C@@H](O[C@H]6[C@H](O[C@H]7[C@H](O)[C@H](O)[C@@H](O)[C@H](C)O7)[C@@H](O)[C@H](O[C@H]7[C@H](O)[C@@H](O)[C@H](O)CO7)[C@@H](CO)O6)CC5)CC4)CC=3)CC1)CC(C)(C)CC2	87402	L6020.6154	/home/hp/project/gtchan-vs/glide-dock_XP_L6020	glide-dock_XP_L6020_pv.maegz	827	Helianthoside 1	139051-63-1	51139	1	0	OPLS3e	153.52129	1	L6020.maegz:6154-1	NP-018419	Terpenoids	glide-grid_1	979	31	-6.405663	-0.068878099	-0.31206289	-1.1578035	-6.405663	-0.93162429	-0.39674082	0	0.10682432	-37.967819	-19.882931	0.19114371	-0.0083916588	-66.526649	-57.85075	0	1	5	0	-6.405663	-5.2851744	1	prime_mmgbsa_L6020	93	0	-7847.4795	1203.2872	-1294.2932	-661.29065	-1413.7042
O=C(O)CC/C(=C/Cc1c(O)c(C)c2c(c1O)C(=O)OC2)/C	87123	L6020.8360	/home/hp/project/gtchan-vs/glide-dock_XP_L6020	glide-dock_XP_L6020_pv.maegz	548			51139	1	0	OPLS3e	-2.7976639	1	L6020.maegz:8360-1	NP-025162	Benzofuranoids	glide-grid_1	437	8	-7.41892	-0.33722365	-0.94491386	-1.8134546	-7.41892	-1.3616712	-0.5958392	0	-1.5441997	-33.954002	-16.225321	0.98427421	-0.082330875	-62.737526	-50.179321	9.2945185	1	3	0	-7.41892	-2.5683329	1	prime_mmgbsa_L6020	22	0	-8115.4409	1105.1215	-1319.6152	-633.68561	-1404.7878
O[C@@H]([C@@H](/C=C/c1ccc(O)cc1)c1ccc(O)cc1)CO	87162	L6020.13478	/home/hp/project/gtchan-vs/glide-dock_XP_L6020	glide-dock_XP_L6020_pv.maegz	587	Agatharesinol	7288-11-1	51139	1	0	OPLS3e	20.574144	1	L6020.maegz:13478-1	TN3356	Lignans	glide-grid_1	362	9	-7.299665	-0.34760308	-0.95901054	-1.8048273	-7.299665	-1.7369483	-0.65473723	0	-1.7161999	-32.472111	-9.9938459	1.1074671	0	-59.463032	-42.465958	9.4234924	1	11	0	-7.299665	-2.4126997	1	prime_mmgbsa_L6020	21	0	-8043.5879	1112.3838	-1308.7462	-645.10773	-1402.3735
O=C1[C@@](O)(C)[C@H](O)[C@@H]2C(C=C(/C=C/[C@@](O)([C@H](O)[C@@H](CC)C)C)OC2)=C1	87053	L6020.3688	/home/hp/project/gtchan-vs/glide-dock_XP_L6020	glide-dock_XP_L6020_pv.maegz	478		1325172-11-9	51139	1	0	OPLS3e	21.073479	1	L6020.maegz:3688-1	NP-002580	Polyketides	glide-grid_1	208	9	-7.7927999	-0.311712	-0.9114514	-1.8471271	-7.7927999	-1.8913858	-0.10462987	0	-1.0062135	-38.023571	-16.845728	0.61463785	-0.076315776	-83.598091	-54.869297	7.1928482	1	4	0	-7.7927999	-3.8572469	1	prime_mmgbsa_L6020	25	0	-8035.3452	1118.7657	-1321.6522	-637.83789	-1396.8387
O=C(OC[C@@H]1[C@@H](O)[C@H](O)[C@@H](O)[C@H](OC2=C(c3cc(O)c(O)cc3)Oc3c(OC)c(O)cc(O)c3C2=O)O1)C[C@@](O)(CC(=O)O)C	86825	L6020.7572	/home/hp/project/gtchan-vs/glide-dock_XP_L6020	glide-dock_XP_L6020_pv.maegz	250			51139	1	0	OPLS3e	36.724209	1	L6020.maegz:7572-1	NP-023820	Flavonoids	glide-grid_1	171	20	-8.8990965	-0.19775771	-0.70340306	-1.8514086	-8.8990965	-1.7207879	-0.26593655	0	-0.33710819	-46.707516	-16.172588	0.37559932	-0.067994602	-75.727142	-62.880104	16.813139	1	1	0	-8.8990965	-4.3200002	1	prime_mmgbsa_L6020	45	0	-8306.1318	1141.4803	-1304.3044	-632.71149	-1409.2599
O=C(O)CCC/C=C\C[C@@H]1[C@@H](/C=C/[C@@H](O)CCc2ccccc2)[C@H](O)C[C@@H]1O	87171	L6020.1026	/home/hp/project/gtchan-vs/glide-dock_XP_L6020	glide-dock_XP_L6020_pv.maegz	596	Bimatoprost acid	38344-08-0	51139	1	0	OPLS3e	10.452619	1	L6020.maegz:1026-1	T20939		glide-grid_1	1083	15	-7.2336493	-0.25834462	-0.78448641	-1.6697387	-7.2336493	-2.4474785	-0.70404762	0	-0.92544413	-38.577923	-9.9601288	1.29097	0	-66.463676	-48.538052	11.034692	1	5	0	-7.2336493	-2.0903566	1	prime_mmgbsa_L6020	28	0	-8082.5894	1119.1575	-1329.8555	-646.74396	-1399.8114
O=C(O[C@H]1[C@@H](c2c3c(c(O)c(O)c2)C(=O)C(O)=CC([C@@H]2[C@H](OC(=O)c4cc(O)c(O)c(O)c4)Cc4c(O)cc(O)cc4O2)=C3)Oc2c(c(O)cc(O)c2)C1)c1cc(O)c(O)c(O)c1	87047	L6020.11263	/home/hp/project/gtchan-vs/glide-dock_XP_L6020	glide-dock_XP_L6020_pv.maegz	472	Theaflavin 3 3'-digallate	30462-35-2	51139	0.99999994	0	OPLS3e	70.292854	1	L6020.maegz:11263-1	T5429	Flavonoids	glide-grid_1	138	21	-7.8284125	-0.12426051	-0.49443969	-1.5221092	-7.8284125	-0.57875699	-0.38986769	0	0.00010347842	-44.294178	-19.330437	0.018224221	-0.040304713	-83.985168	-63.624615	11.512319	1	2	0	-7.8284125	-4.9337654	1	prime_mmgbsa_L6020	63	0	-8150.1914	1136.9032	-1272.2446	-637.29492	-1402.2539
O=C(/C=C/c1cc(O)c(O)cc1)c1c(O)c(O)c(O[C@H]2[C@H](O)[C@@H](O)[C@H](O)[C@@H](CO)O2)cc1	87283	L6020.10656	/home/hp/project/gtchan-vs/glide-dock_XP_L6020	glide-dock_XP_L6020_pv.maegz	708	Marein	535-96-6	51139	1	0	OPLS3e	45.889973	1	L6020.maegz:10656-1	TN1911	Chalcones	glide-grid_1	1286	14	-6.8082032	-0.21275635	-0.67545927	-1.5245422	-6.8082032	-1.4635361	0	0	-0.64439082	-35.403706	-13.08505	0.59299797	0	-65.884094	-48.488754	8.2733927	1	5	0	-6.8082032	-1.7459676	1	prime_mmgbsa_L6020	32	0	-7971.0283	1122.5881	-1304.1702	-637.69983	-1424.2119
O([C@@H](C=C)CCCCC)[C@H]1[C@H](O)[C@@H](O)[C@H](O)[C@@H](CO[C@H]2[C@H](O)[C@@H](O)[C@@H](O)CO2)O1	86739	L6020.7246	/home/hp/project/gtchan-vs/glide-dock_XP_L6020	glide-dock_XP_L6020_pv.maegz	164		244775-53-9	51139	1	0	OPLS3e	23.628582	1	L6020.maegz:7246-1	NP-022869	Polyketides	glide-grid_1	589	16	-9.512166	-0.32800573	-1.0077375	-2.1780448	-9.512166	-1.6865613	0	0	-0.86991614	-30.993761	-19.581528	0.69928545	-0.033716559	-57.658516	-50.575287	9.5238161	1	2	0	-9.512166	-4.9903412	1	prime_mmgbsa_L6020	29	0	-7959.061	1124.2605	-1321.599	-642.39856	-1397.1528
O=C(N[C@@H](CC(C)C)[C@H]1OC(=O)c2c(O)cccc2C1)[C@@H](O)[C@@H](O)[C@@H](N)CC(=O)O	86595	L6020.7974	/home/hp/project/gtchan-vs/glide-dock_XP_L6020	glide-dock_XP_L6020_pv.maegz	20	Amicoumacin B	82768-33-0	51139	1	0	OPLS3e	18.200689	1	L6020.maegz:7974-1	NP-024427	Alkaloids	glide-grid_1	163	14	-11.545414	-0.38484713	-1.1958095	-2.6232438	-11.545414	-1.4086061	-0.31999999	0	-1.1308199	-25.569853	-27.826616	0.99057502	0	-64.473145	-53.396469	9.4872475	1	40	0	-11.545414	-5.5897222	1	prime_mmgbsa_L6020	30	0	-8120.9507	1108.4919	-1304.4634	-629.80072	-1400.2952
O([C@@H](CCC)C)[C@H]1[C@H](O)[C@@H](O)[C@H](O)[C@@H](CO[C@H]2[C@H](O)[C@@H](O)[C@H](O)[C@@H](CO)O2)O1	86722	L6020.7357	/home/hp/project/gtchan-vs/glide-dock_XP_L6020	glide-dock_XP_L6020_pv.maegz	147			51139	1	0	OPLS3e	23.099562	1	L6020.maegz:7357-1	NP-023126	Aliphatic natural product	glide-grid_1	1198	15	-9.6714621	-0.34540936	-1.0488663	-2.2324574	-9.6714621	-1.6793519	0	0	-0.90634197	-28.904619	-20.158001	0.81148499	0	-57.501312	-49.062622	9.5510235	1	1	0	-9.6714621	-5.2215648	1	prime_mmgbsa_L6020	28	0	-7955.0928	1123.9337	-1322.3331	-638.41309	-1401.4006
O=C(/C=C/c1cc(O)c(O)cc1)c1c(O)c(O)c(O)cc1	86815	L6020.9871	/home/hp/project/gtchan-vs/glide-dock_XP_L6020	glide-dock_XP_L6020_pv.maegz	240	Okanin	484-76-4	51139	1	0	OPLS3e	28.231253	1	L6020.maegz:9871-1	TN2008	Chalcones	glide-grid_1	544	8	-8.9843922	-0.42782819	-1.1803455	-2.2213726	-8.9843922	-1.6345248	0	0	-1.7062454	-35.366924	-13.560783	0.65675116	0	-74.768578	-48.927708	4.2599854	1	8	0	-8.9843922	-3.8199711	1	prime_mmgbsa_L6020	21	0	-8040.1714	1118.2673	-1305.5519	-635.54285	-1410.0222
O=C(OCc1ccc(O[C@H]2[C@H](O)[C@@H](O)[C@H](O)[C@@H](CO)O2)cc1)[C@H](O)C(O[C@H]1[C@H](O)[C@@H](O)[C@H](O)[C@@H](CO)O1)(C)C	87042	L6020.6161	/home/hp/project/gtchan-vs/glide-dock_XP_L6020	glide-dock_XP_L6020_pv.maegz	467			51139	1	0	OPLS3e	41.050617	1	L6020.maegz:6161-1	NP-018437	Carbohydrates	glide-grid_1	538	20	-7.8336725	-0.20086339	-0.68117023	-1.6797618	-7.8336725	-2.1048119	-0.28152558	0	-0.10096995	-33.659798	-21.858557	0.44386047	0	-66.762093	-55.518356	10.559328	1	6	0	-7.8336725	-4.0328069	1	prime_mmgbsa_L6020	39	0	-7936.8794	1119.7577	-1308.0675	-641.84882	-1398.7328
O=C(O[C@H]1[C@H](O)[C@H](O)C=C(C(=O)O)C1)c1cc(O)c(O)c(O)c1	86980	L6020.5120	/home/hp/project/gtchan-vs/glide-dock_XP_L6020	glide-dock_XP_L6020_pv.maegz	405	5-0-Galloylshikimicacid	110082-91-2	51139	1	0	OPLS3e	18.901321	1	L6020.maegz:5120-1	NP-012427	Aliphatic natural product	glide-grid_1	766	10	-8.0373278	-0.34944901	-0.99378651	-1.9434986	-8.0373278	-0.93250334	-0.071961984	0	-1.6341451	-32.293591	-15.799951	0.70468998	-0.071058385	-58.29987	-48.09354	7.2730017	1	10	0	-8.0373278	-4.1577582	1	prime_mmgbsa_L6020	23	0	-8015.5898	1112.4834	-1309.3044	-633.22925	-1413.8275
O=C(OCc1ccc(O[C@H]2[C@H](O)[C@@H](O)[C@H](O)[C@@H](CO)O2)cc1)[C@@H](O)[C@@](O)(C(=O)OCc1ccc(O[C@H]2[C@H](O)[C@@H](O)[C@H](O)[C@@H](CO)O2)cc1)CC(C)C	87377	L6020.16932	/home/hp/project/gtchan-vs/glide-dock_XP_L6020	glide-dock_XP_L6020_pv.maegz	802	Loroglossin	58139-22-3	51139	1	0	OPLS3e	54.594479	1	L6020.maegz:16932-1	TN5834		glide-grid_1	835	27	-6.4920387	-0.1248469	-0.46599245	-1.3111935	-6.4920387	-1.8615603	-0.30273506	0	-0.23891491	-39.287609	-24.223946	0.43627912	0	-93.358406	-63.511555	10.071448	1	9	0	-6.4920387	-5.9652996	1	prime_mmgbsa_L6020	52	0	-7909.5142	1145.281	-1305.7762	-656.69946	-1407.1865
O=C(O[C@H]1[C@H](O[C@H]2[C@H](O)[C@H](O)[C@@H](O)[C@H](C)O2)[C@@H](O)[C@H](OCCc2cc(O)c(O)cc2)O[C@@H]1CO[C@H]1[C@H](O)[C@@H](O)[C@@H](O)CO1)/C=C/c1cc(O)c(O)cc1	86861	L6020.3469	/home/hp/project/gtchan-vs/glide-dock_XP_L6020	glide-dock_XP_L6020_pv.maegz	286	Angoroside A	111316-35-9	51139	1	0	OPLS3e	50.17144	1	L6020.maegz:3469-1	NP-001383	Simple aromatic products	glide-grid_1	357	24	-8.6585369	-0.16336863	-0.6136592	-1.742058	-8.6585369	-0.6737017	-0.33879465	0	-0.065222919	-38.300632	-24.465342	0.29727861	-0.043629151	-77.777168	-62.765972	18.999887	1	6	0	-8.6585369	-4.9500499	1	prime_mmgbsa_L6020	53	0	-7983.9766	1119.803	-1312.3369	-640.63135	-1393.3859
O=C(OC[C@@H]1[C@@H](O)[C@H](O)[C@@H](O)[C@H](Oc2cc(O)c3C(=O)C(O[C@H]4[C@H](O[C@H]5[C@H](O)[C@@H](O)[C@@H](O)[C@H](C)O5)[C@@H](O)[C@H](O)[C@@H](CO)O4)=C(c4ccc(O)cc4)Oc3c2)O1)/C=C\c1ccc(O)cc1	87172	L6020.7489	/home/hp/project/gtchan-vs/glide-dock_XP_L6020	glide-dock_XP_L6020_pv.maegz	597			51139	1	0	OPLS3e	57.180965	1	L6020.maegz:7489-1	NP-023357	Flavonoids	glide-grid_1	579	25	-7.2336073	-0.11302511	-0.45210046	-1.4021654	-7.2336073	-1.3650795	-0.097197399	0	-0.21094036	-39.146141	-25.870165	0.13379344	-0.0013814251	-77.404007	-65.016304	0	1	3	0	-7.2336073	-2.7804811	1	prime_mmgbsa_L6020	64	0	-8228.4668	1137.4081	-1290.0234	-635.9928	-1401.7694
O=C(O[C@H]1[C@H](O)[C@@H](O)[C@H](O)[C@@H](CO)O1)c1ccc(O)cc1	87085	L6020.14837	/home/hp/project/gtchan-vs/glide-dock_XP_L6020	glide-dock_XP_L6020_pv.maegz	510	1-(4-Hydroxybenzoyl)glucose	25545-07-7	51139	1	0	OPLS3e	19.521414	1	L6020.maegz:14837-1	TN2473	Phenols	glide-grid_1	591	9	-7.6072736	-0.3622511	-0.99942338	-1.880883	-7.6072736	-1.3693855	-0.30399999	0	-1.6952802	-26.837917	-17.410751	0.81542313	-0.023227429	-58.218357	-44.248669	7.4493294	1	2	0	-7.6072736	-3.6065786	1	prime_mmgbsa_L6020	21	0	-8008.5415	1113.2299	-1310.8497	-632.01764	-1402.1403
O=C(O[C@@H]1[C@@H](O)[C@H](O)[C@@H](CO)O[C@H]1OC(=O)c1cc(O)c(O)c(O)c1)/C=C\c1ccccc1	87185	L6020.18704	/home/hp/project/gtchan-vs/glide-dock_XP_L6020	glide-dock_XP_L6020_pv.maegz	610	2-Cinnamoyl-1-galloylglucose	56994-83-3	51139	1	0	OPLS3e	36.849476	1	L6020.maegz:18704-1	TCFN95098	Phenols	glide-grid_1	1217	14	-7.1867237	-0.2177795	-0.69853526	-1.5982902	-7.1867237	-1.3362681	-0.31999999	0	-1.0354035	-29.291735	-15.053585	0.65946996	-0.0053103482	-53.845856	-44.345318	8.8041601	1	1	0	-7.1867237	-3.66678	1	prime_mmgbsa_L6020	33	0	-7981.9136	1120.4659	-1296.4299	-635.62585	-1419.4441
O(C[C@@H]1[C@@H](O)[C@H](O)[C@@H](O)[C@H](Oc2c3c(O)c4C(=O)C=C(C)Oc4cc3cc(OC)c2)O1)[C@H]1[C@H](O)[C@@H](O[C@H]2[C@H](O)[C@@H](O)[C@H](O)[C@@H](CO[C@H]3[C@H](O)[C@@H](O)[C@H](O)[C@@H](CO)O3)O2)[C@H](O)[C@@H](CO)O1	86610	L6020.13114	/home/hp/project/gtchan-vs/glide-dock_XP_L6020	glide-dock_XP_L6020_pv.maegz	35	Cassiaside B2	218155-40-9	51139	1	0	OPLS3e	58.165833	1	L6020.maegz:13114-1	TN1470	Phenols	glide-grid_1	673	27	-11.131566	-0.17393072	-0.69572288	-2.1577473	-11.131566	-0.52032024	0	0	-0.12672572	-32.644188	-29.491245	0.093406633	-0.01357728	-87.993698	-62.135433	19.869719	1	33	0	-11.131566	-6.5866051	1	prime_mmgbsa_L6020	64	0	-8020.9355	1129.4742	-1291.6553	-637.81488	-1422.2828
O=C1[C@@H](O)[C@H](c2cc(O)c(O)cc2)Oc2c1c(O)cc(O)c2	86916	L6020.17665	/home/hp/project/gtchan-vs/glide-dock_XP_L6020	glide-dock_XP_L6020_pv.maegz	341	(-)-Dihydroquercetin	111003-33-9	51139	1	0	OPLS3e	21.256142	1	L6020.maegz:17665-1	TCFN92413	Flavonoids	glide-grid_1	473	6	-8.3299952	-0.37863615	-1.0609534	-2.0361547	-8.3299952	-1.8469647	0	0	-1.4223402	-34.404892	-12.895123	0.19919641	-0.018997721	-51.192123	-47.300014	4.4791675	1	9	0	-8.3299952	-3.3801911	1	prime_mmgbsa_L6020	22	0	-8110.4727	1108.158	-1301.3207	-633.05627	-1413.7449
O([C@@H](C(OC)(C)C)CC[C@@]1(C)[C@@H](O)[C@H](O)C[C@@]2(C)/C(=C\3/C[C@@]4(C)[C@H](O[C@@H](C(O[C@@H]5[C@H](NC(=O)C)[C@@H](O)[C@@H](O)[C@@H](CO)O5)(C)C)CC4)CC/3)/CC[C@@H]12)C(=O)C	87049	L6020.4550	/home/hp/project/gtchan-vs/glide-dock_XP_L6020	glide-dock_XP_L6020_pv.maegz	474			51139	1	0	OPLS3e	59.493725	1	L6020.maegz:4550-1	NP-007855	Terpenoids	glide-grid_1	303	18	-7.8127284	-0.14468016	-0.5468567	-1.5659959	-7.8127284	-1.2705679	-0.92302901	0	3.0386576e-005	-32.37141	-23.677439	0.17054699	-0.032959759	-56.994461	-56.048851	18.855995	1	1	0	-7.8127284	-1.7357377	1	prime_mmgbsa_L6020	54	0	-8065.313	1159.2352	-1311.2471	-644.46356	-1407.2611
O(C[C@@H]1[C@H](O)[C@H](O)[C@H](O)[C@H](O[C@@H]2C[C@H]3[C@@H](O)C[C@H]4[C@@H]5[C@](C)([C@@H]6[C@@H](C)[C@]7(O[C@H]6C5)OCC[C@@H](C)C7)CC[C@H]4[C@@]3(C)CC2)O1)[C@H]1[C@@H](O)[C@@H](O)[C@@H](O)[C@@H](CO)O1	87013	L6020.4745	/home/hp/project/gtchan-vs/glide-dock_XP_L6020	glide-dock_XP_L6020_pv.maegz	438			51139	1	0	OPLS3e	95.910645	1	L6020.maegz:4745-1	NP-008795	Steroids	glide-grid_1	926	14	-7.9431839	-0.14987139	-0.56295979	-1.5981323	-7.9431839	-1.8459762	0	0	-0.23897699	-29.686401	-17.780018	0.03254725	0	-72.354362	-47.466419	0	1	2	0	-7.9431839	-4.2532578	1	prime_mmgbsa_L6020	53	0	-8013.0518	1173.4071	-1301.2905	-650.40607	-1392.9108
O=C(OC[C@@H]1[C@H](O)[C@H](O)[C@@H](O)[C@H](OC2=C(c3cc(O)c(O)c(O)c3)Oc3c(c(O)cc(O)c3)C2=O)O1)c1cc(O)c(O)c(O)c1	87190	L6020.5311	/home/hp/project/gtchan-vs/glide-dock_XP_L6020	glide-dock_XP_L6020_pv.maegz	615		56317-08-9	51139	1	0	OPLS3e	35.692997	1	L6020.maegz:5311-1	NP-013500	Flavonoids	glide-grid_1	1272	18	-7.1528482	-0.15895218	-0.56537598	-1.4881111	-7.1528482	-0.87807715	-0.45123395	0	-0.099018291	-39.504433	-11.813867	0.23006621	0	-59.924339	-51.318298	5.8540711	1	28	0	-7.1528482	-3.2712359	1	prime_mmgbsa_L6020	45	0	-8227.7129	1118.6115	-1288.0892	-631.02875	-1416.9875
O=C1O[C@@H](/C=C/C[C@H](O)C[C@@H](O)/C=C/c2ccccc2)CC=C1	87184	L6020.13467	/home/hp/project/gtchan-vs/glide-dock_XP_L6020	glide-dock_XP_L6020_pv.maegz	609	Cryptofolione	160098-78-2	51139	1	0	OPLS3e	12.193315	1	L6020.maegz:13467-1	TN3721	Phenols	glide-grid_1	344	9	-7.1884174	-0.31253991	-0.8888219	-1.7382245	-7.1884174	-2.4301047	-0.71942931	0	-1.3489543	-31.240973	-12.166459	0.9403578	-0.043821093	-62.476517	-43.407433	6.0685177	1	1	0	-7.1884174	-2.0766947	1	prime_mmgbsa_L6020	23	0	-8053.7549	1107.6943	-1315.9253	-642.55261	-1411.672
O(C[C@@H]1[C@@H](O)[C@H](O)[C@@H](O)[C@@H](Oc2cc(O)c3C(=O)C(O)=C(c4cc(O)c(O)cc4)Oc3c2)O1)[C@@H]1[C@H](O)[C@@H](O)[C@@H](O)CO1	86774	L6020.2025	/home/hp/project/gtchan-vs/glide-dock_XP_L6020	glide-dock_XP_L6020_pv.maegz	199			51139	1	0	OPLS3e	51.199974	1	L6020.maegz:2025-1	STOCK1N-50334		glide-grid_1	551	16	-9.3126755	-0.22173037	-0.77074069	-1.9656659	-9.3126755	-0.99320656	0	0	-0.09097793	-32.100739	-25.254236	0.16801909	0	-75.966019	-57.354973	15.699633	1	4	0	-9.3126755	-5.453136	1	prime_mmgbsa_L6020	42	0	-8151.312	1133.4475	-1290.3533	-630.77716	-1413.4135
[P@@](=O)(O[P@@](=O)(OC[C@@H]1[C@@H](O)[C@@H](O)[C@H](n2c3ncnc(N)c3nc2)O1)O)(OP(=O)(O)O)O	86636	L6020.1236	/home/hp/project/gtchan-vs/glide-dock_XP_L6020	glide-dock_XP_L6020_pv.maegz	61	Adenosine 5'-triphosphate disodium salt	987-65-5	51139	0.9999972	0	OPLS3e	-30.314754	1	L6020.maegz:1236-1	T1352	Others	glide-grid_1	69	14	-10.67696	-0.34441808	-1.0819483	-2.4079816	-10.67696	-1.1091398	-0.39057943	0	-0.61516142	-43.675236	-26.449791	0.63646555	-0.082379356	-90.098419	-70.125031	11.443556	1	15	0	-10.67696	-5.6914496	1	prime_mmgbsa_L6020	31	0	-8523.0752	1144.4235	-1333.6812	-626.17145	-1411.4331
[P@@](=O)(O[P@@](=O)(OC[C@@H]1[C@@H](O)[C@@H](O)[C@H](n2c3ncnc(N)c3nc2)O1)O)(OP(=O)(O)O)O	86637	L6020.1237	/home/hp/project/gtchan-vs/glide-dock_XP_L6020	glide-dock_XP_L6020_pv.maegz	62	Adenosine disodium triphosphate	34369-07-8	51139	0.9999972	0	OPLS3e	-30.314754	1	L6020.maegz:1237-1	T2812	Others	glide-grid_1	70	14	-10.67696	-0.34441808	-1.0819483	-2.4079816	-10.67696	-1.1091398	-0.39057943	0	-0.61516142	-43.675236	-26.449791	0.63646555	-0.082379356	-90.098419	-70.125031	11.443556	1	15	0	-10.67696	-5.6914496	1	prime_mmgbsa_L6020	31	0	-8523.0752	1144.4235	-1333.6812	-626.17145	-1411.4331
O=C1C=2[C@H](O)[C@@H](O)[C@@H](O)[C@H](O)C=2OC(CCc2ccccc2)=C1	86994	L6020.10022	/home/hp/project/gtchan-vs/glide-dock_XP_L6020	glide-dock_XP_L6020_pv.maegz	419	Agarotetrol	69809-22-9	51139	1	0	OPLS3e	18.232927	1	L6020.maegz:10022-1	T2O2770	Ketone	glide-grid_1	778	7	-8.0013142	-0.34788322	-0.98933363	-1.9347903	-8.0013142	-1.7680194	-0.060076412	0	-1.238719	-34.548515	-14.968284	0.55196542	0	-65.991356	-49.5168	6.6180477	1	4	0	-8.0013142	-2.9839141	1	prime_mmgbsa_L6020	23	0	-8024.4082	1104.744	-1314.2946	-637.01318	-1399.0736
O=C1[C@H](/C=C(/CC/C=C\2/C(=O)O[C@@H](C(O)(C)C)CC/2)\C)[C@H](O)C=C1C	87404	L6020.7876	/home/hp/project/gtchan-vs/glide-dock_XP_L6020	glide-dock_XP_L6020_pv.maegz	829			51139	1	0	OPLS3e	7.2918811	1	L6020.maegz:7876-1	NP-024277	Terpenoids	glide-grid_1	577	7	-6.3860621	-0.25544247	-0.74691832	-1.5136881	-6.3860621	-1.8982069	-0.8177011	0	-1.0334092	-31.751879	-14.635962	0.78400445	-0.017407889	-59.763004	-46.38784	9.8069477	1	1	0	-6.3860621	-2.4826283	1	prime_mmgbsa_L6020	25	0	-8043.2993	1108.5822	-1325.1561	-640.26849	-1404.3376
O(C[C@@H]1[C@@H](O)[C@H](O)[C@@H](O)[C@H](Oc2cc(O)c3C(=O)C[C@@H](c4ccc(O)cc4)Oc3c2)O1)[C@H]1[C@H](O)[C@H](O)[C@@H](O)[C@H](C)O1	86715	L6020.10980	/home/hp/project/gtchan-vs/glide-dock_XP_L6020	glide-dock_XP_L6020_pv.maegz	140	Narirutin	14259-46-2	51139	0.99994999	0	OPLS3e	34.158638	1	L6020.maegz:10980-1	T4S2164	Flavonoid	glide-grid_1	319	14	-9.7290821	-0.23729469	-0.81824362	-2.0640571	-9.7290821	-0.72578603	-0.47999999	0	-0.1264331	-41.883728	-19.217003	0.19053814	0	-74.043633	-61.100731	7.6306171	1	5	0	-9.7290821	-4.3152242	1	prime_mmgbsa_L6020	41	0	-8126.4194	1128.2941	-1303.4612	-641.20636	-1399.6752
O(C)c1c(O)c(C/C=C(\C)/C)cc2C(=O)c3c(O)ccc(O)c3Oc12	87167	L6020.14183	/home/hp/project/gtchan-vs/glide-dock_XP_L6020	glide-dock_XP_L6020_pv.maegz	592	1 4 6-Trihydroxy-5-methoxy-7-prenylxanthone	160623-47-2	51139	1	0	OPLS3e	27.383144	1	L6020.maegz:14183-1	TN2494	Xanthones	glide-grid_1	1173	6	-7.2668986	-0.29067594	-0.84994167	-1.7224728	-7.2668986	-1.9932554	-0.030714573	0	-1.0749366	-35.372952	-12.24065	0.323576	0	-56.927685	-47.613602	10.427407	1	2	0	-7.2668986	-2.6445391	1	prime_mmgbsa_L6020	25	0	-8063.4102	1115.5944	-1308.1597	-638.9892	-1403.199
O=C(N[C@H]([C@H](O)/C=C/CC/C=C(/CCCCCCCCC)\C)CO[C@H]1[C@H](O)[C@@H](O)[C@H](O)[C@@H](CO)O1)[C@H](O)CCCCCCCCCCCCCCCC	87477	L6020.11787	/home/hp/project/gtchan-vs/glide-dock_XP_L6020	glide-dock_XP_L6020_pv.maegz	902	Cerebroside D	113773-89-0	51139	1	0	OPLS3e	27.629272	1	L6020.maegz:11787-1	NP-005176	Aliphatic natural product	glide-grid_1	349	41	-6.0615425	-0.11436872	-0.42960161	-1.2195545	-6.0615425	-2.4875109	0	0	-0.21030135	-48.140408	-14.997444	0.73861086	0	-80.472641	-63.137852	18.230474	1	3	0	-6.0615425	-2.8430398	1	prime_mmgbsa_L6020	53	0	-7966.3325	1138.1505	-1342.4352	-657.67224	-1390.782
O([C@@](C=C)(CC/C=C(/CC/C=C(/CC/C=C(/CO[C@H]1[C@H](O)[C@@H](O)[C@H](O[C@H]2[C@H](O)[C@H](O)[C@@H](O)[C@H](C)O2)[C@@H](CO[C@H]2[C@H](O)[C@H](O)[C@@H](O)[C@H](C)O2)O1)\C)\C)\C)C)[C@H]1[C@H](O[C@H]2[C@H](O)[C@@H](O)[C@H](O)[C@@H](CO)O2)[C@@H](O)[C@H](O)[C@@H](CO)O1	86689	L6020.6023	/home/hp/project/gtchan-vs/glide-dock_XP_L6020	glide-dock_XP_L6020_pv.maegz	114	Capsianoside VIII	914306-69-7	51139	1	0	OPLS3e	45.527531	1	L6020.maegz:6023-1	NP-017736	Terpenoids	glide-grid_1	678	39	-9.9214706	-0.13228628	-0.55787283	-1.8658191	-9.9214706	-1.3770691	-0.16	0	-0.086594619	-44.759071	-22.384846	0.16396296	-0.065932214	-81.608711	-67.143913	0	1	10	0	-9.9214706	-6.7968683	1	prime_mmgbsa_L6020	75	0	-7877.1343	1128.4619	-1329.6204	-652.8316	-1419.554
O(C[C@@H]1[C@H](O)[C@H](O)[C@H](O)[C@H](Oc2cc(O)c3C(=O)C(c4ccc(OC)cc4)=COc3c2)O1)[C@H]1[C@@H](O)[C@@H](O)[C@@H](O)[C@@H](C)O1	87046	L6020.4998	/home/hp/project/gtchan-vs/glide-dock_XP_L6020	glide-dock_XP_L6020_pv.maegz	471		53840-60-1	51139	1	0	OPLS3e	38.374214	1	L6020.maegz:4998-1	NP-011368	Flavonoids	glide-grid_1	1122	14	-7.8288307	-0.18640073	-0.6479339	-1.6524645	-7.8288307	-1.9977407	0	0	-0.20745157	-35.37495	-15.116794	0.17339945	0	-60.929317	-50.491745	8.5927267	1	6	0	-7.8288307	-4.153769	1	prime_mmgbsa_L6020	42	0	-8213.2773	1122.8501	-1285.2388	-639.38898	-1412.7018
O=C(O[C@H]1[C@H](O)[C@H](O)C[C@@](O)(C(=O)O)C1)/C=C/c1cc(O)c(OC)cc1	86968	L6020.4016	/home/hp/project/gtchan-vs/glide-dock_XP_L6020	glide-dock_XP_L6020_pv.maegz	393			51139	1	0	OPLS3e	29.441645	1	L6020.maegz:4016-1	NP-004675	Simple aromatic products	glide-grid_1	873	11	-8.1016092	-0.31160036	-0.92311484	-1.9026364	-8.1016092	-1.6998302	-0.15462439	0	-1.0376297	-32.794529	-15.552427	0.7101267	-0.080218069	-73.404564	-48.346958	8.8114777	1	2	0	-8.1016092	-2.8100939	1	prime_mmgbsa_L6020	26	0	-8042.8486	1116.9642	-1314.5858	-636.59399	-1408.3317
Oc1cc(O)cc(CCC/C=C\CCCCCCCc2cc(O)cc(O)c2)c1	87453	L6020.5433	/home/hp/project/gtchan-vs/glide-dock_XP_L6020	glide-dock_XP_L6020_pv.maegz	878			51139	1	0	OPLS3e	8.4934855	1	L6020.maegz:5433-1	NP-014426	Simple aromatic products	glide-grid_1	430	16	-6.183672	-0.22084542	-0.67061675	-1.4273731	-6.183672	-2.1614747	-0.84423918	0	-0.83790779	-39.639599	-15.481018	1.57812	0	-81.035767	-55.120617	0	1	4	0	-6.183672	-2.2941577	1	prime_mmgbsa_L6020	28	0	-8150.1602	1115.0491	-1321.662	-644.15997	-1396.8663
O=C(O)CCCCCCC[C@@H](O)[C@@H](O)CCCCCCO	87054	L6020.2300	/home/hp/project/gtchan-vs/glide-dock_XP_L6020	glide-dock_XP_L6020_pv.maegz	479			51139	1	0	OPLS3e	6.5063229	1	L6020.maegz:2300-1	STOCK1N-54584		glide-grid_1	749	19	-7.7850661	-0.37071744	-1.0227813	-1.9248419	-7.7850661	-1.9754666	-1.4454136	0	-1.4576548	-25.962349	-16.16024	2.9850104	0	-56.652107	-42.122589	7.1227965	1	10	0	-7.7850661	-4.8869834	1	prime_mmgbsa_L6020	21	0	-8051.3491	1117.9751	-1321.7234	-636.78265	-1406.3175
O=C(O)CCCCCCC[C@@H](O)[C@@H](O)CCCCCCO	87055	L6020.841	/home/hp/project/gtchan-vs/glide-dock_XP_L6020	glide-dock_XP_L6020_pv.maegz	480	Aleuritic Acid	533-87-9	51139	1	0	OPLS3e	6.5063229	1	L6020.maegz:841-1	T2886	Others	glide-grid_1	750	19	-7.7850661	-0.37071744	-1.0227813	-1.9248419	-7.7850661	-1.9754666	-1.4454136	0	-1.4576548	-25.962349	-16.16024	2.9850104	0	-56.652107	-42.122589	7.1227965	1	10	0	-7.7850661	-4.8869834	1	prime_mmgbsa_L6020	21	0	-8051.3491	1117.9751	-1321.7234	-636.78265	-1406.3175
O(C[C@@H]1[C@@H](O)[C@H](O)[C@@H](O)[C@H](Oc2c3c(O)c4C(=O)OC(C)=Cc4cc3cc(OC)c2)O1)[C@H]1[C@H](O)[C@@H](O)[C@H](O)[C@@H](CO)O1	86614	L6020.10339	/home/hp/project/gtchan-vs/glide-dock_XP_L6020	glide-dock_XP_L6020_pv.maegz	39	Cassiaside C	119170-52-4	51139	1	0	OPLS3e	45.039295	1	L6020.maegz:10339-1	TN1471	Phenols	glide-grid_1	99	15	-11.022654	-0.26244414	-0.9122628	-2.3265982	-11.022654	-1.7114238	0	0	-0.34198892	-39.666279	-22.571175	0.16796103	-0.032987591	-71.374138	-62.237453	11.519848	1	6	0	-11.022654	-5.9487972	1	prime_mmgbsa_L6020	42	0	-8075.7803	1126.6198	-1295.2413	-642.59412	-1396.7729
O=C(O)[C@@H]([C@H](O[C@H]1[C@H](O)[C@@H](O)[C@H](O)[C@@H](CO)O1)CCCCCCCCCCC[C@@H](O)C(C)C)C	86700	L6020.6895	/home/hp/project/gtchan-vs/glide-dock_XP_L6020	glide-dock_XP_L6020_pv.maegz	125			51139	1	0	OPLS3e	19.121325	1	L6020.maegz:6895-1	NP-021176	Aliphatic natural product	glide-grid_1	111	24	-9.8530283	-0.28979495	-0.93882316	-2.1768103	-9.8530283	-2.4653974	-0.79761142	0	-0.050159864	-46.025734	-18.006298	1.4265572	-0.083754689	-94.78257	-64.032036	21.724886	1	10	0	-9.8530283	-3.3833122	1	prime_mmgbsa_L6020	34	0	-8018.3257	1124.8771	-1338.8514	-645.49103	-1389.6246
O=C(Nc1c(C(=O)O)cc(O)cc1)/C=C/c1ccc(O)cc1	87436	L6020.6578	/home/hp/project/gtchan-vs/glide-dock_XP_L6020	glide-dock_XP_L6020_pv.maegz	861	Avenanthramide A	108605-70-5	51139	1	0	OPLS3e	29.354998	1	L6020.maegz:6578-1	NP-020066	Alkaloids	glide-grid_1	207	8	-6.2687488	-0.28494313	-0.79842186	-1.5323108	-6.2687488	-1.9780679	-0.74705452	0	-1.4435582	-36.873215	-12.249433	1.0251458	-0.086742975	-63.143364	-49.122646	0	1	1	0	-6.2687488	-2.0641582	1	prime_mmgbsa_L6020	22	0	-8129.5244	1124.5574	-1308.0583	-636.29443	-1401.2559
O([C@@H](C(O)(C)C)CC[C@@H](C)[C@@H]1[C@]2(C)[C@](C)([C@H]3[C@@](C)([C@H](O)C2)[C@H]2C(C(C)(C)[C@@H](O[C@H]4[C@H](O)[C@@H](O)[C@H](O)[C@@H](CO[C@H]5[C@H](O)[C@@H](O)[C@H](O)[C@@H](CO)O5)O4)CC2)=CC3)CC1)[C@H]1[C@H](O[C@H]2[C@H](O)[C@@H](O)[C@H](O)[C@@H](CO)O2)[C@@H](O)[C@H](O)[C@@H](CO[C@H]2[C@H](O)[C@@H](O)[C@H](O)[C@@H](CO)O2)O1	86577	L6020.11915	/home/hp/project/gtchan-vs/glide-dock_XP_L6020	glide-dock_XP_L6020_pv.maegz	2	Mogroside V	88901-36-4	51139	1	0	OPLS3e	115.18144	1	L6020.maegz:11915-1	T2978	Glycosides	glide-grid_1	13	39	-13.445666	-0.1510749	-0.67451096	-2.449728	-13.445666	-1.3479203	-0.58844799	0	-0.051561866	-38.380306	-24.201727	0.058311105	-0.026800999	-85.251144	-62.582031	19.674896	1	1	0	-13.445666	-8.501915	1	prime_mmgbsa_L6020	89	0	-7859.8857	1166.4282	-1287.7419	-660.00702	-1414.1371
P(=O)(OC[C@@H]1[C@@H](O)[C@@H](O)[C@H](n2c3N=C(N)NC(=O)c3nc2)O1)(O)O	87001	L6020.1093	/home/hp/project/gtchan-vs/glide-dock_XP_L6020	glide-dock_XP_L6020_pv.maegz	426	Guanosine 5'-monophosphate disodium salt	5550-12-9	51139	0.9999404	0	OPLS3e	19.544092	1	L6020.maegz:1093-1	T4901	Purine nucleotides	glide-grid_1	843	8	-7.9767809	-0.33236587	-0.95870906	-1.9092097	-7.9767809	-0.97503471	0	0	-1.657361	-35.491127	-27.589243	0.58246213	-0.017730057	-66.898445	-63.080368	4.9628606	1	75	0	-7.9767809	-4.7231226	1	prime_mmgbsa_L6020	24	0	-8176.2373	1136.2275	-1316.9399	-626.4093	-1406.6599
O=C1OC(c2ccc(O)cc2)=Cc2c1c(O)c(O)cc2	87196	L6020.6636	/home/hp/project/gtchan-vs/glide-dock_XP_L6020	glide-dock_XP_L6020_pv.maegz	621			51139	1	0	OPLS3e	22.429455	1	L6020.maegz:6636-1	NP-020298	Lignans	glide-grid_1	293	4	-7.1212783	-0.3560639	-0.96650612	-1.7822211	-7.1212783	-1.559688	-0.31999999	0	-1.8556725	-28.986362	-12.255289	0.24487346	0	-55.092789	-41.241653	2.988734	1	7	0	-7.1212783	-1.9289035	1	prime_mmgbsa_L6020	20	0	-8069.5811	1107.2955	-1297.736	-636.77582	-1403.4418
O=C(NC/C=C/C=C(/[C@@H](OC)[C@@H](C)[C@H]1[C@@H](O)[C@@H](O)[C@@H](/C=C/C=C/C=C(/C(=O)C=2C(=O)N(C)C=CC=2O)\C)O1)\C)[C@@H](CC)[C@]1(O)[C@H](O)[C@H](O)C(C)(C)[C@H](/C=C/C=C/C)O1	87282	L6020.6301	/home/hp/project/gtchan-vs/glide-dock_XP_L6020	glide-dock_XP_L6020_pv.maegz	707	Goldinodox	12704-90-4	51139	1	0	OPLS3e	41.011047	1	L6020.maegz:6301-1	NP-019044	Alkaloids	glide-grid_1	300	24	-6.8143835	-0.11748938	-0.45478687	-1.3465983	-6.8143835	-2.4129546	-0.28953108	0	-0.17521189	-44.642181	-6.9974995	0.22705032	-0.016751856	-61.150253	-51.639683	12.241238	1	6	0	-6.8143835	-3.0708878	1	prime_mmgbsa_L6020	58	0	-8097.0425	1129.5426	-1307.0498	-654.94757	-1407.8127
P(=O)(OC[C@@H]1[C@@H](O)[C@@H](O)[C@H](N2C(=O)N=C(N)C=C2)O1)(O)O	86946	L6020.1825	/home/hp/project/gtchan-vs/glide-dock_XP_L6020	glide-dock_XP_L6020_pv.maegz	371			51139	0.99995971	0	OPLS3e	21.786728	1	L6020.maegz:1825-1	STOCK1N-32186		glide-grid_1	486	8	-8.1889906	-0.38995191	-1.0758477	-2.0247114	-8.1889906	-0.7992391	-0.34223416	0	-1.506768	-35.951736	-23.320755	0.71650183	-0.035908293	-79.817032	-59.272491	10.457478	1	4	0	-8.1889906	-4.3968191	1	prime_mmgbsa_L6020	21	0	-8174.5435	1132.2174	-1319.0741	-624.91901	-1400.4445
O(C)c1c(O)c(O)cc(CC[C@@H](O)C[C@H](O)CCc2cc(O)c(O)cc2)c1	86917	L6020.14535	/home/hp/project/gtchan-vs/glide-dock_XP_L6020	glide-dock_XP_L6020_pv.maegz	342	Alpinin B	2125947-85-3	51139	1	0	OPLS3e	24.112318	1	L6020.maegz:14535-1	TBBP06181	Phenols	glide-grid_1	220	15	-8.3238525	-0.30829084	-0.92487252	-1.9376557	-8.3238525	-1.8608028	-0.80000001	0	-0.82898021	-29.825794	-17.62834	1.0826309	0	-71.098595	-47.454136	0	1	4	0	-8.3238525	-3.7876039	1	prime_mmgbsa_L6020	27	0	-8056.001	1122.3888	-1301.453	-643.61188	-1404.1691
O(C[C@@H]1[C@@H](O)[C@H](O)[C@@H](O)[C@H](Oc2c(OC)c(O)c3C(=O)C(c4ccc(O)cc4)=COc3c2)O1)[C@H]1[C@H](O)[C@@H](O)[C@H](O)CO1	86732	L6020.11005	/home/hp/project/gtchan-vs/glide-dock_XP_L6020	glide-dock_XP_L6020_pv.maegz	157	Tectorigenin 7-O-xylosylglucoside	231288-19-0	51139	1	0	OPLS3e	40.238811	1	L6020.maegz:11005-1	TN2262	Flavonoids	glide-grid_1	596	15	-9.5685425	-0.22782245	-0.79191691	-2.0196729	-9.5685425	-1.6053299	0	0	-0.2965104	-34.843227	-19.142384	0.17069431	-0.031785451	-70.024338	-53.985611	10.737045	1	1	0	-9.5685425	-5.0066185	1	prime_mmgbsa_L6020	42	0	-8161.8926	1141.4681	-1291.8234	-639.95831	-1412.6654
O=C(C)c1c(O[C@H]2[C@H](O)[C@@H](O)[C@H](O)[C@@H](CO[C@H]3[C@H](O)[C@@H](O)[C@@H](O)CO3)O2)cc(OC)cc1	86699	L6020.10697	/home/hp/project/gtchan-vs/glide-dock_XP_L6020	glide-dock_XP_L6020_pv.maegz	124	Paeonolide	72520-92-4	51139	0.99994999	0	OPLS3e	49.522282	1	L6020.maegz:10697-1	T6S1657	Phenols	glide-grid_1	320	13	-9.8614836	-0.30817136	-0.97838312	-2.2082551	-9.8614836	-1.3900737	0	0	-0.80092472	-32.017002	-20.345659	0.33231553	-0.032382265	-66.063995	-52.362659	9.0941696	1	2	0	-9.8614836	-4.987906	1	prime_mmgbsa_L6020	32	0	-8012.2012	1130.97	-1305.3773	-639.94806	-1401.0132
O=C(OC[C@@H]1[C@@H](O)[C@H](O)[C@@H](O)[C@H](OC[C@@H]2[C@@H](O)[C@H](O)[C@@H](O)[C@H](OC(=O)C=3C(C)(C)CCCC=3C)O2)O1)/C=C/c1cc(OC)c(O)c(OC)c1	87343	L6020.8438	/home/hp/project/gtchan-vs/glide-dock_XP_L6020	glide-dock_XP_L6020_pv.maegz	768			51139	1	0	OPLS3e	65.363998	1	L6020.maegz:8438-1	NP-025314	Terpenoids	glide-grid_1	1026	20	-6.6046171	-0.13478811	-0.49323088	-1.3501348	-6.6046171	-1.4982374	-0.16	0	-0.67100954	-53.445393	-7.8666954	0.30844575	0	-84.346642	-61.312088	6.3774338	1	9	0	-6.6046171	-3.23	1	prime_mmgbsa_L6020	49	0	-7955.1499	1135.2853	-1322.54	-651.15918	-1411.4124
O=C(O)CC[C@H]1N(C)C(=O)C(C(=O)/C=C/C=C/C=C/C=C/C=C/C)=C1O	87247	L6020.18515	/home/hp/project/gtchan-vs/glide-dock_XP_L6020	glide-dock_XP_L6020_pv.maegz	672	Fuligorubin A	108343-55-1	51139	1	0	OPLS3e	1.1344039	1	L6020.maegz:18515-1	TCFN00117	Alkaloids	glide-grid_1	776	11	-6.9420977	-0.26700374	-0.79099756	-1.6303289	-6.9420977	-1.8262372	-0.35806039	0	-1.4667727	-41.663685	-10.836863	1.34883	-0.019398369	-76.311081	-52.500546	8.2107687	1	10	0	-6.9420977	-2.7797978	1	prime_mmgbsa_L6020	26	0	-8092.772	1119.85	-1338.7998	-637.7962	-1402.7742
O(C)c1c(OC)cc2oc(c(O)c2c1)-c1cc(C/C=C(\C)/C)c(O)cc1	87409	L6020.19323	/home/hp/project/gtchan-vs/glide-dock_XP_L6020	glide-dock_XP_L6020_pv.maegz	834	Liconeolignan	82209-75-4	51139	1	0	OPLS3e	30.059772	1	L6020.maegz:19322-1	T32745		glide-grid_1	1302	7	-6.3689284	-0.24495877	-0.72568941	-1.4957219	-6.3689284	-1.6884178	-0.60959822	0	-1.2586217	-30.752491	-13.859975	0.45641845	0	-54.998634	-44.612465	5.6086545	1	4	0	-6.3689284	-1.6625	1	prime_mmgbsa_L6020	26	0	-8021.1338	1123.0336	-1305.0764	-641.73352	-1403.1462
O(C[C@@H]1[C@@H](O)[C@H](O)[C@@H](O)[C@H](OC2=C(c3cc(OCCO)c(OCCO)cc3)Oc3c(c(O)cc(OCCO)c3)C2=O)O1)[C@H]1[C@H](O)[C@H](O)[C@@H](O)[C@H](C)O1	86669	L6020.11169	/home/hp/project/gtchan-vs/glide-dock_XP_L6020	glide-dock_XP_L6020_pv.maegz	94	Troxerutin	7085-55-4	51139	1	0	OPLS3e	53.068077	1	L6020.maegz:11169-1	T0772	Flavonoid	glide-grid_1	1191	25	-10.14776	-0.19514923	-0.72839671	-2.0495377	-10.14776	-1.7249687	0	0	0.26513916	-40.532398	-21.588776	0.39721265	0	-76.793129	-62.121174	0	1	10	0	-10.14776	-4.8000002	1	prime_mmgbsa_L6020	52	0	-8149.6855	1150.3807	-1304.4506	-642.21582	-1401.7092
O(CC=1C(=O)O[C@@H]([C@@H](C)[C@@H]2[C@]3(C)[C@H]([C@H]4[C@H](O)C=C5[C@](C)(C(=O)CC=C5)[C@H]4CC3)CC2)CC=1C)[C@H]1[C@H](O)[C@@H](O)[C@H](O)[C@@H](CO)O1	87003	L6020.13622	/home/hp/project/gtchan-vs/glide-dock_XP_L6020	glide-dock_XP_L6020_pv.maegz	428	Daturametelin I	904667-65-8	51139	0.99996454	0	OPLS3e	70.368225	1	L6020.maegz:13622-1	TN3774	Steroids	glide-grid_1	1260	11	-7.9596281	-0.18090063	-0.63864225	-1.6637359	-7.9596281	-0.77571529	-0.63999999	0	-0.1727148	-27.818329	-21.347961	0.20314398	-0.0076626437	-55.112495	-49.16629	14.044486	1	9	0	-7.9596281	-2.602277	1	prime_mmgbsa_L6020	44	0	-8015.3193	1152.8909	-1297.2849	-645.211	-1414.8937
O=C(O[C@@H]1[C@@H](O)[C@H](OCCc2cc(O)c(O)cc2)O[C@H](CO[C@H]2[C@H](O)[C@H](O)[C@@H](O)[C@H](C)O2)[C@H]1O)/C=C/c1cc(O)c(O)cc1	87330	L6020.11061	/home/hp/project/gtchan-vs/glide-dock_XP_L6020	glide-dock_XP_L6020_pv.maegz	755	Forsythoside I	1177581-50-8	51139	1	0	OPLS3e	41.454941	1	L6020.maegz:11061-1	T8277	Phenols	glide-grid_1	656	20	-6.6470547	-0.15106942	-0.5333277	-1.3893794	-6.6470547	-1.3543755	-0.15383287	0	-0.72923964	-47.999283	-10.188328	0.46059904	0	-75.382896	-58.187611	0	1	8	0	-6.6470547	-2.8800001	1	prime_mmgbsa_L6020	44	0	-7977.8037	1114.7244	-1313.9706	-647.32251	-1406.9027
P(=O)(OC[C@@H]1[C@@H](O)[C@@H](O)[C@H](N2C(=O)N=C(N)C=C2)O1)(O)O	86929	L6020.10046	/home/hp/project/gtchan-vs/glide-dock_XP_L6020	glide-dock_XP_L6020_pv.maegz	354	5'-Cytidylic acid	63-37-6	51139	0.99995971	0	OPLS3e	17.874969	1	L6020.maegz:10046-1	TMO2752	Glycosides	glide-grid_1	474	8	-8.2829189	-0.39442468	-1.0881878	-2.0479348	-8.2829189	-0.79936385	-0.35611206	0	-1.5043722	-35.985432	-23.26836	0.71650183	-0.036635045	-76.178108	-59.253792	15.268695	1	6	0	-8.2829189	-3.8282382	1	prime_mmgbsa_L6020	21	0	-8174.5342	1132.2281	-1319.0844	-624.91962	-1400.465
P(=O)(OC[C@@H]1[C@@H](O)[C@@H](O)[C@H](N2C(=O)N=C(N)C=C2)O1)(O)O	86931	L6020.2067	/home/hp/project/gtchan-vs/glide-dock_XP_L6020	glide-dock_XP_L6020_pv.maegz	356			51139	0.99995971	0	OPLS3e	21.784721	1	L6020.maegz:2067-1	STOCK1N-50932		glide-grid_1	489	8	-8.2695541	-0.39378828	-1.086432	-2.0446305	-8.2695541	-0.80169064	-0.34308022	0	-1.5083576	-35.961784	-23.281914	0.71650183	-0.035860464	-84.781021	-59.243698	0	1	6	0	-8.2695541	-4.4696879	1	prime_mmgbsa_L6020	21	0	-8174.5371	1132.2158	-1319.0748	-624.91901	-1400.4185
S(=O)(=O)(Oc1c2C(=O)C(O)=C(c3cc(O)c(O)cc3)Oc2cc(O)c1)O	86844	L6020.7309	/home/hp/project/gtchan-vs/glide-dock_XP_L6020	glide-dock_XP_L6020_pv.maegz	269			51139	1	0	OPLS3e	11.482997	1	L6020.maegz:7309-1	NP-023005	Flavonoids	glide-grid_1	495	8	-8.7748871	-0.33749565	-0.99982953	-2.0607533	-8.7748871	-1.8958602	-0.096705154	0	-1.0688863	-35.981163	-17.858143	0.39862633	-0.096142918	-73.027679	-53.839306	7.6678715	1	2	0	-8.7748871	-3.5056305	1	prime_mmgbsa_L6020	26	0	-8242.4824	1122.8619	-1300.9492	-629.74268	-1403.1898
O=C(NCCc1ccc(O)cc1)[C@H](NC(=O)C)CCC(=O)O	87239	L6020.6575	/home/hp/project/gtchan-vs/glide-dock_XP_L6020	glide-dock_XP_L6020_pv.maegz	664			51139	1	0	OPLS3e	1.900094	1	L6020.maegz:6575-1	NP-020050	Alkaloids	glide-grid_1	115	12	-6.9701076	-0.31682307	-0.88775069	-1.7037486	-6.9701076	-1.6028688	-1.1766109	0	-1.3066286	-37.188034	-18.333431	1.7513876	-0.22683178	-76.774277	-55.521465	5.1645122	1	32	0	-6.9701076	-2.8271475	1	prime_mmgbsa_L6020	22	0	-8121.144	1112.6765	-1320.2626	-634.57343	-1398.571
O=C1C(CO)=C2C(O1)=C[C@]1(C)[C@H]([C@H](CO)[C@@H]3[C@H]1C3)C2	87485	L6020.13267	/home/hp/project/gtchan-vs/glide-dock_XP_L6020	glide-dock_XP_L6020_pv.maegz	910	Shizukanolide F	120061-96-3	51139	1	0	OPLS3e	22.543732	1	L6020.maegz:13267-1	TN5008	Sesquiterpenoids	glide-grid_1	453	4	-6.0308089	-0.31741098	-0.84697998	-1.5289395	-6.0308089	-0.7512151	-0.59792346	0	-2.0097907	-25.931444	-15.895164	0.51561618	0	-64.878952	-41.826607	1.6121002	1	2	0	-6.0308089	-2.7482841	1	prime_mmgbsa_L6020	19	0	-8032.5679	1121.9028	-1315.0869	-635.49426	-1408.8104
O(C[C@@H]1[C@@H](O)[C@H](O)[C@@H](O)[C@H](Oc2cc(C/C=C(\C)/C)c(O)cc2)O1)[C@H]1[C@H](O)[C@@](O)(CO)CO1	86924	L6020.3234	/home/hp/project/gtchan-vs/glide-dock_XP_L6020	glide-dock_XP_L6020_pv.maegz	349			51139	1	0	OPLS3e	26.129522	1	L6020.maegz:3234-1	NP-000302	Simple aromatic products	glide-grid_1	1103	15	-8.3056831	-0.25168738	-0.80729592	-1.847141	-8.3056831	-1.5226333	0	0	-0.3789134	-35.430969	-14.97724	0.5072307	-0.028418895	-75.356468	-50.408211	0	1	5	0	-8.3056831	-3.3599999	1	prime_mmgbsa_L6020	33	0	-7968.3652	1117.834	-1321.3151	-646.55786	-1404.2737
O=C(O)[C@@H](NC(=O)c1ccc(NC[C@H]2N(C=O)c3c(O)nc(N)nc3NC2)cc1)CCCC(=O)O	86592	L6020.2342	/home/hp/project/gtchan-vs/glide-dock_XP_L6020	glide-dock_XP_L6020_pv.maegz	17			51139	0.016030645	0	OPLS3e	27.367855	1	L6020.maegz:2342-2	STOCK1N-63853		glide-grid_1	11	15	-11.695928	-0.33416936	-1.0930902	-2.5675156	-11.695928	-2.1168339	-0.94109744	0	-1.2128801	-46.382545	-17.048883	0.94109154	-0.064720213	-99.271469	-63.431431	15.041701	1	36	0	-11.695928	-4.2820354	1	prime_mmgbsa_L6020	35	0	-8287.2539	1142.6602	-1305.5913	-634.47968	-1403.8895
O=C(O[C@H]1[C@H](O)[C@@H](O)[C@H](O)[C@@H](CO)O1)[C@]12[C@H](C=3[C@](C)([C@@]4(C)[C@@H]([C@]5(C)[C@H](C(C)(C)[C@@H](O[C@H]6[C@H](O[C@H]7[C@H](O)[C@@H](O)[C@H](O)[C@@H](CO)O7)[C@@H](O[C@H]7[C@H](O)[C@@H](O[C@H]8[C@H](O)[C@@H](O)[C@H](O)[C@@H](CO)O8)[C@H](O)[C@@H](CO)O7)[C@H](O)[C@@H](CO)O6)CC5)CC4)CC=3)CC1)CC(C)(C)CC2	86852	L6020.12685	/home/hp/project/gtchan-vs/glide-dock_XP_L6020	glide-dock_XP_L6020_pv.maegz	277	Araloside X	344911-90-6	51139	1	0	OPLS3e	139.68208	1	L6020.maegz:12685-1	T3S0289	Triterpenoids	glide-grid_1	416	33	-8.7567186	-0.099508159	-0.44260833	-1.5987183	-8.7567186	-0.72327	-0.18502593	0	-0.017000066	-35.077217	-21.605751	0.0064514303	-0.011341047	-76.041229	-56.682968	0	1	3	0	-8.7567186	-5.7099128	1	prime_mmgbsa_L6020	88	0	-7865.7188	1184.0969	-1290.9751	-653.90015	-1400.6095
O(C[C@@H](CO)c1cc(OC)c(O)cc1)[C@H]1[C@H](O)[C@@H](O)[C@H](O)[C@@H](CO)O1	86944	L6020.5485	/home/hp/project/gtchan-vs/glide-dock_XP_L6020	glide-dock_XP_L6020_pv.maegz	369	Junipediol A 8-glucoside	188894-18-0	51139	1	0	OPLS3e	29.874187	1	L6020.maegz:5485-1	NP-014861	Simple aromatic products	glide-grid_1	1244	13	-8.1911745	-0.32764697	-0.95804554	-1.9415537	-8.1911745	-1.601611	-0.32420647	0	-1.0828369	-32.669674	-13.439507	0.88611686	0	-55.643841	-46.10918	0	1	3	0	-8.1911745	-3.4403539	1	prime_mmgbsa_L6020	25	0	-7979.5737	1121.8102	-1310.8638	-641.12921	-1406.7819
Oc1cc(O)cc(CCCCC/C=C\CCCCCCCc2cc(O)cc(O)c2)c1	87256	L6020.5172	/home/hp/project/gtchan-vs/glide-dock_XP_L6020	glide-dock_XP_L6020_pv.maegz	681		52483-24-6	51139	1	0	OPLS3e	2.8956981	1	L6020.maegz:5172-1	NP-012688	Simple aromatic products	glide-grid_1	1296	18	-6.9001899	-0.23000634	-0.71468318	-1.5677984	-6.9001899	-1.9367496	-0.98834062	0	-0.65450394	-36.335091	-17.751154	1.6220311	0	-85.278915	-54.086246	5.6068535	1	10	0	-6.9001899	-2.0165267	1	prime_mmgbsa_L6020	30	0	-8141.812	1114.791	-1323.5696	-644.64136	-1398.7909
O=C1[C@]2([C@@H](c3ccc(O)cc3)Oc3c2c(O)c2c(O[C@@H]([C@H](O)C2)c2cc(O)c(O)cc2)c3)Oc2c1c(O)cc(O)c2	87048	L6020.5290	/home/hp/project/gtchan-vs/glide-dock_XP_L6020	glide-dock_XP_L6020_pv.maegz	473			51139	0.99999994	0	OPLS3e	29.923729	1	L6020.maegz:5290-1	NP-013333	Lignans	glide-grid_1	578	9	-7.819386	-0.19071673	-0.65763271	-1.6589087	-7.819386	-2.2846334	0	0	-0.25903043	-38.32399	-14.756674	0.055308919	0	-65.044411	-53.080666	5.0619588	1	26	0	-7.819386	-2.8800001	1	prime_mmgbsa_L6020	41	0	-8195.4736	1125.4683	-1292.5327	-645.36926	-1402.7604
O=C(O)[C@@H]1[C@@H](O)[C@H](O)[C@@H](O)[C@H](Oc2cc(O)c3C(=O)C=C(c4cc(O)c(O)cc4)Oc3c2)O1	86802	L6020.11805	/home/hp/project/gtchan-vs/glide-dock_XP_L6020	glide-dock_XP_L6020_pv.maegz	227	Luteolin-7-glucuronide	29741-10-4	51139	1	0	OPLS3e	33.510643	1	L6020.maegz:11805-1	T3850	Flavonoid	glide-grid_1	882	11	-9.071044	-0.27488011	-0.8816874	-2.0173531	-9.071044	-1.4453951	-0.31514531	0	-0.65670246	-34.359642	-17.42639	0.37690395	-0.0067243581	-68.36618	-51.786034	0	1	1	0	-9.071044	-4.5668516	1	prime_mmgbsa_L6020	33	0	-8274.9082	1135.7292	-1295.6669	-629.56952	-1410.6932
O=C(OCc1ccc(O[C@H]2[C@H](O)[C@@H](O)[C@H](O)[C@@H](CO)O2)cc1)C(O)(CC(=O)OCc1ccc(O[C@H]2[C@H](O)[C@@H](O)[C@H](O)[C@@H](CO)O2)cc1)CC(=O)OCc1ccc(O[C@H]2[C@H](O)[C@@H](O)[C@H](O)[C@@H](CO)O2)cc1	86963	L6020.10630	/home/hp/project/gtchan-vs/glide-dock_XP_L6020	glide-dock_XP_L6020_pv.maegz	388	Parishin A	62499-28-9	51139	1	0	OPLS3e	67.090263	1	L6020.maegz:10630-1	T4S1820	Miscellaneous	glide-grid_1	7	36	-8.1138897	-0.11591271	-0.47770935	-1.545946	-8.1138897	-2.3120794	0	0	-0.049232394	-52.676746	-28.287954	0.2048512	-0.0046184026	-105.57668	-80.964699	18.536627	1	13	0	-8.1138897	-5.2504988	1	prime_mmgbsa_L6020	70	0	-7973.7632	1137.1202	-1303.8661	-659.2605	-1406.121
S(/C=C/C(=O)NCCO[C@H]1[C@H](O)[C@@H](O)[C@H](O)[C@@H](CO[C@H]2[C@H](O)[C@@H](O)[C@H](O)[C@@H](CO)O2)O1)C	86981	L6020.18409	/home/hp/project/gtchan-vs/glide-dock_XP_L6020	glide-dock_XP_L6020_pv.maegz	406	Entadamide A 2'-O-( 6''-O-beta-D-glucopyranosyl)-beta-D-glucopyranoside	1427191-48-7	51139	1	0	OPLS3e	26.352421	1	L6020.maegz:18409-1	TCFN91663	Alkaloids	glide-grid_1	1214	18	-8.0358381	-0.25111994	-0.79725611	-1.7994432	-8.0358381	-1.0897905	-0.13045394	0	-0.65743476	-36.841187	-20.518181	0.94805974	0	-72.076111	-57.359367	8.5157251	1	4	0	-8.0358381	-4.1063666	1	prime_mmgbsa_L6020	32	0	-7985.2144	1124.6597	-1326.6376	-641.12878	-1400.0848
O=C([C@H]([C@@H](O)[C@@H](CCc1c(C(=O)O)c(O)c(C)cc1)C)C)[C@H](CC)[C@@H]1[C@@H](C)C[C@@](CC)([C@@H]2O[C@@H](C)[C@@](O)(CC)CC2)O1	87202	L6020.1733	/home/hp/project/gtchan-vs/glide-dock_XP_L6020	glide-dock_XP_L6020_pv.maegz	627			51139	0.99999994	0	OPLS3e	32.269886	1	L6020.maegz:1733-1	STOCK1N-21421		glide-grid_1	955	17	-7.1067691	-0.16920879	-0.58817428	-1.5000559	-7.1067691	-1.7145092	-0.59581715	0	-0.40978453	-41.945671	-12.446692	0.49132466	0	-64.639099	-54.392365	19.482883	1	41	0	-7.1067691	-2.0176654	1	prime_mmgbsa_L6020	42	0	-8086.7695	1135.2404	-1315.7448	-650.53699	-1400.0033
O=C(OCc1ccc(O[C@H]2[C@H](O)[C@@H](O)[C@H](O)[C@@H](CO)O2)cc1)[C@H](O)[C@@](O)(CC)C	86653	L6020.4695	/home/hp/project/gtchan-vs/glide-dock_XP_L6020	glide-dock_XP_L6020_pv.maegz	78			51139	1	0	OPLS3e	34.455582	1	L6020.maegz:4695-1	NP-008496	Simple aromatic products	glide-grid_1	559	15	-10.476613	-0.36126253	-1.109913	-2.3988788	-10.476613	-1.6860228	-0.047403283	0	-0.88156474	-33.910034	-20.806549	0.91142756	-0.043063276	-83.952538	-54.716583	0	1	5	0	-10.476613	-5.4034896	1	prime_mmgbsa_L6020	29	0	-7973.3481	1123.8596	-1315.537	-643.64197	-1400.2556
P(=O)(OC[C@@H](O)[C@@H](O)[C@@H](O)CN1c2c(N=C3C(=O)NC(=O)N=C13)cc(C)c(C)c2)(O)O	86772	L6020.1163	/home/hp/project/gtchan-vs/glide-dock_XP_L6020	glide-dock_XP_L6020_pv.maegz	197	Flavin mononucleotide	130-40-5	51139	1	0	OPLS3e	37.534241	1	L6020.maegz:1163-1	T1331	Others	glide-grid_1	274	12	-9.3187437	-0.30060464	-0.94431359	-2.1016624	-9.3187437	-1.2174324	0	0	-0.68621564	-25.109982	-25.253153	0.67550522	0	-71.065125	-50.363136	9.8164158	1	1	0	-9.3187437	-4.6882806	1	prime_mmgbsa_L6020	31	0	-8220.5313	1122.6665	-1279.7299	-632.06311	-1417.2235
O=C(OC)[C@]1(C)C[C@@H]2[C@@](C(=O)O[C@H]3[C@H](O)[C@@H](O)[C@H](O)[C@@H](CO)O3)(CC[C@@]3(C)[C@@]4(C)[C@H](C(=O)C=C23)[C@]2(C)[C@H]([C@](CO)(C)[C@@H](O[C@H]3[C@H](O)[C@@H](O)[C@H](O[C@H]5[C@H](O)[C@@H](O)[C@H](O)[C@@H](CO)O5)CO3)[C@@H](O)C2)CC4)CC1	86977	L6020.8370	/home/hp/project/gtchan-vs/glide-dock_XP_L6020	glide-dock_XP_L6020_pv.maegz	402			51139	1	0	OPLS3e	125.54978	1	L6020.maegz:8370-1	NP-025174	Terpenoids	glide-grid_1	311	24	-8.0584593	-0.11512084	-0.47444585	-1.5353847	-8.0584593	-1.2879866	-0.062449735	0	-0.013813216	-37.895691	-20.885401	0.020774532	-0.016798079	-72.815697	-58.781094	0	1	7	0	-8.0584593	-4.7055678	1	prime_mmgbsa_L6020	70	0	-7917.0059	1180.7081	-1291.1373	-648.37732	-1409.0338
O=C(OC[C@@H]1[C@@H](O)[C@H](O)[C@@H](O)[C@H](O[C@@H]2[C@H](O)[C@@H](O)[C@H](C)O[C@H]2OC2=C(c3ccc(O)cc3)Oc3c(c(O)cc(O)c3)C2=O)O1)/C=C/c1ccc(O)cc1	87255	L6020.4651	/home/hp/project/gtchan-vs/glide-dock_XP_L6020	glide-dock_XP_L6020_pv.maegz	680			51139	1	0	OPLS3e	48.557777	1	L6020.maegz:4651-1	NP-008297	Flavonoids	glide-grid_1	821	19	-6.9244752	-0.13065048	-0.49076051	-1.3931727	-6.9244752	-1.9031411	-0.051885191	0	-0.24147488	-45.398701	-10.104215	0.20409106	0	-81.860329	-55.502914	14.050342	1	9	0	-6.9244752	-2.4162815	1	prime_mmgbsa_L6020	53	0	-8290.0859	1128.1908	-1305.3472	-643.91785	-1404.5183
O=C(O)C=1OC(=O)C(CCCCC)=C(O)C=1	87426	L6020.8004	/home/hp/project/gtchan-vs/glide-dock_XP_L6020	glide-dock_XP_L6020_pv.maegz	851			51139	1	0	OPLS3e	11.629346	1	L6020.maegz:8004-1	NP-024471	Polyketides	glide-grid_1	1022	7	-6.3029647	-0.39393529	-0.99265468	-1.6707267	-6.3029647	-1.3645715	-0.48112297	0	-1.9488813	-27.790745	-15.14322	1.3279002	0	-58.944019	-42.933964	1.7004139	1	7	0	-6.3029647	-2.3540158	1	prime_mmgbsa_L6020	16	0	-8063.9639	1109.1587	-1316.6736	-626.61072	-1405.1537
Oc1c(CCCc2cc(C/C=C(\C)/C)c(O)cc2)ccc(O)c1	87443	L6020.12895	/home/hp/project/gtchan-vs/glide-dock_XP_L6020	glide-dock_XP_L6020_pv.maegz	868	Broussonin C	76045-49-3	51139	1	0	OPLS3e	15.273801	1	L6020.maegz:12895-1	TN3540	Phenols	glide-grid_1	1085	9	-6.2533793	-0.27188608	-0.77320778	-1.5121238	-6.2533793	-1.9815677	-0.54304647	0	-1.4865369	-37.320961	-10.911539	1.1409875	0	-69.006561	-48.232498	7.2667847	1	4	0	-6.2533793	-1.8603256	1	prime_mmgbsa_L6020	23	0	-8084.9307	1110.6788	-1311.752	-643.47919	-1405.1521
O=C(O)[C@H](NC(=O)C)Cc1cc(c(O)cc1)-c1c(O)ccc(C[C@H]2C(=O)N[C@@H](CC(=O)O)C(=O)N2)c1	86742	L6020.7117	/home/hp/project/gtchan-vs/glide-dock_XP_L6020	glide-dock_XP_L6020_pv.maegz	167			51139	1	0	OPLS3e	35.990894	1	L6020.maegz:7117-1	NP-022490	Aminoacids and peptides	glide-grid_1	152	14	-9.4883423	-0.26356506	-0.8702727	-2.0701001	-9.4883423	-2.258312	-0.36789531	0	-0.21399854	-30.814451	-19.473845	0.73643047	-0.10372365	-76.275276	-50.288296	9.6942511	1	5	0	-9.4883423	-2.1933439	1	prime_mmgbsa_L6020	36	0	-8143.0186	1135.741	-1299.9225	-644.28253	-1414.7565
O([C@H]1[C@H](O)[C@@H](O)[C@H](O)[C@@H](CO)O1)c1ccc(C=2C(=O)c3c(O)cc(O)cc3OC=2)cc1	87058	L6020.10590	/home/hp/project/gtchan-vs/glide-dock_XP_L6020	glide-dock_XP_L6020_pv.maegz	483	Sophoricoside	152-95-4	51139	1	0	OPLS3e	23.943443	1	L6020.maegz:10590-1	T3233	Glycosides;Flavonoids	glide-grid_1	661	10	-7.7717242	-0.2507008	-0.78754658	-1.7527621	-7.7717242	-1.9210062	-0.30399999	0	-0.79480255	-36.127373	-10.214061	0.42573887	0	-59.634521	-46.341434	7.7736263	1	14	0	-7.7717242	-3.4098628	1	prime_mmgbsa_L6020	31	0	-8253.6836	1124.3656	-1299.0876	-637.22455	-1411.2979
O([C@H]1[C@H](O)[C@@H](O)[C@H](O)[C@@H](CO)O1)c1ccc(C=2C(=O)c3c(O)cc(O)cc3OC=2)cc1	87050	L6020.2143	/home/hp/project/gtchan-vs/glide-dock_XP_L6020	glide-dock_XP_L6020_pv.maegz	475			51139	1	0	OPLS3e	26.277527	1	L6020.maegz:2143-1	STOCK1N-52146		glide-grid_1	706	10	-7.8113093	-0.25197771	-0.79155791	-1.7616897	-7.8113093	-1.869663	-0.30399999	0	-0.79755694	-36.048134	-9.9182501	0.42573887	0	-62.493332	-45.966385	0	1	37	0	-7.8113093	-3.5458906	1	prime_mmgbsa_L6020	31	0	-8253.707	1124.3781	-1299.0875	-637.224	-1411.3248
O=C(OC[C@@H](O)[C@@H](O)[C@H](O)[C@@H](O)C=O)c1ccc(O)cc1	86807	L6020.17175	/home/hp/project/gtchan-vs/glide-dock_XP_L6020	glide-dock_XP_L6020_pv.maegz	232	6-O-(p-Hydroxybenzoyl)glucose	202337-44-8	51139	1	0	OPLS3e	7.5625539	1	L6020.maegz:17175-1	TN5833		glide-grid_1	880	13	-9.0359049	-0.43028119	-1.1871132	-2.2341094	-9.0359049	-1.2180933	-0.45394349	0	-2.0160172	-32.898937	-17.973829	1.4269904	0	-67.607567	-50.872768	6.6893764	1	41	0	-9.0359049	-3.2056072	1	prime_mmgbsa_L6020	21	0	-8003.8418	1098.0881	-1313.05	-629.6001	-1408.6881
O(C[C@H](Oc1c(OC)cc(CCCO)cc1)CO)[C@H]1[C@H](O)[C@@H](O)[C@H](O)[C@@H](CO)O1	86982	L6020.5657	/home/hp/project/gtchan-vs/glide-dock_XP_L6020	glide-dock_XP_L6020_pv.maegz	407			51139	1	0	OPLS3e	31.376377	1	L6020.maegz:5657-1	NP-015754	Simple aromatic products	glide-grid_1	1264	17	-8.0311651	-0.27693674	-0.85083741	-1.8389332	-8.0311651	-1.5262536	-0.28799999	0	-0.58641785	-38.221565	-13.587301	1.1293871	0	-61.239037	-51.808868	10.172168	1	9	0	-8.0311651	-4.3380604	1	prime_mmgbsa_L6020	29	0	-7966.8535	1128.7424	-1315.834	-641.90015	-1406.174
O([C@@H]1[C@H](O)[C@@H](O)[C@H](O[C@H]2[C@H](O)C[C@@]3(C)[C@@H]([C@@H](O)C[C@H]4[C@@H]5[C@@](C)([C@H]6[C@H](C)[C@@]7(O[C@H]6C5)OC[C@H](C)CC7)CC[C@@H]34)C2)O[C@@H]1CO)[C@@H]1[C@H](O[C@@H]2[C@H](O)[C@H](O)[C@@H](O)[C@@H](CO)O2)[C@H](O[C@@H]2[C@H](O)[C@H](O)[C@H](O)CO2)[C@H](O)[C@@H](CO)O1	86838	L6020.2218	/home/hp/project/gtchan-vs/glide-dock_XP_L6020	glide-dock_XP_L6020_pv.maegz	263			51139	1	0	OPLS3e	80.903664	1	L6020.maegz:2218-1	STOCK1N-53257		glide-grid_1	371	25	-8.7991037	-0.11890681	-0.4992108	-1.6589359	-8.7991037	-0.77316844	-0.35497963	0	-0.092740245	-30.135157	-26.757206	0.21636637	-0.0092495373	-63.903481	-56.892365	16.582861	1	24	0	-8.7991037	-4.6481681	1	prime_mmgbsa_L6020	74	0	-7932.979	1163.4292	-1306.2736	-650.42859	-1404.9395
O=C(O[C@H]1[C@H](O)[C@@H](O)[C@H](O)[C@@H](CO)O1)[C@@]12[C@@H]([C@@](O)(C)[C@H](C)CC1)C=1[C@](C)([C@@]3(C)[C@@H]([C@]4(C)[C@H](C(C)(C)[C@@H](O[C@H]5[C@H](O[C@H]6[C@H](O)[C@@H](O)[C@H](O)[C@@H](CO)O6)[C@@H](O)[C@@H](O)CO5)CC4)CC3)CC=1)CC2	86668	L6020.7625	/home/hp/project/gtchan-vs/glide-dock_XP_L6020	glide-dock_XP_L6020_pv.maegz	93			51139	1	0	OPLS3e	121.36639	1	L6020.maegz:7625-1	NP-023895	Terpenoids	glide-grid_1	1011	20	-10.162964	-0.15635329	-0.62865371	-1.9640903	-10.162964	-0.77441102	-0.31999999	0	0.033514682	-30.206024	-25.926811	0.010713194	-0.004094555	-68.512726	-56.132835	13.146331	1	1	0	-10.162964	-4.3200002	1	prime_mmgbsa_L6020	65	0	-7935.8418	1191.9467	-1282.3014	-649.2464	-1408.9742
O=C(O)/C=C\c1ccc(O[C@H]2[C@H](O)[C@@H](O)[C@H](O)[C@@H](CO)O2)cc1	86876	L6020.16581	/home/hp/project/gtchan-vs/glide-dock_XP_L6020	glide-dock_XP_L6020_pv.maegz	301	4-O-beta-Glucopyranosyl-cis-coumaric acid	117405-48-8	51139	1	0	OPLS3e	31.297638	1	L6020.maegz:16581-1	TN1281	Phenylpropanoids	glide-grid_1	406	10	-8.5478973	-0.37164769	-1.0569166	-2.0669589	-8.5478973	-1.8158381	-0.30399999	0	-1.52907	-31.266668	-15.858843	0.88065726	-0.016430505	-60.06221	-47.125511	5.9726443	1	26	0	-8.5478973	-3.6700363	1	prime_mmgbsa_L6020	23	0	-8023.7261	1127.3081	-1313.934	-638.52393	-1405.5607
O=C(OC[C@@H]1[C@H](O)[C@@H](O)[C@](O[C@@H]2[C@H](O)[C@H](O)[C@@H](O)[C@@H](CO)O2)(CO)O1)CCCCCCC/C=C\C/C=C\CCCCC	87136	L6020.8300	/home/hp/project/gtchan-vs/glide-dock_XP_L6020	glide-dock_XP_L6020_pv.maegz	561			51139	1	0	OPLS3e	13.224732	1	L6020.maegz:8300-1	NP-025033	Carbohydrates	glide-grid_1	445	28	-7.3924913	-0.1760117	-0.61182135	-1.5603645	-7.3924913	-1.8308517	-0.29927173	0	0.00083844241	-35.082085	-19.063812	1.0293709	-0.027379019	-74.640717	-54.145897	0	1	1	0	-7.3924913	-3.3599999	1	prime_mmgbsa_L6020	42	0	-7953.3672	1113.8268	-1333.5565	-644.25446	-1394.0446
O=C(OC[C@@H]1[C@@H](O)[C@H](O)[C@@H](O)[C@H](Oc2cc(O)c3C(=O)C=C(c4ccc(O)cc4)Oc3c2)O1)CC(=O)O	86606	L6020.13226	/home/hp/project/gtchan-vs/glide-dock_XP_L6020	glide-dock_XP_L6020_pv.maegz	31	Apigenin 7-O-(6''-O-malonylglucoside)	86546-87-4	51139	1	0	OPLS3e	13.023801	1	L6020.maegz:13226-1	TN1082	Flavonoids	glide-grid_1	767	14	-11.21991	-0.30324081	-1.0104656	-2.4333353	-11.21991	-1.6101214	0	0	-0.13711452	-35.168732	-18.997608	0.42794028	-0.056392148	-71.746872	-54.16634	7.7695823	1	10	0	-11.21991	-5.0853906	1	prime_mmgbsa_L6020	37	0	-8391.1836	1134.3146	-1301.5817	-630.95227	-1393.3289
O=C(O[C@H]1[C@H](O[C@H]2[C@H](O)[C@H](O)[C@@H](O)[C@H](C)O2)[C@@H](O)[C@H](OCCc2cc(OC)c(OC)cc2)O[C@@H]1CO)/C=C/c1cc(O)c(O)cc1	87260	L6020.18060	/home/hp/project/gtchan-vs/glide-dock_XP_L6020	glide-dock_XP_L6020_pv.maegz	685	Brachynoside	145898-87-9	51139	1	0	OPLS3e	50.815884	1	L6020.maegz:18060-1	TCFN92846	Phenylpropanoids	glide-grid_1	1189	20	-6.8829517	-0.14962938	-0.53612924	-1.4254427	-6.8829517	-1.827402	0	0	-0.64355892	-46.341618	-9.1730843	0.39638621	0	-88.918533	-55.514702	0	1	4	0	-6.8829517	-3.3533528	1	prime_mmgbsa_L6020	46	0	-7967.4858	1145.7825	-1320.9797	-655.31372	-1411.3486
O=C(OC[C@@H]1[C@@H](O)[C@H](O)[C@@H](O)[C@H](Oc2cc3OC=C(c4ccc(OC)cc4)C(=O)c3cc2)O1)CC(=O)O	86891	L6020.5426	/home/hp/project/gtchan-vs/glide-dock_XP_L6020	glide-dock_XP_L6020_pv.maegz	316		34232-16-1	51139	1	0	OPLS3e	31.502272	1	L6020.maegz:5426-1	NP-014331	Flavonoids	glide-grid_1	71	13	-8.4619913	-0.22870247	-0.76208735	-1.8352075	-8.4619913	-2.6649003	-0.13228387	0	-0.5518418	-50.323093	-15.152338	0.61564249	-0.00058597745	-84.05114	-65.475433	0	1	32	0	-8.4619913	-3.789331	1	prime_mmgbsa_L6020	37	0	-8227.3506	1130.3712	-1310.8713	-628.82794	-1410.2489
O(C)c1cc(O)c2C(=O)OC(C[C@H](O)C[C@@H](O)C)=Cc2c1	87178	L6020.6444	/home/hp/project/gtchan-vs/glide-dock_XP_L6020	glide-dock_XP_L6020_pv.maegz	603			51139	1	0	OPLS3e	7.031467	1	L6020.maegz:6444-1	NP-019535	Polycylic aromatic natural products	glide-grid_1	135	8	-7.2010512	-0.34290719	-0.94605494	-1.7804453	-7.2010512	-1.6405751	-0.63569534	0	-1.4024342	-33.316685	-12.903625	0.84451914	0	-61.789131	-46.22031	7.2187614	1	2	0	-7.2010512	-2.7860711	1	prime_mmgbsa_L6020	21	0	-8158.4224	1107.6707	-1306.6598	-633.39661	-1401.9404
O([C@@H](O[C@@H]1[C@H](O)[C@@H](O)[C@H](C)O[C@H]1OC1=C(c2ccc(OC)cc2)Oc2c(C/C=C(\C)/C)c(O[C@H]3[C@H](O)[C@@H](O)[C@H](O)[C@@H](CO)O3)cc(O)c2C1=O)C(=O)O)[C@@H](C(=O)O)C	87482	L6020.8060	/home/hp/project/gtchan-vs/glide-dock_XP_L6020	glide-dock_XP_L6020_pv.maegz	907			51139	1	0	OPLS3e	63.157616	1	L6020.maegz:8060-1	NP-024570	Flavonoids	glide-grid_1	1167	24	-6.0420704	-0.10417363	-0.40324327	-1.1939806	-6.0420704	-0.99993098	-0.18490025	0	-0.049795303	-39.209019	-15.648204	0.2434738	-0.080044746	-73.167587	-54.857224	0	1	16	0	-6.0420704	-4.7046704	1	prime_mmgbsa_L6020	58	0	-8189.6182	1144.6434	-1302.4142	-631.01807	-1404.4917
O([C@H]([C@@H](O)C(=O)O)C(=O)O)C(=O)/C=C/c1cc(O)c(O)cc1	86923	L6020.9981	/home/hp/project/gtchan-vs/glide-dock_XP_L6020	glide-dock_XP_L6020_pv.maegz	348	Caftaric acid	67879-58-7	51139	1	0	OPLS3e	19.467201	1	L6020.maegz:9981-1	T3S2390	Phenylpropanoids	glide-grid_1	283	12	-8.3099937	-0.377727	-1.0584059	-2.0312657	-8.3099937	-1.7215284	-0.44179079	0	-1.3420385	-38.103893	-14.228256	1.3324546	-0.10399646	-80.517937	-52.33215	3.4001975	1	43	0	-8.3099937	-3.8775001	1	prime_mmgbsa_L6020	22	0	-8056.3555	1124.8287	-1316.2828	-631.6109	-1408.7476
O=C1[C@@]2([C@H](O)[C@@H]([C@@H](O)CO)O1)[C@@H](c1ccc(O)cc1)CC(=O)O2	87170	L6020.19317	/home/hp/project/gtchan-vs/glide-dock_XP_L6020	glide-dock_XP_L6020_pv.maegz	595	Leucodrin	14225-07-1	51139	1	0	OPLS3e	10.454002	1	L6020.maegz:19316-1	T32666		glide-grid_1	391	7	-7.2446823	-0.3149862	-0.89577883	-1.7518299	-7.2446823	-1.6497035	-0.60323441	0	-1.1980722	-31.332897	-14.371405	0.53420526	-0.13168304	-63.588833	-45.7043	4.7657952	1	10	0	-7.2446823	-3.3176916	1	prime_mmgbsa_L6020	23	0	-8011.3647	1107.1	-1316.0402	-636.91577	-1409.3715
O=C(OC[C@@H]1[C@H](O)[C@H](O)[C@@H](O)[C@H](OC2=C(c3cc(O)c(O)cc3)Oc3c(c(O)cc(O)c3)C2=O)O1)C[C@@](O)(CC(=O)O)C	86930	L6020.6231	/home/hp/project/gtchan-vs/glide-dock_XP_L6020	glide-dock_XP_L6020_pv.maegz	355	6''-O-(3-Hydroxy-3-methylglutaroyl)hyperin	106915-93-9	51139	1	0	OPLS3e	8.9424953	1	L6020.maegz:6231-1	NP-018720	Flavonoids	glide-grid_1	237	19	-8.2765932	-0.19247891	-0.67433023	-1.7383418	-8.2765932	-1.7319781	0	0	-0.42606553	-30.423855	-24.255793	0.31147379	-0.0090335468	-71.133553	-54.679646	0	1	3	0	-8.2765932	-2.4000001	1	prime_mmgbsa_L6020	43	0	-8372.1484	1129.0195	-1295.0061	-630.63904	-1418.1182
O=C(O)c1c(OC)cc(O)cc1C=1C(=O)OC(C(=O)O)=CC=1C	87317	L6020.3944	/home/hp/project/gtchan-vs/glide-dock_XP_L6020	glide-dock_XP_L6020_pv.maegz	742			51139	1	0	OPLS3e	27.261356	1	L6020.maegz:3944-1	NP-004125	Simple aromatic products	glide-grid_1	397	7	-6.6816392	-0.29050606	-0.82616061	-1.6156809	-6.6816392	-0.9163965	-0.31523767	0	-1.7940207	-25.734007	-18.343727	0.54612005	-0.066654123	-61.009766	-44.077736	10.179428	1	1	0	-6.6816392	-1.9439794	1	prime_mmgbsa_L6020	23	0	-8141.4351	1129.4071	-1297.5347	-628.87274	-1414.012
O([C@H]1[C@H](O)[C@@H](O)[C@H](O)[C@@H](CO)O1)c1c(-c2ccc(O)cc2)[o+]c2c(c(O)cc(O)c2)c1	87273	L6020.16679	/home/hp/project/gtchan-vs/glide-dock_XP_L6020	glide-dock_XP_L6020_pv.maegz	698	Pelargonidin-3-O-glucoside chloride	18466-51-8	51139	1	0	OPLS3e	28.921541	1	L6020.maegz:16679-1	TN2045	Flavonoids	glide-grid_1	498	11	-6.8452344	-0.22081402	-0.69366086	-1.5438101	-6.8452344	-1.5011559	-0.63999999	0	-0.57541394	-27.219463	-11.878216	0.42394605	0	-49.355461	-39.097679	4.715312	1	12	0	-6.8452344	-4.1612716	1	prime_mmgbsa_L6020	31	0	-7989.4087	1120.014	-1289.3645	-629.8197	-1572.0126
O=C(OC1[C@H](O)CC(O)(C(=O)O)C[C@@H]1O)/C=C/c1cc(O)c(O)cc1	86937	L6020.6163	/home/hp/project/gtchan-vs/glide-dock_XP_L6020	glide-dock_XP_L6020_pv.maegz	362			51139	1	0	OPLS3e	26.03586	1	L6020.maegz:6163-1	NP-018445	Simple aromatic products	glide-grid_1	117	11	-8.2359715	-0.32943887	-0.96328503	-1.952172	-8.2359715	-1.6313751	-0.02757897	0	-1.4502825	-33.41777	-15.935093	0.53272271	-0.022874027	-62.745014	-49.352863	6.148015	1	1	0	-8.2359715	-3.7652121	1	prime_mmgbsa_L6020	25	0	-8062.0474	1123.0469	-1311.8672	-637.50275	-1409.1384
O[C@H](CC(N)(CO)CO)c1ccc(CCCCCCCC)cc1	87101	L6020.17942	/home/hp/project/gtchan-vs/glide-dock_XP_L6020	glide-dock_XP_L6020_pv.maegz	526	3-Amino-3-(hydroxymethyl)-1-(4-octylphenyl)-1 4-butanediol	162361-49-1	51139	1	0	OPLS3e	17.983294	1	L6020.maegz:17942-1	TCFN90098	Miscellaneous	glide-grid_1	937	15	-7.5523944	-0.32836497	-0.93382633	-1.8262374	-7.5523944	-2.3837459	-0.8174088	0	-1.3469399	-37.800522	-11.447885	1.9674405	0	-71.951286	-49.248405	11.916016	1	3	0	-7.5523944	-1.9684505	1	prime_mmgbsa_L6020	23	0	-8004.0718	1120.0259	-1324.3318	-642.45142	-1394.1857
O=C(O)[C@@H](NC(=O)c1ccc(NC[C@H]2N(C)C=3C(=O)NC(N)=NC=3NC2)cc1)CCC(=O)O	86804	L6020.1138	/home/hp/project/gtchan-vs/glide-dock_XP_L6020	glide-dock_XP_L6020_pv.maegz	229	5-Methyltetrahydrofolic acid	134-35-0	51139	0.98253953	0	OPLS3e	30.98077	1	L6020.maegz:1138-1	T13516	Others	glide-grid_1	28	12	-9.0581074	-0.27448812	-0.88043004	-2.0144763	-9.0581074	-1.6782571	-1.1231947	0	-0.98923486	-40.090679	-19.761368	0.95313972	-0.10584473	-93.29641	-59.852047	6.4829793	1	16	0	-9.0581074	-4.1244202	1	prime_mmgbsa_L6020	33	0	-8419.6084	1147.8951	-1293.5011	-632.44427	-1395.5376
O=C(O[C@H]1[C@H](O)[C@@H](O)[C@H](O)[C@@H](CO)O1)[C@@]1(C)[C@@H]2[C@](C)([C@H]3[C@@]4(CC(=C)[C@@](O[C@H]5[C@H](O[C@H]6[C@H](O)[C@@H](O)[C@H](O)[C@@H](C)O6)[C@@H](O)[C@H](O)[C@@H](CO)O5)(C4)CC3)CC2)CCC1	87166	L6020.17880	/home/hp/project/gtchan-vs/glide-dock_XP_L6020	glide-dock_XP_L6020_pv.maegz	591	Stevioside D	1310055-59-4	51139	1	0	OPLS3e	94.363609	1	L6020.maegz:17880-1	TCFN95230	Diterpenoids	glide-grid_1	948	19	-7.2747846	-0.13226882	-0.503012	-1.4528261	-7.2747846	-0.90534538	-0.1834823	0	0.3155587	-34.426075	-12.134545	0.11259481	-0.0032009797	-60.428688	-46.560619	0	1	10	0	-7.2747846	-5.5228162	1	prime_mmgbsa_L6020	55	0	-7919.481	1173.0514	-1301.9348	-646.10608	-1411.7448
O=C(O[C@H]1[C@H](O)[C@@H](O)[C@H](O)[C@@H](CO)O1)[C@@]1(C)[C@@H]2[C@](C)([C@H]3[C@@]4(CC(=C)[C@@](O[C@H]5[C@H](O[C@H]6[C@H](O)[C@@H](O)[C@H](O)[C@@H](CO)O6)[C@@H](O)[C@H](O)[C@@H](CO)O5)(C4)CC3)CC2)CCC1	87034	L6020.10931	/home/hp/project/gtchan-vs/glide-dock_XP_L6020	glide-dock_XP_L6020_pv.maegz	459	Stevioside	57817-89-7	51139	1	0	OPLS3e	97.118668	1	L6020.maegz:10931-1	T2911	Diterpenoids	glide-grid_1	1253	21	-7.8635306	-0.14042018	-0.53722835	-1.5647722	-7.8635306	-0.88261765	0	0	-0.13264473	-25.809937	-28.769714	0.091896527	0	-65.489166	-54.579651	6.9609718	1	27	0	-7.8635306	-5.4975462	1	prime_mmgbsa_L6020	56	0	-7908.3066	1167.1942	-1304.2324	-643.75446	-1414.5405
O=C(OC[C@@H]1[C@@H](O)[C@H](O)[C@@H](O)[C@H](OCCC2(O)C=CC(=O)C=C2)O1)Cc1ccc(O)cc1	87079	L6020.14049	/home/hp/project/gtchan-vs/glide-dock_XP_L6020	glide-dock_XP_L6020_pv.maegz	504	Forsythenside A	202721-09-3	51139	1	0	OPLS3e	26.824986	1	L6020.maegz:14049-1	TN4075	Phenols	glide-grid_1	147	14	-7.6310477	-0.23847024	-0.75709581	-1.7087996	-7.6310477	-1.6753846	-0.66726279	0	-0.95473528	-36.96455	-18.812382	0.88934231	0	-74.287277	-55.776932	6.7772913	1	8	0	-7.6310477	-3.4240479	1	prime_mmgbsa_L6020	32	0	-8055.7783	1123.3251	-1311.5616	-639.38947	-1414.2587
O([C@@H]1[C@@H](O)[C@H](O)[C@@H](CO)O[C@H]1Oc1cc(O)c2C(=O)C[C@@H](c3ccc(O[C@H]4[C@H](O)[C@@H](O)[C@H](O)[C@@H](CO)O4)cc3)Oc2c1)[C@H]1[C@H](O)[C@H](O)[C@@H](O)[C@H](C)O1	86970	L6020.13328	/home/hp/project/gtchan-vs/glide-dock_XP_L6020	glide-dock_XP_L6020_pv.maegz	395	Naringin 4'-glucoside	17257-21-5	51139	0.99994999	0	OPLS3e	52.777767	1	L6020.maegz:13328-1	TN4627	Flavonoids	glide-grid_1	869	20	-8.0913658	-0.1556032	-0.58079064	-1.6342088	-8.0913658	-1.150582	-0.047144629	0	0.40695471	-34.597607	-19.59403	0.11362825	-0.007303867	-66.361191	-54.191639	7.3704114	1	2	0	-8.0913658	-1.92	1	prime_mmgbsa_L6020	52	0	-8060.2861	1127.8394	-1297.7018	-642.58685	-1403.524
O=C(OC[C@@H]1[C@@H](O)[C@H](O)[C@@H](O)[C@H](Oc2c3c(occ3)cc3OC(=O)C=Cc23)O1)C[C@@](O)(CC(=O)O)C	86909	L6020.7373	/home/hp/project/gtchan-vs/glide-dock_XP_L6020	glide-dock_XP_L6020_pv.maegz	334			51139	1	0	OPLS3e	31.373268	1	L6020.maegz:7373-1	NP-023159	Benzopyranoids	glide-grid_1	1095	14	-8.3449135	-0.23180315	-0.76539713	-1.8206346	-8.3449135	-1.8563153	-0.29167563	0	-0.23149507	-37.312126	-13.551018	0.71280146	-0.071372107	-77.688713	-50.863144	0	1	5	0	-8.3449135	-3.5927958	1	prime_mmgbsa_L6020	36	0	-8120.8535	1132.2742	-1314.8735	-634.85083	-1406.8655
O=C(OC[C@@H]1[C@@H](O)[C@H](O)[C@@H](O)[C@H](OC[C@@H]2[C@H](O)[C@H](O)[C@@H](O[C@H]3[C@H](O)[C@@H](O)[C@H](O)CO3)[C@H](Oc3c(-c4cc(O)c(O)cc4)[o+]c4c(c(O)cc(O)c4)c3)O2)O1)/C=C/c1cc(OC)c(O)cc1	86788	L6020.6048	/home/hp/project/gtchan-vs/glide-dock_XP_L6020	glide-dock_XP_L6020_pv.maegz	213		142561-99-7	51139	1	0	OPLS3e	68.882835	1	L6020.maegz:6048-1	NP-017831	Flavonoids	glide-grid_1	939	27	-9.1666288	-0.14102505	-0.5670231	-1.771539	-9.1666288	-1.260294	-0.51250917	0	-0.054298088	-33.474186	-24.109304	0.084171794	-0.054641336	-78.915794	-57.583488	0	1	1	0	-9.1666288	-5.5	1	prime_mmgbsa_L6020	65	0	-7946.0869	1147.5723	-1287.3313	-637.54987	-1562.4944
O=C(O)[C@@H](NC(=O)c1ccc(NC[C@@H]2N(C=O)C=3C(=O)NC(N)=NC=3NC2)cc1)CCC(=O)O	87067	L6020.1204	/home/hp/project/gtchan-vs/glide-dock_XP_L6020	glide-dock_XP_L6020_pv.maegz	492	Calcium Levofolinate	80433-71-2	51139	0.98253953	0	OPLS3e	12.329853	1	L6020.maegz:1204-1	T6431	Others	glide-grid_1	100	13	-7.6886168	-0.22613578	-0.73259217	-1.698631	-7.6886168	-1.7672293	-0.67258179	0	-0.56948876	-42.722496	-19.55204	0.90243161	-0.13470742	-96.571304	-62.274536	11.476948	1	11	0	-7.6886168	-2.8739746	1	prime_mmgbsa_L6020	34	0	-8612.0146	1144.5308	-1290.0923	-632.03448	-1394.901
O(C[C@@H](CC[C@@]1(O)[C@H](C)[C@@H]2[C@]3(C)[C@@H]([C@H]4[C@H]([C@@]5(C)[C@@H](C[C@@H](O[C@H]6[C@H](O[C@H]7[C@H](O)[C@H](O)[C@@H](O)[C@H](C)O7)[C@@H](O)[C@H](O)[C@@H](CO)O6)[C@H](O)C5)CC4)CC3)C[C@@H]2O1)C)[C@H]1[C@H](O)[C@@H](O)[C@H](O)[C@@H](CO)O1	86687	L6020.6515	/home/hp/project/gtchan-vs/glide-dock_XP_L6020	glide-dock_XP_L6020_pv.maegz	112	Trigoneoside Xb	290347-51-2	51139	1	0	OPLS3e	105.32278	1	L6020.maegz:6515-1	NP-019808	Steroids	glide-grid_1	941	24	-9.9453478	-0.15539606	-0.62158424	-1.9278103	-9.9453478	-0.86142701	-0.31999999	0	-0.064264126	-26.676027	-26.597679	0.093222193	-0.0001822921	-75.957077	-53.273705	0	1	1	0	-9.9453478	-5.4365029	1	prime_mmgbsa_L6020	64	0	-7956.7422	1177.3025	-1309.1688	-648.08008	-1410.5775
O(CC(=C)[C@H]1Oc2c(c3O[C@@H]4[C@H](C(=O)c3cc2)c2c(OC4)cc(OC)c(OC)c2)C1)[C@H]1[C@H](O)[C@H](O)[C@@H](O)[C@@H](CO[C@@H]2[C@H](O)[C@H](O)[C@H](O)CO2)O1	87139	L6020.3007	/home/hp/project/gtchan-vs/glide-dock_XP_L6020	glide-dock_XP_L6020_pv.maegz	564			51139	1	0	OPLS3e	54.304325	1	L6020.maegz:3007-1	N039-0028		glide-grid_1	918	15	-7.3796468	-0.14759293	-0.54373699	-1.502364	-7.3796468	-0.89531606	-0.52498454	0	-0.070183471	-33.36758	-17.651016	0.12558573	-0.019305538	-67.217789	-51.018597	7.9646692	1	25	0	-7.3796468	-1.4547292	1	prime_mmgbsa_L6020	50	0	-8003.4946	1121.4474	-1288.4736	-642.5459	-1411.5743
O=C(O)C[C@H](O[C@@H]1[C@H](O)[C@H](O)[C@H](O)[C@H](CO)O1)CCc1ccccc1	87289	L6020.3795	/home/hp/project/gtchan-vs/glide-dock_XP_L6020	glide-dock_XP_L6020_pv.maegz	714	3-Hydroxy-5-phenylpentanoic acid O-?-D-Glucopyran		51139	1	0	OPLS3e	12.79602	1	L6020.maegz:3795-1	NP-003195	Simple aromatic products	glide-grid_1	261	13	-6.7948813	-0.27179524	-0.79473412	-1.6105905	-6.7948813	-1.6327207	-0.55101407	0	-0.97931141	-34.75457	-19.434193	1.0545107	-0.066771463	-61.984055	-54.188763	15.409709	1	10	0	-6.7948813	-2.500916	1	prime_mmgbsa_L6020	25	0	-8051.7476	1117.5219	-1312.2882	-636.36896	-1394.8802
O=C(OC[C@@H]1[C@@H](O)[C@H](O)[C@@H](O)[C@H](O[C@@H]2[C@H](O)[C@@H](O)[C@H](C)O[C@H]2OC2=C(c3ccc(O)cc3)Oc3c(c(O)cc(O)c3)C2=O)O1)/C=C/c1ccc(O)cc1	87300	L6020.13084	/home/hp/project/gtchan-vs/glide-dock_XP_L6020	glide-dock_XP_L6020_pv.maegz	725	kaempferol-3-o-6-trans-p-coumaroyl-2-glucosyl-rhamnoside	111957-48-3	51139	1	0	OPLS3e	31.825972	1	L6020.maegz:13084-1	TN1822	Flavonoids	glide-grid_1	803	19	-6.7441025	-0.12724721	-0.47797692	-1.3568826	-6.7441025	-1.8996704	-0.054648578	0	-0.24404553	-52.801788	-11.473905	0.20409106	0	-80.949585	-64.275696	13.680586	1	14	0	-6.7441025	-2.4280832	1	prime_mmgbsa_L6020	53	0	-8289.7188	1128.2151	-1306.2942	-644.83997	-1404.031
O([C@H](CCCCc1cc(O)c(O)cc1)CCc1cc(O)c(O)cc1)[C@H]1[C@H](O)[C@@H](O)[C@H](O)[C@@H](CO)O1	87119	L6020.3282	/home/hp/project/gtchan-vs/glide-dock_XP_L6020	glide-dock_XP_L6020_pv.maegz	544	Rubranoside A	211126-58-8	51139	1	0	OPLS3e	28.079981	1	L6020.maegz:3282-1	NP-000529	Simple aromatic products	glide-grid_1	411	19	-7.4487276	-0.2128208	-0.69615096	-1.635161	-7.4487276	-2.7255466	0	0	-0.17857495	-40.349934	-11.774565	0.91662145	0	-64.734283	-52.1245	15.468609	1	2	0	-7.4487276	-2.8800001	1	prime_mmgbsa_L6020	35	0	-7978.4956	1116.9012	-1314.4325	-646.35107	-1403.8981
Oc1c(O)ccc(C[C@@H]2NCCc3c2cc(O)c(O)c3)c1	87091	L6020.2802	/home/hp/project/gtchan-vs/glide-dock_XP_L6020	glide-dock_XP_L6020_pv.maegz	516			51139	1	0	OPLS3e	28.590088	1	L6020.maegz:2802-1	STOCK1N-99961		glide-grid_1	1219	6	-7.5758786	-0.36075613	-0.9952988	-1.8731208	-7.5758786	-1.4870913	-0.30399999	0	-1.5279129	-28.696415	-12.85511	0.44033718	0	-50.591099	-41.551525	2.1403041	1	1	0	-7.5758786	-3.2511034	1	prime_mmgbsa_L6020	21	0	-8015.9609	1117.3531	-1304.8704	-642.784	-1409.4468
Oc1c(O)ccc(C[C@@H]2NCCc3c2cc(O)c(O)c3)c1	87092	L6020.1914	/home/hp/project/gtchan-vs/glide-dock_XP_L6020	glide-dock_XP_L6020_pv.maegz	517			51139	1	0	OPLS3e	28.590088	1	L6020.maegz:1914-1	STOCK1N-44373		glide-grid_1	1220	6	-7.5758786	-0.36075613	-0.9952988	-1.8731208	-7.5758786	-1.4870913	-0.30399999	0	-1.5279129	-28.696415	-12.85511	0.44033718	0	-50.591099	-41.551525	2.1403041	1	1	0	-7.5758786	-3.2511034	1	prime_mmgbsa_L6020	21	0	-8015.9609	1117.3531	-1304.8704	-642.784	-1409.4468
P(=O)(OC[C@@H]1[C@@H](O)C[C@H](n2c3ncnc(N)c3nc2)O1)(O)O	87415	L6020.910	/home/hp/project/gtchan-vs/glide-dock_XP_L6020	glide-dock_XP_L6020_pv.maegz	840	2'-Deoxyadenosine 5'-monophosphate	653-63-4	51139	0.9999972	0	OPLS3e	10.597412	1	L6020.maegz:910-1	T4737	Purine nucleotides	glide-grid_1	222	7	-6.3337436	-0.28789744	-0.80669993	-1.548198	-6.3337436	-0.78649467	-0.75967044	0	-2.6980369	-25.995691	-17.393501	0.68612999	-0.10528189	-59.846611	-43.389194	4.8266425	1	8	0	-6.3337436	-3.1388335	1	prime_mmgbsa_L6020	22	0	-8170.248	1128.0847	-1319.2534	-627.64368	-1414.0972
O=C(NCCc1ccc(O)cc1)/C=C/c1cc(OC)c2O[C@H]([C@H](C(=O)NCCc3ccc(O)cc3)c2c1)c1cc(OC)c(O)cc1	87373	L6020.13055	/home/hp/project/gtchan-vs/glide-dock_XP_L6020	glide-dock_XP_L6020_pv.maegz	798	Grossamide	80510-06-1	51139	1	0	OPLS3e	45.124622	1	L6020.maegz:13055-1	TN4171	Alkaloids	glide-grid_1	29	17	-6.5055866	-0.14142579	-0.50673538	-1.3472912	-6.5055866	-2.0072713	-1.2010647	0	-0.51195264	-51.328243	-5.8969817	0.51449257	-0.011770941	-91.299187	-57.225224	4.3523612	1	1	0	-6.5055866	-1.3128402	1	prime_mmgbsa_L6020	46	0	-8101.8594	1132.8273	-1311.0981	-656.07922	-1414.0907
O=C(CCCCCCCCc1cc2OCOc2cc1)C=1C(=O)[C@@H](O)CCC=1O	87206	L6020.7348	/home/hp/project/gtchan-vs/glide-dock_XP_L6020	glide-dock_XP_L6020_pv.maegz	631			51139	1	0	OPLS3e	33.854042	1	L6020.maegz:7348-1	NP-023110	Miscellaneous	glide-grid_1	804	12	-7.0869584	-0.25310564	-0.76857781	-1.6358781	-7.0869584	-2.2207587	-0.456	0	-0.79694074	-41.700409	-10.238274	1.1621042	-0.074994825	-78.063492	-51.938683	0	1	13	0	-7.0869584	-2.0842586	1	prime_mmgbsa_L6020	28	0	-8038.1567	1131.9286	-1324.2709	-641.53802	-1403.8094
[P@](=O)(OP(=O)(O)O)(OC[C@@H]1[C@@H](O)C[C@H](N2C(=O)N=C(N)C=C2)O1)O	86781	L6020.1129	/home/hp/project/gtchan-vs/glide-dock_XP_L6020	glide-dock_XP_L6020_pv.maegz	206	2'-Deoxycytidine-5'-diphosphate trisodium	151151-32-5	51139	0.99995971	0	OPLS3e	11.490332	1	L6020.maegz:1129-1	T4972	Organic oxoanionic compounds	glide-grid_1	75	10	-9.2441254	-0.38517189	-1.1110281	-2.2125435	-9.2441254	-0.84442651	-0.3846119	0	-0.96234763	-38.50811	-26.400429	0.77932924	-0.069586828	-90.943893	-64.908539	5.072289	1	30	0	-9.2441254	-4.7080894	1	prime_mmgbsa_L6020	24	0	-8328.6377	1142.5833	-1320.5262	-626.4682	-1398.2281
S(SC[C@H](NC(=O)CC[C@H](N)C(=O)O)C(=O)NCC(=O)O)C[C@H](NC(=O)CC[C@H](N)C(=O)O)C(=O)NCC(=O)O	86782	L6020.1276	/home/hp/project/gtchan-vs/glide-dock_XP_L6020	glide-dock_XP_L6020_pv.maegz	207	L(-)-Glutathione	27025-41-8	51139	1	0	OPLS3e	10.196385	1	L6020.maegz:1276-1	T1085L	Carboxylic acids and derivatives	glide-grid_1	174	29	-9.2434273	-0.23108569	-0.79030192	-1.971351	-9.2434273	-0.69324851	-1.1509236	0	-0.83189994	-49.167076	-25.138157	1.2765278	-0.011815344	-92.454514	-74.305237	18.591103	1	6	0	-9.2434273	-3.7197013	1	prime_mmgbsa_L6020	40	0	-8129.7588	1131.5129	-1337.5455	-630.1571	-1420.3657
O=C1O[C@]23[C@@H]4[N@@]([C@H]([C@@H](NCCc5c6c([nH]c5)cccc6)C=C2C1)C3)CCCC4	87297	L6020.2339	/home/hp/project/gtchan-vs/glide-dock_XP_L6020	glide-dock_XP_L6020_pv.maegz	722			51139	1	0	OPLS3e	58.793171	1	L6020.maegz:2339-1	STOCK1N-61243		glide-grid_1	269	4	-6.7494788	-0.24105281	-0.7319783	-1.5579778	-6.7494788	-2.0200617	-0.50954312	0	-0.94370121	-38.508583	-13.00555	0.27186182	-0.077686176	-78.109032	-51.514133	2.6346924	1	6	0	-6.7494788	-1.1526434	1	prime_mmgbsa_L6020	28	0	-8000.8755	1149.1792	-1316.3868	-637.6665	-1394.4159
O(C/C=C(\CC[C@@H](O)C(O)(C)C)/C)C=1c2c(NC(=O)C=1)cccc2	87072	L6020.2830	/home/hp/project/gtchan-vs/glide-dock_XP_L6020	glide-dock_XP_L6020_pv.maegz	497			51139	1	0	OPLS3e	14.038392	1	L6020.maegz:2830-1	N042-0040		glide-grid_1	338	9	-7.6770554	-0.31987733	-0.92268586	-1.8374717	-7.6770554	-2.0535302	-0.14634259	0	-1.1495038	-35.593712	-14.637886	1.0281833	-0.056035072	-69.467766	-50.231598	11.971078	1	1	0	-7.6770554	-2.5823808	1	prime_mmgbsa_L6020	24	0	-8156.1196	1118.9132	-1312.4414	-640.59729	-1397.9647
O=C(O)[C@@H]1C(CCO[C@H]2[C@H](O)[C@@H](O)[C@H](O)[C@@H](CO)O2)=C(CC)C(=O)OC1	86865	L6020.7630	/home/hp/project/gtchan-vs/glide-dock_XP_L6020	glide-dock_XP_L6020_pv.maegz	290			51139	1	0	OPLS3e	15.291541	1	L6020.maegz:7630-1	NP-023904	Terpenoids	glide-grid_1	121	12	-8.6407518	-0.3323366	-0.98454583	-2.0292521	-8.6407518	-1.4194124	0	0	-1.2891631	-36.005455	-18.082863	0.57396495	-0.027594345	-66.746025	-54.088318	14.159854	1	9	0	-8.6407518	-3.7613604	1	prime_mmgbsa_L6020	26	0	-8042.1616	1119.5095	-1314.9504	-637.66278	-1403.1732
O=C(O)[C@@H](NC(=O)c1ccc(NC[C@H]2N(C)c3c(O)nc(N)nc3NC2)cc1)CCC(=O)O	86698	L6020.1138	/home/hp/project/gtchan-vs/glide-dock_XP_L6020	glide-dock_XP_L6020_pv.maegz	123	5-Methyltetrahydrofolic acid	134-35-0	51139	0.016030645	0	OPLS3e	40.487732	1	L6020.maegz:1138-2	T13516	Others	glide-grid_1	10	13	-9.8626299	-0.29886758	-0.958628	-2.1933978	-9.8626299	-1.5394293	-0.98877746	0	-1.768802	-43.357555	-18.915756	0.95313972	-0.095278203	-96.653267	-62.273312	7.0302205	1	30	0	-9.8626299	-2.9950004	1	prime_mmgbsa_L6020	33	0	-8211.1934	1139.5652	-1306.4319	-632.23816	-1393.7185
O=C(NCCc1cc(OC)c(O)cc1)/C=C/c1cc(O[C@H]2[C@H](O)[C@H](O)[C@H](O)[C@@H](CO)O2)c(OC)cc1	86869	L6020.7612	/home/hp/project/gtchan-vs/glide-dock_XP_L6020	glide-dock_XP_L6020_pv.maegz	294		1408298-11-2	51139	1	0	OPLS3e	46.712364	1	L6020.maegz:7612-1	NP-023878	Alkaloids	glide-grid_1	1290	16	-8.6014471	-0.23892908	-0.78892642	-1.8766032	-8.6014471	-1.7412651	-0.16	0	-0.71923625	-38.53371	-15.657516	0.72036183	0	-85.784912	-54.191227	5.8765311	1	5	0	-8.6014471	-2.7921021	1	prime_mmgbsa_L6020	36	0	-7994.5815	1125.306	-1308.5856	-643.54156	-1412.6023
O(C)c1c(O)cc([C@H]2[C@@H](O)[C@@H](O)c3c(O2)cc(O)cc3)cc1O	87425	L6020.7543	/home/hp/project/gtchan-vs/glide-dock_XP_L6020	glide-dock_XP_L6020_pv.maegz	850			51139	1	0	OPLS3e	33.492939	1	L6020.maegz:7543-1	NP-023757	Flavonoids	glide-grid_1	1134	7	-6.3053317	-0.27414486	-0.7796315	-1.5246865	-6.3053317	-1.4004924	-0.26128992	0	-1.2252679	-31.995203	-11.509997	0.1819969	0	-52.016777	-43.505199	5.5597548	1	1	0	-6.3053317	-3.2956901	1	prime_mmgbsa_L6020	23	0	-8060.2275	1126.5422	-1299.9485	-638.9469	-1407.4615
O=C1c2c([C@]3(C)[C@H]([C@@](O)(C)CCC3)C1)ccc(C(O)(C)C)c2	87253	L6020.15446	/home/hp/project/gtchan-vs/glide-dock_XP_L6020	glide-dock_XP_L6020_pv.maegz	678	18-Nor-4 15-dihydroxyabieta-8 11 13-trien-7-one	213329-46-5	51139	0.99994999	0	OPLS3e	35.033577	1	L6020.maegz:15446-1	TN2657	Diterpenoids	glide-grid_1	137	3	-6.9297414	-0.31498826	-0.88260943	-1.6938815	-6.9297414	-1.9970459	-0.73438859	0	-1.7073331	-33.799061	-7.9549203	0.20132901	0	-65.945374	-41.753983	0.82573891	1	1	0	-6.9297414	-1.5950233	1	prime_mmgbsa_L6020	22	0	-8079.8032	1126.2797	-1306.8527	-643.59045	-1403.9796
O(C/C=C(/[C@H](O)CCC(O)(C)C)\C)[C@H]1[C@H](O)[C@@H](O)[C@H](O)[C@@H](CO)O1	86773	L6020.5563	/home/hp/project/gtchan-vs/glide-dock_XP_L6020	glide-dock_XP_L6020_pv.maegz	198			51139	1	0	OPLS3e	15.610255	1	L6020.maegz:5563-1	NP-015222	Terpenoids	glide-grid_1	41	14	-9.3166456	-0.38819355	-1.1197439	-2.2299006	-9.3166456	-1.9505311	-0.78947186	0	-1.0199686	-31.894657	-17.256239	1.2418909	-0.030701773	-77.810768	-49.150898	0	1	15	0	-9.3166456	-5.1289802	1	prime_mmgbsa_L6020	24	0	-8037.8286	1116.5377	-1320.3634	-639.00385	-1394.0553
O(C[C@@H]1[C@@H](O)[C@H](O)[C@@H](O)[C@H](OC2=C(c3ccc(O)cc3)Oc3c(c(O)cc(O)c3)C2=O)O1)[C@H]1[C@H](O)[C@@H](O)[C@@H](O)CO1	86747	L6020.3564	/home/hp/project/gtchan-vs/glide-dock_XP_L6020	glide-dock_XP_L6020_pv.maegz	172	Kaempferol 3-O-vicianoside	110352-79-9	51139	1	0	OPLS3e	36.828938	1	L6020.maegz:3564-1	NP-001918	Flavonoids	glide-grid_1	1292	15	-9.452426	-0.23054697	-0.79497606	-2.0053635	-9.452426	-1.0643171	-0.30362245	0	-0.08956103	-43.882183	-15.453723	0.27228817	-0.020932635	-77.268082	-59.335907	0	1	27	0	-9.452426	-4.3200002	1	prime_mmgbsa_L6020	41	0	-8228.501	1137.2938	-1301.0629	-635.62659	-1409.155
O=C(OC[C@]1(O)[C@@H](O)C(=O)OC1)c1cc(OC)c(O)cc1	87063	L6020.17645	/home/hp/project/gtchan-vs/glide-dock_XP_L6020	glide-dock_XP_L6020_pv.maegz	488	Phellolactone	1190897-23-4	51139	1	0	OPLS3e	12.476173	1	L6020.maegz:17645-1	TCFN92554	Miscellaneous	glide-grid_1	848	8	-7.7343178	-0.36830086	-1.0161141	-1.9122944	-7.7343178	-0.94778556	-0.14399999	0	-1.8270414	-32.282001	-16.097506	0.57756311	0	-64.140976	-48.379505	4.6040802	1	5	0	-7.7343178	-2.444607	1	prime_mmgbsa_L6020	21	0	-7973.2427	1103.391	-1313.0789	-630.32666	-1416.1323
O(C[C@@H]1[C@@H](O)[C@H](O)[C@@H](O)[C@H](OC2=C(C)OC=CC2=O)O1)[C@H]1[C@H](O)[C@@](O)(CO)CO1	86663	L6020.5812	/home/hp/project/gtchan-vs/glide-dock_XP_L6020	glide-dock_XP_L6020_pv.maegz	88			51139	1	0	OPLS3e	23.641584	1	L6020.maegz:5812-1	NP-016403	Oxygen heterocycles	glide-grid_1	379	12	-10.235118	-0.35293511	-1.0843284	-2.3435824	-10.235118	-1.5755217	-0.20014699	0	-0.82771373	-30.29388	-21.505419	0.67202002	-0.057881892	-52.07777	-51.799297	12.571348	1	3	0	-10.235118	-4.8193226	1	prime_mmgbsa_L6020	29	0	-7972.9473	1122.2549	-1312.2295	-636.03625	-1403.3201
Clc1c(O)c(C/C=C(/[C@H](O)C[C@]2(C)[C@@H](C)C(=O)CC[C@H]2C)\CO)c(O)c(C=O)c1C	86877	L6020.6811	/home/hp/project/gtchan-vs/glide-dock_XP_L6020	glide-dock_XP_L6020_pv.maegz	302			51139	1	0	OPLS3e	33.082924	1	L6020.maegz:6811-1	NP-020904	Simple aromatic products	glide-grid_1	536	11	-8.5470991	-0.28490329	-0.88526082	-1.9419941	-8.5470991	-1.838132	-0.54796344	0	-0.67958391	-31.867493	-15.254711	0.62139726	-0.078423187	-63.702858	-47.122204	9.4328384	1	2	0	-8.5470991	-3.2255239	1	prime_mmgbsa_L6020	30	0	-8102.603	1126.7574	-1293.3809	-644.54364	-1405.2758
O=C(O)c1[nH]c2-c3c(C(=O)O)cc(C(=O)O)nc3C(=O)C(=O)c2c1	87249	L6020.901	/home/hp/project/gtchan-vs/glide-dock_XP_L6020	glide-dock_XP_L6020_pv.maegz	674	Pyrroloquinoline quinone	72909-34-3	51139	1	0	OPLS3e	28.475252	1	L6020.maegz:901-1	T5692	Others	glide-grid_1	1152	6	-6.9383712	-0.2890988	-0.83390528	-1.6606706	-6.9383712	-0.43984699	-0.54682815	0	-1.9269897	-40.544449	-9.4319983	0.51739931	-0.13828652	-64.026688	-49.976448	2.8987484	1	1	0	-6.9383712	-3.2828643	1	prime_mmgbsa_L6020	24	0	-8062.5869	1119.157	-1316.8447	-627.51117	-1419.5001
O([C@H]([C@@H](CC)C)C(O[C@H]([C@@H](CC)C)C(=O)OC[C@H](O)[C@H](O)[C@H](O)[C@H](O)CO)=O)C(=O)[C@H](OC(=O)[C@H](OC(=O)[C@@H](O)[C@H](CC)C)[C@@H](CC)C)[C@@H](CC)C	86873	L6020.4490	/home/hp/project/gtchan-vs/glide-dock_XP_L6020	glide-dock_XP_L6020_pv.maegz	298			51139	1	0	OPLS3e	41.158279	1	L6020.maegz:4490-1	NP-007554	Carbohydrates	glide-grid_1	931	36	-8.5627661	-0.16466857	-0.6146273	-1.7294172	-8.5627661	-1.6644033	-0.29380357	0	-0.37973827	-29.109617	-15.621803	0.76089388	0	-49.752232	-44.731422	19.00889	1	3	0	-8.5627661	-5.6562381	1	prime_mmgbsa_L6020	52	0	-7904.2158	1114.8221	-1317.0519	-636.54944	-1410.4508
O(C[C@@H]1[C@@H](O)[C@H](O)[C@@H](O)[C@H](O[C@H]2[C@H](C=C)[C@H]3C(C(=O)OCC3)=CO2)O1)[C@H]1[C@H](O)[C@@](O)(CO)CO1	86780	L6020.11839	/home/hp/project/gtchan-vs/glide-dock_XP_L6020	glide-dock_XP_L6020_pv.maegz	205	6'-O-beta-D-Apiofuranosylsweroside	266678-59-5	51139	1	0	OPLS3e	27.084476	1	L6020.maegz:11839-1	TN1319	Iridoids	glide-grid_1	337	13	-9.2464447	-0.27195424	-0.88102615	-2.042799	-9.2464447	-1.6104329	-0.31999999	0	-0.59008133	-26.541088	-23.439621	0.59221309	-0.03100043	-63.201332	-49.980709	5.8173757	1	1	0	-9.2464447	-4.3556256	1	prime_mmgbsa_L6020	34	0	-7970.1455	1112.7189	-1311.8856	-640.95306	-1409.9432
O([C@@H](/C=C/[C@]1(O)C(CO)=CC(=O)CC1(C)C)C)[C@H]1[C@H](O)[C@H](O)[C@@H](O)[C@@H](CO)O1	86969	L6020.7308	/home/hp/project/gtchan-vs/glide-dock_XP_L6020	glide-dock_XP_L6020_pv.maegz	394			51139	1	0	OPLS3e	26.805031	1	L6020.maegz:7308-1	NP-023004	Terpenoids	glide-grid_1	354	12	-8.1010427	-0.28932297	-0.87855494	-1.8699586	-8.1010427	-1.9945322	-0.5409956	0	-0.84471542	-33.540905	-15.879091	0.72700864	0	-55.662018	-49.419998	10.521788	1	10	0	-8.1010427	-3.482729	1	prime_mmgbsa_L6020	28	0	-8007.1577	1126.3698	-1314.9137	-636.66815	-1405.6194
O([C@@H](/C=C/[C@H]1C(CO)=CC(=O)CC1(C)C)C)[C@H]1[C@H](O)[C@@H](O)[C@H](O)[C@@H](CO)O1	87040	L6020.5861	/home/hp/project/gtchan-vs/glide-dock_XP_L6020	glide-dock_XP_L6020_pv.maegz	465			51139	1	0	OPLS3e	20.969381	1	L6020.maegz:5861-1	NP-016596	Terpenoids	glide-grid_1	572	11	-7.8393297	-0.29034555	-0.87103665	-1.8248667	-7.8393297	-1.7129235	-0.37222093	0	-1.1462505	-30.869249	-17.862345	0.78201061	0	-46.239517	-48.731594	11.50113	1	1	0	-7.8393297	-2.5187106	1	prime_mmgbsa_L6020	27	0	-8011.252	1125.114	-1314.3293	-641.88361	-1405.3236
O=C(O)c1ccc(NCc2nc3C(=O)NC(N)=Nc3nc2)cc1	86967	L6020.9982	/home/hp/project/gtchan-vs/glide-dock_XP_L6020	glide-dock_XP_L6020_pv.maegz	392	PTEROIC ACID	119-24-4	51139	1	0	OPLS3e	34.192383	1	L6020.maegz:9982-1	T8854	Others	glide-grid_1	310	5	-8.1069326	-0.35247535	-1.002393	-1.9603299	-8.1069326	-0.8298713	-0.58852535	0	-2.4095695	-38.097919	-11.327619	0.76116908	0	-73.471298	-49.425537	2.3730867	1	1	0	-8.1069326	-2.5724638	1	prime_mmgbsa_L6020	23	0	-8198.7783	1125.7769	-1300.849	-628.69153	-1410.4647
O=C(N/C=C/1\C(=O)N[C@@H]([C@@H]2NC(=N)NCC2)C(=O)NC[C@H](N)C(=O)N[C@@H](CO)C(=O)N[C@@H](CNC(=O)C[C@H](N)CCCN)C(=O)N\1)N	86830	L6020.1327	/home/hp/project/gtchan-vs/glide-dock_XP_L6020	glide-dock_XP_L6020_pv.maegz	255	Capastat sulfate	1405-37-4	51139	0.5	0	OPLS3e	28.059856	1	L6020.maegz:1327-1	T1441	Others	glide-grid_1	868	13	-8.8488226	-0.18827283	-0.6794439	-1.8244441	-8.8488226	-1.1391898	-0.89302361	0	-0.65369558	-44.820965	-13.149455	0.31580174	-0.006809487	-77.08699	-57.970421	0	1	13	0	-8.8488226	-2.4940679	1	prime_mmgbsa_L6020	47	0	-8257.0635	1149.9441	-1325.6058	-632.12842	-1423.0795
O=C(O)CC[C@H]1N(C)C(=O)C(C(=O)/C=C/C=C/C=C/C=C/C(=C/[C@H]([C@H](O[C@@H]2O[C@H](C)[C@@H](O)[C@@H](O)C2)C(C)C)C)/C)=C1O	87124	L6020.17738	/home/hp/project/gtchan-vs/glide-dock_XP_L6020	glide-dock_XP_L6020_pv.maegz	549	alpha-Lipomycin	51053-40-8	51139	1	0	OPLS3e	16.0495	1	L6020.maegz:17738-1	TCFN00122	Alkaloids	glide-grid_1	1068	18	-7.4182873	-0.17662589	-0.61395627	-1.5658094	-7.4182873	-1.8937608	-0.26095626	0	-0.040373288	-43.977917	-16.77408	0.68172199	-0.15807873	-84.144424	-60.751999	10.308528	1	10	0	-7.4182873	-2.6255314	1	prime_mmgbsa_L6020	42	0	-8116.1899	1133.7587	-1333.3123	-642.83551	-1402.8505
O(C[C@@H]([C@@H](CC[C@@H](C)[C@@H]1[C@@]2(C)[C@@H]([C@@H]3[C@H]([C@@]4(C)C(=CC3)C[C@H](O[C@H]3[C@H](O)[C@@H](O)[C@H](O)[C@@H](CO)O3)CC4)CC2)CC1)CC)C)[C@H]1[C@H](O)[C@@H](O)[C@H](O)[C@@H](CO[C@H]2[C@H](O)[C@@H](O)[C@H](O)[C@@H](CO[C@H]3[C@H](O)[C@@H](O)[C@H](O)[C@@H](CO)O3)O2)O1	87210	L6020.7312	/home/hp/project/gtchan-vs/glide-dock_XP_L6020	glide-dock_XP_L6020_pv.maegz	635			51139	1	0	OPLS3e	92.665169	1	L6020.maegz:7312-1	NP-023009	Steroids	glide-grid_1	1203	33	-7.0657325	-0.094209768	-0.39729798	-1.3287725	-7.0657325	-0.60126454	-0.098144636	0	0	-30.270269	-27.207701	0.12347968	-0.022169741	-73.678291	-57.47797	23.551016	1	8	0	-7.0657325	-5.226429	1	prime_mmgbsa_L6020	75	0	-7878.4116	1169.4525	-1310.7556	-655.91602	-1415.4293
O=C(O)CCCCCCCCCCCCC[C@@H](O)CO[C@H]1[C@H](O)[C@@H](O)[C@H](O[C@H]2[C@H](O)[C@@H](O)[C@H](O)[C@@H](CO)O2)[C@@H](CO)O1	86783	L6020.6218	/home/hp/project/gtchan-vs/glide-dock_XP_L6020	glide-dock_XP_L6020_pv.maegz	208			51139	1	0	OPLS3e	24.287302	1	L6020.maegz:6218-1	NP-018662	Aliphatic natural product	glide-grid_1	1027	30	-9.2405901	-0.22001405	-0.76477474	-1.9504505	-9.2405901	-2.1438749	-0.34187096	0	-0.12416406	-29.434141	-17.430874	1.0517507	-0.008681085	-66.228401	-46.865013	0	1	1	0	-9.2405901	-4.9132204	1	prime_mmgbsa_L6020	42	0	-7950.9316	1110.424	-1340.3455	-644.12976	-1408.0583
O=C(O)[C@H]1[C@H](O)[C@@H](O)[C@@H](O[C@@H]2[C@H](O[C@@H]3[C@H](O)[C@H](O)[C@@H](O)[C@@H](C)O3)[C@H](O)[C@H](O)CO2)[C@H](O[C@@H]2C(C)(C)[C@H]3[C@@](C)([C@H]4C(=O)CC=5[C@](C)([C@]4(C)CC3)CC[C@@]3(C)[C@H](O)CC(C)(C)CC=53)CC2)O1	86835	L6020.3373	/home/hp/project/gtchan-vs/glide-dock_XP_L6020	glide-dock_XP_L6020_pv.maegz	260			51139	1	0	OPLS3e	109.10684	1	L6020.maegz:3373-1	NP-000953	Terpenoids	glide-grid_1	809	16	-8.8202562	-0.1378165	-0.55126601	-1.709722	-8.8202562	-0.88784134	-0.47999999	0	-0.19046508	-40.055534	-16.21364	0.18617521	-0.018964525	-80.714439	-56.269176	9.5204105	1	4	0	-8.8202562	-4.4099998	1	prime_mmgbsa_L6020	64	0	-8008.3604	1182.5753	-1298.3594	-647.41693	-1382.6499
O=C(O)[C@@H]1[C@@H](O)[C@H](O[C@H]2[C@H](O)[C@H](O)[C@@H](O)[C@H](C)O2)[C@@H](O)[C@H](O[C@@H]2[C@H](O)C[C@]3(C)[C@@H]4[C@](C)([C@]5(C)C([C@H]6[C@@](C(=O)O[C@H]7[C@H](O)[C@@H](O)[C@H](O)[C@@H](CO)O7)(CC5)CCC(=C)C6)=CC4)CC[C@H]3[C@@]2(CO)C)O1	86752	L6020.7604	/home/hp/project/gtchan-vs/glide-dock_XP_L6020	glide-dock_XP_L6020_pv.maegz	177			51139	1	0	OPLS3e	119.76852	1	L6020.maegz:7604-1	NP-023869	Terpenoids	glide-grid_1	898	22	-9.4312925	-0.14076556	-0.57172608	-1.8120749	-9.4312925	-0.46252853	-0.30173892	0	-0.096826866	-22.208916	-28.851118	0.020796536	-0.086412936	-67.83847	-51.060036	20.22402	1	3	0	-9.4312925	-4.7750549	1	prime_mmgbsa_L6020	67	0	-7948.6035	1164.8059	-1281.7056	-644.56024	-1407.895
O=C(OC1[C@H](O)CC(O)(C(=O)O)C[C@@H]1O)/C=C/c1cc(O)c(O)cc1	86928	L6020.18875	/home/hp/project/gtchan-vs/glide-dock_XP_L6020	glide-dock_XP_L6020_pv.maegz	353	Cyclohexanecarboxylic acid	327161-03-5	51139	1	0	OPLS3e	26.123262	1	L6020.maegz:18875-1	TCFN92529	Phenylpropanoids	glide-grid_1	108	11	-8.2856598	-0.33142638	-0.9690966	-1.9639496	-8.2856598	-1.6507902	-0.026391177	0	-1.4497445	-32.736481	-18.677916	0.53272271	-0.021826711	-63.962074	-51.414394	4.2755818	1	1	0	-8.2856598	-3.6365492	1	prime_mmgbsa_L6020	25	0	-8055.9595	1120.8009	-1310.3336	-637.61389	-1410.5016
O=C(OC[C@@H]1[C@@H](OC(=O)/C=C/C2(O)C=CC(=O)C=C2)[C@H](O)[C@@H](O)[C@H](Oc2ccc(O)cc2)O1)/C=C\C1(O)C=CC(=O)C=C1	87454	L6020.7363	/home/hp/project/gtchan-vs/glide-dock_XP_L6020	glide-dock_XP_L6020_pv.maegz	879			51139	1	0	OPLS3e	51.902393	1	L6020.maegz:7363-1	NP-023139	Polycylic aromatic natural products	glide-grid_1	849	16	-6.1825495	-0.14378022	-0.50371933	-1.2985276	-6.1825495	-1.4514025	-0.57757676	0	-1.1025141	-41.912407	-10.445604	0.53476107	0	-72.072235	-52.358009	10.942504	1	26	0	-6.1825495	-2.1474364	1	prime_mmgbsa_L6020	43	0	-8095.9907	1146.5483	-1314.6021	-644.56885	-1400.6427
O(C[C@@H]1[C@@H](O)[C@H](O)[C@@H](O)[C@H](Oc2c(OC)c(O)c3C(=O)C(c4ccc(OC)cc4)=COc3c2)O1)[C@H]1[C@H](O)[C@@H](O)[C@H](O)CO1	86671	L6020.11025	/home/hp/project/gtchan-vs/glide-dock_XP_L6020	glide-dock_XP_L6020_pv.maegz	96	Kakkalide	58274-56-9	51139	1	0	OPLS3e	51.443668	1	L6020.maegz:11025-1	TN1829	Flavonoids	glide-grid_1	519	15	-10.13868	-0.23578328	-0.82604265	-2.1294382	-10.13868	-1.5922819	0	0	-0.30601802	-23.455132	-23.153349	0.15230069	-0.027446857	-68.994934	-46.608479	8.3483191	1	3	0	-10.13868	-3.3599999	1	prime_mmgbsa_L6020	43	0	-8152.8198	1142.225	-1287.7545	-639.57098	-1411.1309
O([C@H]1[C@H](O)[C@@H](O)[C@H](O)[C@@H](CO)O1)c1cc2OC(c3ccc(O)cc3)=CC(=O)c2cc1	86857	L6020.7396	/home/hp/project/gtchan-vs/glide-dock_XP_L6020	glide-dock_XP_L6020_pv.maegz	282		20633-86-7	51139	1	0	OPLS3e	25.155968	1	L6020.maegz:7396-1	NP-023197	Flavonoids	glide-grid_1	245	9	-8.7068138	-0.29022714	-0.9018032	-1.978283	-8.7068138	-2.0192325	-0.31429303	0	-0.97016221	-42.096737	-14.089256	0.45579585	0	-70.220673	-56.185993	5.8678145	1	6	0	-8.7068138	-3.5491667	1	prime_mmgbsa_L6020	30	0	-8175.1104	1117.7219	-1304.1116	-632.74304	-1406.4369
O([C@H]1[C@H](O)[C@@H](O)[C@H](O)[C@@H](CO)O1)c1ccc(CCO)cc1	86886	L6020.11905	/home/hp/project/gtchan-vs/glide-dock_XP_L6020	glide-dock_XP_L6020_pv.maegz	311	Icariside D2	38954-02-8	51139	1	0	OPLS3e	26.473333	1	L6020.maegz:11905-1	NP-012239	Simple aromatic products	glide-grid_1	123	10	-8.4812326	-0.40386823	-1.1142418	-2.0969677	-8.4812326	-1.9206796	-0.49923971	0	-1.682332	-25.48089	-18.548487	1.0190231	0	-50.975372	-44.029377	9.682909	1	7	0	-8.4812326	-3.5693588	1	prime_mmgbsa_L6020	21	0	-7984.9585	1116.9055	-1308.9437	-637.97327	-1401.3303
O=C1Oc2c(O)cc(O)cc2Cc2c1c(O)cc(C)c2	87275	L6020.16298	/home/hp/project/gtchan-vs/glide-dock_XP_L6020	glide-dock_XP_L6020_pv.maegz	700	9-Dehydroxyeurotinone	1360606-85-4	51139	1	0	OPLS3e	25.869822	1	L6020.maegz:16298-1	TN3316	Phenols	glide-grid_1	253	3	-6.8397412	-0.34198707	-0.92829573	-1.7117617	-6.8397412	-1.3435352	-0.52762562	0	-1.552822	-27.457129	-13.06557	0	-0.052073084	-62.242168	-40.522697	0.94646019	1	5	0	-6.8397412	-2.8782492	1	prime_mmgbsa_L6020	20	0	-8079.9194	1113.8944	-1299.7103	-633.34607	-1414.4446
O([C@@H]1[C@H](O)[C@@H](O)[C@H](C)O[C@H]1OC1=C(c2ccc(O)cc2)Oc2c(C/C=C(\C)/C)c(O[C@H]3[C@H](O)[C@@H](O)[C@H](O)[C@@H](CO)O3)cc(O)c2C1=O)[C@H]1[C@H](O)[C@@H](O)[C@H](O)[C@@H](CO)O1	86859	L6020.7648	/home/hp/project/gtchan-vs/glide-dock_XP_L6020	glide-dock_XP_L6020_pv.maegz	284	Ikarisoside C	113558-11-5	51139	1	0	OPLS3e	55.006706	1	L6020.maegz:7648-1	NP-023925	Flavonoids	glide-grid_1	1129	23	-8.6744251	-0.14955905	-0.57892466	-1.7141632	-8.6744251	-0.52638388	0	0	0	-33.423317	-16.087591	0.14469016	-0.036126919	-67.506859	-49.51091	3.946702	1	8	0	-8.6744251	-5.6281457	1	prime_mmgbsa_L6020	58	0	-8132.6479	1133.1815	-1300.4786	-637.0827	-1411.4131
O(C[C@@H]1[C@@H](O)[C@H](O)[C@@H](O)[C@H](Oc2cc(O)c3C(=O)C=C(c4cc(O)c(O)cc4)Oc3c2)O1)[C@H]1[C@H](O)[C@@H](O)[C@@H](O)CO1	86645	L6020.18206	/home/hp/project/gtchan-vs/glide-dock_XP_L6020	glide-dock_XP_L6020_pv.maegz	70	Luteolin-7-O-alpha-L-arabinopyranosyl (1->6)-beta-D-glucopyranoside	52714-82-6	51139	1	0	OPLS3e	41.948566	1	L6020.maegz:18206-1	TCFN91771	Flavonoids	glide-grid_1	113	15	-10.60046	-0.25854781	-0.89152896	-2.2489228	-10.60046	-1.6121308	-0.31999999	0	-0.57636267	-41.087044	-21.240622	0.27228817	0	-76.947395	-62.327667	10.757856	1	16	0	-10.60046	-5.5110583	1	prime_mmgbsa_L6020	41	0	-8215.7109	1125.5801	-1298.3052	-634.77014	-1414.1777
O(C[C@@H]1[C@@H](O)[C@H](O)[C@@H](O)[C@H](Oc2cc(O)c3C(=O)C=COc3c2)O1)[C@@H]1[C@@H](O)[C@@H](O)[C@H](O)[C@@H](C)O1	86864	L6020.18489	/home/hp/project/gtchan-vs/glide-dock_XP_L6020	glide-dock_XP_L6020_pv.maegz	289	5 7-Dihydroxychromone 7-rutinoside	52538-46-2	51139	1	0	OPLS3e	19.876505	1	L6020.maegz:18489-1	TCFN92369	Flavonoids	glide-grid_1	167	12	-8.6436377	-0.25422466	-0.82358915	-1.9096221	-8.6436377	-1.2587978	-0.33029652	0	-0.71253902	-19.826756	-22.994711	0.42944786	0	-60.077999	-42.821468	17.550217	1	2	0	-8.6436377	-3.5731423	1	prime_mmgbsa_L6020	34	0	-8220.8984	1130.6704	-1301.8643	-631.04999	-1406.8386
O=C(NCCCNCCCCNC(=O)/C=C/c1ccc(O)cc1)/C=C/c1ccc(O)cc1	87448	L6020.14015	/home/hp/project/gtchan-vs/glide-dock_XP_L6020	glide-dock_XP_L6020_pv.maegz	873	N1 N10-Bis(p-coumaroyl)spermidine	114916-05-1	51139	1	0	OPLS3e	22.55386	1	L6020.maegz:14015-1	TN4621	Phenylpropanoids	glide-grid_1	1131	17	-6.2301626	-0.19469258	-0.61811042	-1.3951032	-6.2301626	-1.5620123	-1.1473204	0	-0.29114318	-43.95499	-10.006871	1.5625876	-0.0051307515	-84.714363	-53.961861	4.9644775	1	19	0	-6.2301626	-1.2676952	1	prime_mmgbsa_L6020	32	0	-8131.896	1122.0404	-1324.7101	-643.33014	-1402.4371
O=C(OC)C=1[C@@H](/C(/C=O)=C\C[C@H]2[C@@H](C=C)[C@H](O[C@H]3[C@H](O)[C@@H](O)[C@H](O)[C@@H](CO)O3)OC=C2C(=O)OC)[C@@H](C=C)[C@H](O[C@H]2[C@H](O)[C@@H](O)[C@H](O)[C@@H](CO)O2)OC=1	86708	L6020.14823	/home/hp/project/gtchan-vs/glide-dock_XP_L6020	glide-dock_XP_L6020_pv.maegz	133	(E)-Aldosecologanin	471271-55-3	51139	1	0	OPLS3e	48.151371	1	L6020.maegz:14823-1	TN3908	Iridoids	glide-grid_1	130	24	-9.8061266	-0.18502125	-0.69499272	-1.9729478	-9.8061266	-1.7012193	-0.08145342	0	-0.40137962	-32.759766	-22.924698	0.33188078	-0.0082938969	-75.719139	-55.684464	8.2928362	1	12	0	-9.8061266	-6.3868246	1	prime_mmgbsa_L6020	53	0	-7984.6475	1120.4581	-1301.5568	-646.40033	-1402.3159
O=C(O[C@@H]1[C@@H](O)[C@H](O[C@@H]2[C@@H](O)[C@@H](O)[C@H](O[C@@H]3[C@@H](O)[C@H](O)CO[C@H]3O[C@@H]3[C@@H](O)[C@H](O)[C@@H](CO[C@H]4[C@H](O)[C@@H](O)[C@H](O)CO4)O[C@H]3O[C@@H]3[C@](CO)(C)[C@H]4[C@@](C)([C@@H]5[C@](C)([C@]6(C)C([C@H]7[C@@](C(=O)O)(CC6)CCC(C)(C)C7)=CC5)CC4)CC3)O[C@H]2C)OC[C@H]1O)C	86956	L6020.3996	/home/hp/project/gtchan-vs/glide-dock_XP_L6020	glide-dock_XP_L6020_pv.maegz	381			51139	1	0	OPLS3e	152.23735	1	L6020.maegz:3996-1	NP-004508	Terpenoids	glide-grid_1	933	28	-8.1330833	-0.095683336	-0.42070335	-1.4943238	-8.1330833	-0.71009666	-0.46717331	0	-0.05943045	-41.684357	-17.637644	0.21320504	-0.020248158	-69.999481	-59.321999	27.741743	1	3	0	-8.1330833	-4.3296013	1	prime_mmgbsa_L6020	85	0	-7938.3843	1194.5529	-1296.8456	-654.50476	-1410.8353
O=C(OC)c1c(O[C@H]2[C@H](O)[C@@H](O)[C@H](O)[C@@H](CO[C@H]3[C@H](O)[C@@H](O)[C@H](O)CO3)O2)cc(OC)cc1	86770	L6020.3258	/home/hp/project/gtchan-vs/glide-dock_XP_L6020	glide-dock_XP_L6020_pv.maegz	195			51139	1	0	OPLS3e	40.870033	1	L6020.maegz:3258-1	NP-000418	Simple aromatic products	glide-grid_1	617	14	-9.3235645	-0.28253224	-0.90623188	-2.0735123	-9.3235645	-1.4614837	0	0	-0.64808857	-29.190296	-22.527401	0.37469006	-0.026348287	-58.650871	-51.717697	10.706543	1	6	0	-9.3235645	-5.0163646	1	prime_mmgbsa_L6020	33	0	-7997.2134	1126.2234	-1302.4537	-639.75989	-1405.9448
O=C(OC)c1c(O[C@H]2[C@H](O)[C@@H](O)[C@H](O)[C@@H](CO[C@H]3[C@H](O)[C@@H](O)[C@H](O)CO3)O2)cc(OC)cc1	86771	L6020.18867	/home/hp/project/gtchan-vs/glide-dock_XP_L6020	glide-dock_XP_L6020_pv.maegz	196	Primverin	154-60-9	51139	1	0	OPLS3e	40.870033	1	L6020.maegz:18867-1	TCFN70282	Phenols	glide-grid_1	618	14	-9.3235645	-0.28253224	-0.90623188	-2.0735123	-9.3235645	-1.4614837	0	0	-0.64808857	-29.190296	-22.527401	0.37469006	-0.026348287	-58.650871	-51.717697	10.706543	1	6	0	-9.3235645	-5.0163646	1	prime_mmgbsa_L6020	33	0	-7997.2134	1126.2234	-1302.4537	-639.75989	-1405.9448
O(C)c1cc(O)c2C(=O)[C@](O)(Cc3ccc(OC)cc3)COc2c1	87306	L6020.13902	/home/hp/project/gtchan-vs/glide-dock_XP_L6020	glide-dock_XP_L6020_pv.maegz	731	7-O-Methyleucomol	17934-15-5	51139	1	0	OPLS3e	29.36911	1	L6020.maegz:13902-1	TN3244	Flavonoids	glide-grid_1	737	6	-6.7263403	-0.28026417	-0.80842179	-1.6099218	-6.7263403	-1.5270585	-0.00065973162	0	-1.1556516	-35.824844	-14.262666	0.34470055	-0.014295536	-63.516308	-50.087509	7.2737513	1	1	0	-6.7263403	-2.8379219	1	prime_mmgbsa_L6020	24	0	-8095.313	1114.7262	-1298.9224	-639.95447	-1401.0944
O=C(O[C@H]1[C@@H](O)[C@H](O[C@@H]2[C@H]3[C@](CO)(O3)[C@H]3[C@H](O[C@H]4[C@H](O)[C@@H](O)[C@H](O)[C@@H](CO)O4)OC=C[C@@H]23)O[C@@H](C)[C@@H]1O)/C=C/c1cc(O)c(O)cc1	87160	L6020.3521	/home/hp/project/gtchan-vs/glide-dock_XP_L6020	glide-dock_XP_L6020_pv.maegz	585			51139	1	0	OPLS3e	48.85342	1	L6020.maegz:3521-1	NP-001683	Terpenoids	glide-grid_1	1231	19	-7.3011475	-0.15534356	-0.56060791	-1.5053455	-7.3011475	-0.63893247	0	0	-0.2195736	-32.593807	-24.409645	0.31231686	-0.0164162	-70.344421	-57.003452	0	1	5	0	-7.3011475	-3.7729774	1	prime_mmgbsa_L6020	47	0	-7982.2334	1129.1315	-1307.5688	-638.34229	-1402.8805
O=C[C@]12[C@](O)(C[C@H](O[C@@H]3O[C@H](C)[C@@H](O[C@@H]4[C@H](O)[C@H](O)[C@@H](O)[C@@H](CO)O4)[C@H](OC)C3)CC1)CC[C@H]1[C@@]3(O)[C@](C)([C@@H](C4=CC(=O)OC4)CC3)CC[C@H]21	87052	L6020.3028	/home/hp/project/gtchan-vs/glide-dock_XP_L6020	glide-dock_XP_L6020_pv.maegz	477			51139	0.99984121	0	OPLS3e	57.157387	1	L6020.maegz:3028-1	0449-0122		glide-grid_1	860	14	-7.8080101	-0.15616021	-0.57529908	-1.5895711	-7.8080101	-0.8658874	-0.63878435	0	-0.013715513	-25.450834	-22.938768	0.075834416	0	-46.057022	-48.389603	15.414536	1	7	0	-7.8080101	-4.0317593	1	prime_mmgbsa_L6020	50	0	-8049.4531	1148.4546	-1297.7256	-640.36102	-1417.7795
O=C(OC)C[C@@H](O[C@H]1[C@@H](O)[C@@H](O)[C@@H](O)[C@@H](CO)O1)CCCCCCCCCCC[C@@H](O[C@H]1[C@@H](O)[C@@H](O)[C@@H](O)[C@@H](CO)O1)CCCCC[C@@H](O[C@H]1[C@@H](O)[C@@H](O)[C@@H](O)[C@@H](CO)O1)C	87227	L6020.5726	/home/hp/project/gtchan-vs/glide-dock_XP_L6020	glide-dock_XP_L6020_pv.maegz	652			51139	1	0	OPLS3e	35.595764	1	L6020.maegz:5726-1	NP-016090	Aliphatic natural product	glide-grid_1	270	42	-7.0191979	-0.11506882	-0.45296806	-1.3733851	-7.0191979	-1.5399194	-0.11379132	0	-0.27779356	-31.517454	-26.362162	0.59125268	-0.0031174694	-70.549957	-57.879616	0	1	8	0	-7.0191979	-5.5086536	1	prime_mmgbsa_L6020	61	0	-7930.6216	1118.6899	-1326.2363	-642.39777	-1412.8666
O=C(O)[C@@H](NC(=O)c1ccc(NC[C@@H]2N(C)C=3C(=O)NC(N)=NC=3NC2)cc1)CCC(=O)O	86728	L6020.1137	/home/hp/project/gtchan-vs/glide-dock_XP_L6020	glide-dock_XP_L6020_pv.maegz	153	Levomefolic Acid	31690-09-2	51139	0.98253953	0	OPLS3e	32.664581	1	L6020.maegz:1137-1	T7094	Others	glide-grid_1	93	12	-9.621953	-0.29157433	-0.93523467	-2.1398726	-9.621953	-1.9605048	-0.73088062	0	-1.0634114	-42.668411	-18.541008	0.95313972	-0.092726856	-99.472145	-61.209419	13.266198	1	4	0	-9.621953	-3.4630017	1	prime_mmgbsa_L6020	33	0	-8394.626	1151.8679	-1298.3433	-632.99738	-1400.3124
S(CC(=O)N[C@@H]1C(=O)N2C(C(=O)O)=C(COC(=O)C)CS[C@H]12)c1ccncc1	87030	L6020.1398	/home/hp/project/gtchan-vs/glide-dock_XP_L6020	glide-dock_XP_L6020_pv.maegz	455	Cephapirin Benzathine	97468-37-6	51139	1	0	OPLS3e	30.030993	1	L6020.maegz:1398-1	T8063	Others	glide-grid_1	332	10	-7.8774233	-0.28133655	-0.85430348	-1.8183407	-7.8774233	-1.9495701	-0.98019415	0	-0.88051754	-36.516819	-11.685094	0.77367443	-0.0097061787	-69.155762	-48.201912	4.1076007	1	13	0	-7.8774233	-2.8571529	1	prime_mmgbsa_L6020	28	0	-8061.1191	1126.9496	-1316.2124	-633.4057	-1425.554
O(C[C@@H](CC[C@]1(OC)[C@@H](C)[C@@H]2[C@]3(C)[C@H]([C@H]4[C@@H]([C@]5(C)C(=CC4)C[C@@H](O[C@H]4[C@H](O)[C@@H](O[C@@H]6[C@H](O)[C@H](O)[C@@H](O)[C@H](C)O6)[C@@H](O[C@H]6[C@@H](O)[C@H](O)[C@@H](CO)O6)[C@@H](CO)O4)CC5)CC3)C[C@@H]2O1)C)[C@H]1[C@H](O)[C@@H](O)[C@H](O)[C@@H](CO)O1	86706	L6020.11343	/home/hp/project/gtchan-vs/glide-dock_XP_L6020	glide-dock_XP_L6020_pv.maegz	131	Polyphyllin?VII	76296-75-8	51139	1	0	OPLS3e	67.243637	1	L6020.maegz:11343-1	T3425	Steroids	glide-grid_1	330	28	-9.8140059	-0.13443844	-0.56186384	-1.8550384	-9.8140059	-1.0887042	0	0	-0.15147029	-31.36161	-26.765348	0.081603259	0	-77.363533	-58.126961	0	1	5	0	-9.8140059	-4.7554069	1	prime_mmgbsa_L6020	73	0	-7943.2617	1145.3871	-1304.5942	-648.7265	-1405.5929
ClC=1C(=O)[C@](O)(C)[C@H](O)C=2C=1C=C(/C=C/[C@@](O)([C@H](O)[C@@H](CC)C)C)OC=2	86895	L6020.4172	/home/hp/project/gtchan-vs/glide-dock_XP_L6020	glide-dock_XP_L6020_pv.maegz	320			51139	1	0	OPLS3e	36.738792	1	L6020.maegz:4172-1	NP-005772	Polyketides	glide-grid_1	448	9	-8.4303465	-0.32424408	-0.96057183	-1.9798391	-8.4303465	-1.6692076	-0.22241473	0	-1.0068798	-34.011543	-16.259188	0.52520078	-0.048829012	-75.078064	-50.270729	3.3966177	1	8	0	-8.4303465	-3.3750424	1	prime_mmgbsa_L6020	26	0	-8006.9717	1123.2872	-1307.9386	-641.03839	-1400.7041
O([C@H]1[C@H](O)[C@@H](O)[C@H](O)[C@@H](CO)O1)c1cc(C)c(O)cc1	87093	L6020.15706	/home/hp/project/gtchan-vs/glide-dock_XP_L6020	glide-dock_XP_L6020_pv.maegz	518	Homoarbutin	25712-94-1	51139	1	0	OPLS3e	20.285452	1	L6020.maegz:15706-1	TN1738	Phenols	glide-grid_1	281	8	-7.5754142	-0.37877071	-1.0281419	-1.8958763	-7.5754142	-1.5823772	-0.30399999	0	-1.758291	-28.040894	-15.866422	0.66466051	0	-46.849476	-43.907314	14.087377	1	12	0	-7.5754142	-3.1633403	1	prime_mmgbsa_L6020	20	0	-7992.9756	1115.2429	-1309.1497	-636.90631	-1403.3857
O=C(O)[C@@H](CCC(=O)O)N1C(=O)C(CCCCCC)=C(C)C1=O	87089	L6020.3366	/home/hp/project/gtchan-vs/glide-dock_XP_L6020	glide-dock_XP_L6020_pv.maegz	514	2-(3-hexyl-2 5-dihydro-4-methyl-2 5-dioxo-1H-pyrro	2431889-83-5	51139	1	0	OPLS3e	14.744174	1	L6020.maegz:3366-1	NP-000920	Alkaloids	glide-grid_1	346	12	-7.584218	-0.3297486	-0.93776119	-1.8339328	-7.584218	-1.5642786	-0.14612424	0	-1.6377958	-38.713436	-15.033074	1.5932908	-0.081258319	-73.960777	-53.74651	8.189085	1	2	0	-7.584218	-1.8244543	1	prime_mmgbsa_L6020	23	0	-8064.5879	1124.8173	-1330.5748	-634.91687	-1398.735
O(C)c1c(O)ccc(O[C@H]2[C@H](O)[C@@H](O)[C@H](O)[C@@H](CO)O2)c1	87121	L6020.14625	/home/hp/project/gtchan-vs/glide-dock_XP_L6020	glide-dock_XP_L6020_pv.maegz	546	Tachioside	109194-60-7	51139	1	0	OPLS3e	26.165752	1	L6020.maegz:14625-1	TBBP01531	Phenols	glide-grid_1	1057	9	-7.4396095	-0.35426712	-0.97739613	-1.8394284	-7.4396095	-1.455157	0	0	-1.6727686	-29.288548	-15.431068	0.60444456	0	-50.576466	-44.719616	4.5638356	1	1	0	-7.4396095	-3.2871885	1	prime_mmgbsa_L6020	21	0	-7980.1387	1117.7959	-1307.8969	-637.3587	-1406.7726
O=C(O[C@@]12[C@@H](c3cc(OC)c(O[C@H]4[C@H](O)[C@@H](O)[C@H](O)[C@@H](CO)O4)cc3)OC[C@@H]1[C@@H](c1cc(OC)c(O)cc1)OC2)C	87070	L6020.4211	/home/hp/project/gtchan-vs/glide-dock_XP_L6020	glide-dock_XP_L6020_pv.maegz	495	8-Hydroxypinoresinol-acetat		51139	1	0	OPLS3e	44.148315	1	L6020.maegz:4211-1	NP-006069	Lignans	glide-grid_1	1239	14	-7.6801753	-0.18732135	-0.64592469	-1.6293747	-7.6801753	-0.96279085	-0.31999999	0	-0.8525849	-29.064787	-16.217943	0.27638191	0	-52.629303	-45.28273	11.069788	1	3	0	-7.6801753	-4.1609077	1	prime_mmgbsa_L6020	41	0	-7992.2715	1117.6063	-1297.655	-633.56775	-1415.9417
O=C(C[C@H](O)CCc1cc(OC)c(O)cc1)CCc1ccccc1	87358	L6020.14552	/home/hp/project/gtchan-vs/glide-dock_XP_L6020	glide-dock_XP_L6020_pv.maegz	783	(R)-5-Hydroxy-7-(4-hydroxy-3-methoxyphenyl)-1-phenylheptan-3-one	68622-73-1	51139	0.99999994	0	OPLS3e	19.418121	1	L6020.maegz:14552-1	TBBP06145	Phenols	glide-grid_1	791	11	-6.5366802	-0.27236167	-0.78562701	-1.5645275	-6.5366802	-1.7842958	-0.44006309	0	-1.5365083	-35.354816	-8.6819954	1.2190077	0	-67.341156	-44.036812	3.5191138	1	33	0	-6.5366802	-2.2533133	1	prime_mmgbsa_L6020	24	0	-8031.105	1108.7747	-1321.7438	-639.75793	-1408.4618
O(C[C@@H]1[C@@H](O)[C@H](O)[C@@H](O)[C@H](Oc2c(C=3[C@@H](Cc4ccc(O)cc4)OC(=O)C=3)ccc(O)c2)O1)[C@H]1[C@H](O)[C@H](O)[C@@H](O)[C@H](C)O1	87005	L6020.15677	/home/hp/project/gtchan-vs/glide-dock_XP_L6020	glide-dock_XP_L6020_pv.maegz	430	Pueroside A	100692-52-2	51139	0.99984121	0	OPLS3e	32.058605	1	L6020.maegz:15677-1	TN4859	Flavonoids	glide-grid_1	634	16	-7.9560518	-0.18502446	-0.64821434	-1.6710181	-7.9560518	-1.0937638	-0.54084784	0	-0.26652387	-41.646492	-16.221375	0.33547428	0	-65.664879	-57.867867	16.394152	1	8	0	-7.9560518	-5.2652559	1	prime_mmgbsa_L6020	43	0	-8040.834	1134.7866	-1316.6162	-647.42395	-1404.3389
O=C(O)[C@@H](NC(=O)CCCCCCCCCCCC(=O)O)[C@@H](O)C	87269	L6020.7123	/home/hp/project/gtchan-vs/glide-dock_XP_L6020	glide-dock_XP_L6020_pv.maegz	694			51139	1	0	OPLS3e	3.7649031	1	L6020.maegz:7123-1	NP-022508	Aminoacids and peptides	glide-grid_1	663	19	-6.8620872	-0.28592029	-0.82473683	-1.6424123	-6.8620872	-1.9251373	-0.79045957	0	-1.4127331	-39.986031	-11.235682	2.5476749	-0.012243674	-70.182579	-51.221714	5.8631654	1	11	0	-6.8620872	-2.8376617	1	prime_mmgbsa_L6020	24	0	-8082.332	1115.296	-1334.176	-635.98138	-1406.0211
O([C@H]1[C@H](O)[C@@H](O)[C@H](O)[C@@H](CO)O1)c1ccc(CO)cc1	87207	L6020.11605	/home/hp/project/gtchan-vs/glide-dock_XP_L6020	glide-dock_XP_L6020_pv.maegz	632	Gastrodin	62499-27-8	51139	1	0	OPLS3e	26.222193	1	L6020.maegz:11605-1	T2999	Glycosides	glide-grid_1	584	9	-7.0732741	-0.35366371	-0.95999098	-1.7702072	-7.0732741	-1.8527683	-0.2171533	0	-1.7795527	-28.289726	-13.910108	0.88621402	0	-49.283161	-42.199833	2.6815572	1	47	0	-7.0732741	-2.9909208	1	prime_mmgbsa_L6020	20	0	-7981.6992	1119.0344	-1310.5428	-636.67322	-1403.5104
O(C[C@@H]1[C@@H](O)[C@H](O)[C@@H](O)[C@H](OC2=C(c3cc(O)c(O)cc3)Oc3c(c(O)cc(O)c3)C2=O)O1)[C@H]1[C@H](O)[C@@H](O)[C@H](O)CO1	86757	L6020.4006	/home/hp/project/gtchan-vs/glide-dock_XP_L6020	glide-dock_XP_L6020_pv.maegz	182		142905-18-8	51139	1	0	OPLS3e	40.805359	1	L6020.maegz:4006-1	NP-004586	Flavonoids	glide-grid_1	975	16	-9.40516	-0.22393237	-0.77839488	-1.9851869	-9.40516	-1.3762093	-0.37444037	0	-0.11380103	-44.392052	-14.811916	0.16801909	0	-63.97438	-59.203968	25.3981	1	8	0	-9.40516	-4.3200002	1	prime_mmgbsa_L6020	42	0	-8197.2129	1141.33	-1299.5637	-636.03961	-1412.4403
O=C(O[C@@H]1[C@@H](O)[C@@H](O)C[C@](O)(C(=O)O)C1)/C=C/c1cc(OC)c(O)cc1	86887	L6020.9393	/home/hp/project/gtchan-vs/glide-dock_XP_L6020	glide-dock_XP_L6020_pv.maegz	312	3-O-Feruloylquinic acid	1899-29-2	51139	1	0	OPLS3e	27.368034	1	L6020.maegz:9393-1	TN1262	Phenylpropanoids	glide-grid_1	367	11	-8.480504	-0.32617325	-0.96628696	-1.9916186	-8.480504	-1.5254935	-0.13878372	0	-1.2311782	-40.856709	-13.612201	0.7101267	0	-76.565697	-54.46891	5.0250669	1	22	0	-8.480504	-3.1437614	1	prime_mmgbsa_L6020	26	0	-8047.9146	1130.2295	-1313.7637	-638.22217	-1405.92
O=C(N[C@@H](C(=O)O)C(C)C)N[C@@H](C(=O)N[C@H]\1C(=O)N[C@H](C(C)C)/C=C/C(=O)NCC/C=C/1)C(C)C	87298	L6020.6931	/home/hp/project/gtchan-vs/glide-dock_XP_L6020	glide-dock_XP_L6020_pv.maegz	723	Syringolin A	212115-96-3	51139	1	0	OPLS3e	26.42865	1	L6020.maegz:6931-1	NP-021376	Alkaloids	glide-grid_1	631	12	-6.7489023	-0.19282578	-0.63074589	-1.4815338	-6.7489023	-1.3363873	-1.4846985	0	-0.74123228	-35.602074	-10.56583	0.66894883	-0.051023941	-60.519253	-46.167904	9.5466022	1	1	0	-6.7489023	-2.5763865	1	prime_mmgbsa_L6020	35	0	-8109.6011	1136.5483	-1321.5944	-631.78809	-1420.9603
O=C1[C@@H](CO)[C@H]2[C@H](CO)C(CO)=C[C@@H]2O1	87205	L6020.12879	/home/hp/project/gtchan-vs/glide-dock_XP_L6020	glide-dock_XP_L6020_pv.maegz	630	Borreriagenin	249916-07-2	51139	1	0	OPLS3e	17.39274	1	L6020.maegz:12879-1	TN3534	Iridoids	glide-grid_1	795	6	-7.0935216	-0.47290143	-1.1662753	-1.9130058	-7.0935216	-0.78256929	-1.0299381	0	-2.0907388	-19.585741	-15.661498	1.0919682	-0.066898964	-51.954502	-35.247238	0.89321184	1	1	0	-7.0935216	-3.4719088	1	prime_mmgbsa_L6020	15	0	-8021.0415	1117.7719	-1319.8126	-628.54755	-1415.5411
O=C1OC(C[C@@H](O)C[C@@H](O)C)=Cc2c1c(O)cc(O)c2	87397	L6020.7760	/home/hp/project/gtchan-vs/glide-dock_XP_L6020	glide-dock_XP_L6020_pv.maegz	822			51139	1	0	OPLS3e	1.652972	1	L6020.maegz:7760-1	NP-024103	Benzopyranoids	glide-grid_1	816	8	-6.4157925	-0.32078961	-0.87075698	-1.6056613	-6.4157925	-1.4246653	-0.31724796	0	-1.5564703	-32.119793	-13.902216	0.91949356	0	-68.02684	-46.022007	3.5054595	1	5	0	-6.4157925	-2.3754301	1	prime_mmgbsa_L6020	20	0	-8184.9902	1106.5657	-1307.5695	-630.25226	-1396.8914
O=C1OC(C[C@@H](O)C[C@@H](O)C)=Cc2c1c(O)cc(O)c2	87398	L6020.7761	/home/hp/project/gtchan-vs/glide-dock_XP_L6020	glide-dock_XP_L6020_pv.maegz	823			51139	1	0	OPLS3e	1.652972	1	L6020.maegz:7761-1	NP-024104	Benzopyranoids	glide-grid_1	817	8	-6.4157925	-0.32078961	-0.87075698	-1.6056613	-6.4157925	-1.4246653	-0.31724796	0	-1.5564703	-32.119793	-13.902216	0.91949356	0	-68.02684	-46.022007	3.5054595	1	5	0	-6.4157925	-2.3754301	1	prime_mmgbsa_L6020	20	0	-8184.9902	1106.5657	-1307.5695	-630.25226	-1396.8914
O([C@@H](C(O)(C)C)CC[C@@H](C)[C@@H]1[C@]2(C)[C@](C)([C@H]3[C@@](C)([C@H](O)C2)[C@H]2C(C(C)(C)[C@@H](O)CC2)=CC3)CC1)[C@H]1[C@H](O)[C@@H](O)[C@H](O)[C@@H](CO[C@H]2[C@H](O)[C@@H](O)[C@H](O)[C@@H](CO)O2)O1	87314	L6020.16154	/home/hp/project/gtchan-vs/glide-dock_XP_L6020	glide-dock_XP_L6020_pv.maegz	739	Mogroside II-A1	88901-44-4	51139	1	0	OPLS3e	84.54776	1	L6020.maegz:16154-1	TN1934	Triterpenoids	glide-grid_1	734	21	-6.6943016	-0.1195411	-0.45734781	-1.3321061	-6.6943016	-1.1637233	-0.44125602	0	-0.11482946	-38.332581	-15.930809	0.16904527	0	-67.788574	-54.26339	0	1	4	0	-6.6943016	-2.7793078	1	prime_mmgbsa_L6020	56	0	-7968.689	1162.0059	-1306.6802	-655.17645	-1402.1561
O(C)c1c(OC)c(O)c2OC(c3cc(O)c(O)cc3)=CC(=O)c2c1O	87296	L6020.18065	/home/hp/project/gtchan-vs/glide-dock_XP_L6020	glide-dock_XP_L6020_pv.maegz	721	Leucanthogenin	99615-00-6	51139	1	0	OPLS3e	34.130596	1	L6020.maegz:18065-1	TCFN92953	Flavonoids	glide-grid_1	141	7	-6.7498498	-0.26999399	-0.78946722	-1.5999167	-6.7498498	-2.1445975	-0.15304835	0	-1.14782	-34.433033	-12.026076	0.1585305	0	-56.446339	-46.45911	1.8414937	1	37	0	-6.7498498	-2.783087	1	prime_mmgbsa_L6020	25	0	-8148.2734	1120.9437	-1295.2115	-631.94421	-1399.9139
O=C(O[C@H]1[C@H](O)[C@H](O)C[C@@](O)(C(=O)O)C1)/C=C/c1cc(O)c(O)cc1	86684	L6020.10494	/home/hp/project/gtchan-vs/glide-dock_XP_L6020	glide-dock_XP_L6020_pv.maegz	109	Chlorogenic Acid	327-97-9	51139	1	0	OPLS3e	22.801582	1	L6020.maegz:10494-1	T2805	Phenylpropanoids	glide-grid_1	343	11	-10.003868	-0.40015474	-1.1700596	-2.3712165	-10.003868	-1.5993381	-0.14949162	0	-1.221424	-37.486496	-17.483084	0.76103246	-0.085478045	-86.495674	-54.969582	7.5377393	1	18	0	-10.003868	-3.460885	1	prime_mmgbsa_L6020	25	0	-8033.8379	1113.5922	-1309.382	-635.86359	-1413.6118
P(=O)(OC[C@@H]1[C@@H](O)[C@@H](O)[C@H](N2C(=O)NC(=O)C=C2)O1)(O)O	87191	L6020.2250	/home/hp/project/gtchan-vs/glide-dock_XP_L6020	glide-dock_XP_L6020_pv.maegz	616			51139	0.99953705	0	OPLS3e	19.307713	1	L6020.maegz:2250-1	STOCK1N-53815		glide-grid_1	1124	8	-7.1513715	-0.34054148	-0.93952817	-1.7681621	-7.1513715	-0.74612761	-0.25357115	0	-1.2848539	-37.465832	-16.329758	0.71266699	-0.063926391	-70.780785	-53.795589	7.7926726	1	6	0	-7.1513715	-3.4343913	1	prime_mmgbsa_L6020	21	0	-8141.9126	1123.3372	-1320.3182	-625.17157	-1404.9485
O=C(O[C@H]1[C@H](O[C@H]2[C@H](O)[C@@H](O)[C@H](O)[C@@H](CO)O2)[C@@H](O)[C@H](O)[C@@H](CO)O1)[C@@]1(C)[C@@H]2[C@](C)([C@H]3[C@@]4(CC(=C)[C@@](O[C@H]5[C@H](O[C@H]6[C@H](O)[C@@H](O)[C@H](O)[C@@H](CO)O6)[C@@H](O)[C@H](O)[C@@H](CO)O5)(C4)CC3)CC2)CCC1	86608	L6020.16290	/home/hp/project/gtchan-vs/glide-dock_XP_L6020	glide-dock_XP_L6020_pv.maegz	33	Rebaudioside E	63279-14-1	51139	1	0	OPLS3e	98.527473	1	L6020.maegz:16290-1	TN2135	Diterpenoids	glide-grid_1	813	27	-11.152866	-0.16646069	-0.67608809	-2.1428483	-11.152866	-0.94630545	0	0	-0.05904321	-22.604546	-32.516232	0.086899035	-0.00087459356	-71.70903	-55.120777	0	1	5	0	-11.152866	-7.0726337	1	prime_mmgbsa_L6020	67	0	-7904.998	1169.4891	-1299.2792	-643.04462	-1396.4725
O=C(O)[C@@H](NC(=O)c1ccc(NC[C@H]2N(C=O)C=3C(=O)NC(N)=NC=3NC2)cc1)CCC(=O)O	86712	L6020.1205	/home/hp/project/gtchan-vs/glide-dock_XP_L6020	glide-dock_XP_L6020_pv.maegz	137	Calcium folinate	1492-18-8	51139	0.98253953	0	OPLS3e	10.656424	1	L6020.maegz:1205-1	T0148	Others	glide-grid_1	56	13	-9.7387352	-0.2864334	-0.92793304	-2.1515598	-9.7387352	-1.7465262	-0.54438406	0	-1.1261201	-49.613178	-15.70514	0.90243161	-0.18133877	-107.84817	-65.318321	9.1916409	1	9	0	-9.7387352	-3.4181705	1	prime_mmgbsa_L6020	34	0	-8595.8486	1158.0205	-1292.6079	-632.65149	-1411.2197
O=C(/C=C/c1cc(O)c(O)cc1)c1c(OC)cc(O)cc1	87457	L6020.13009	/home/hp/project/gtchan-vs/glide-dock_XP_L6020	glide-dock_XP_L6020_pv.maegz	882	Sappanchalcone	94344-54-4	51139	1	0	OPLS3e	27.834124	1	L6020.maegz:13009-1	TN2180	Chalcones	glide-grid_1	1010	7	-6.1632452	-0.29348788	-0.8097108	-1.52385	-6.1632452	-1.70184	-0.37512779	0	-1.6485763	-29.750193	-10.474418	0.66465425	0	-64.304024	-40.224609	2.9247541	1	21	0	-6.1632452	-2.5820813	1	prime_mmgbsa_L6020	21	0	-8075.3286	1119.124	-1301.7274	-635.05316	-1412.3513
O=C1C([C@H](O)C/C=C(\C)/C)=CC(=O)c2c(O)ccc(O)c12	87326	L6020.1726	/home/hp/project/gtchan-vs/glide-dock_XP_L6020	glide-dock_XP_L6020_pv.maegz	751			51139	1	0	OPLS3e	19.842985	1	L6020.maegz:1726-1	STOCK1N-20276		glide-grid_1	974	6	-6.6558013	-0.3169429	-0.87442148	-1.6456333	-6.6558013	-1.4130285	0	0	-1.5144814	-27.868322	-16.483595	0.65658021	-0.011251411	-56.946972	-44.351917	8.8293962	1	3	0	-6.6558013	-2.5711253	1	prime_mmgbsa_L6020	21	0	-8046.5308	1101.8141	-1305.1187	-634.78845	-1403.7399
O=C1C([C@H](O)C/C=C(\C)/C)=CC(=O)c2c(O)ccc(O)c12	87353	L6020.9868	/home/hp/project/gtchan-vs/glide-dock_XP_L6020	glide-dock_XP_L6020_pv.maegz	778	(+)-Shikonin	517-89-5	51139	1	0	OPLS3e	19.843212	1	L6020.maegz:9868-1	T1125	Others	glide-grid_1	976	6	-6.5566735	-0.31222254	-0.86139834	-1.6211243	-6.5566735	-1.4128976	0	0	-1.5144677	-28.080996	-16.599981	0.65658021	-0.011249715	-62.779385	-44.680977	0	1	1	0	-6.5566735	-2.5678618	1	prime_mmgbsa_L6020	21	0	-8046.5327	1101.8126	-1305.1125	-634.78839	-1403.7383
O=C1C([C@H](O)C/C=C(\C)/C)=CC(=O)c2c(O)ccc(O)c12	87354	L6020.792	/home/hp/project/gtchan-vs/glide-dock_XP_L6020	glide-dock_XP_L6020_pv.maegz	779	(??)-Shikonin	54952-43-1	51139	1	0	OPLS3e	19.843212	1	L6020.maegz:792-1	T2897	Ketone	glide-grid_1	977	6	-6.5566735	-0.31222254	-0.86139834	-1.6211243	-6.5566735	-1.4128976	0	0	-1.5144677	-28.080996	-16.599981	0.65658021	-0.011249715	-62.779385	-44.680977	0	1	1	0	-6.5566735	-2.5678618	1	prime_mmgbsa_L6020	21	0	-8046.5327	1101.8126	-1305.1125	-634.78839	-1403.7383
O=Cc1c(O)c(C)c(O)c2C(=O)[C@H](Cc3cc4OCOc4cc3)COc12	87301	L6020.15200	/home/hp/project/gtchan-vs/glide-dock_XP_L6020	glide-dock_XP_L6020_pv.maegz	726	Ophiopogonanone C	477336-75-7	51139	0.99994999	0	OPLS3e	24.695566	1	L6020.maegz:15200-1	TN2014	Flavonoids	glide-grid_1	232	5	-6.7392821	-0.25920317	-0.76788837	-1.5826983	-6.7392821	-1.5175009	-0.30383998	0	-1.2481309	-20.793943	-14.578235	0.30135128	-0.032669622	-56.862354	-35.372177	4.0939617	1	1	0	-6.7392821	-1.4985359	1	prime_mmgbsa_L6020	26	0	-8176.4629	1113.0298	-1292.2971	-631.46503	-1403.8481
O=C(O[C@H]1[C@H](O)[C@H](O)C[C@@](O)(C(=O)O)C1)/C=C/c1cc(O)c(O)cc1	86680	L6020.2334	/home/hp/project/gtchan-vs/glide-dock_XP_L6020	glide-dock_XP_L6020_pv.maegz	105			51139	1	0	OPLS3e	22.801435	1	L6020.maegz:2334-1	STOCK1N-58770		glide-grid_1	350	11	-10.041826	-0.40167302	-1.174499	-2.3802137	-10.041826	-1.6017165	-0.14973618	0	-1.2220929	-38.232967	-17.689459	0.76103246	-0.085503452	-85.220009	-55.922428	6.9137979	1	16	0	-10.041826	-5.3759909	1	prime_mmgbsa_L6020	25	0	-8034.0464	1113.724	-1309.3401	-635.86829	-1413.4259
O=C1c2c(c(O)c(O)cc2)O[C@@H](c2cc(O)c(O)cc2)C1	87451	L6020.791	/home/hp/project/gtchan-vs/glide-dock_XP_L6020	glide-dock_XP_L6020_pv.maegz	876	7 8 3' 4'-tetrahydroxyflavanone	489-73-6	51139	0.99994999	0	OPLS3e	18.097361	1	L6020.maegz:791-1	TN6769	flavonoid	glide-grid_1	999	5	-6.2017007	-0.29531908	-0.81476295	-1.5333579	-6.2017007	-1.6624172	0	0	-1.5406001	-34.284927	-9.3573122	0.21891704	-0.03900877	-59.607059	-43.642239	0	1	3	0	-6.2017007	-2.4000001	1	prime_mmgbsa_L6020	21	0	-8046.4951	1104.2847	-1303.4777	-632.19379	-1412.4449
O([C@@H]1[C@@H](O)[C@H](O)[C@@H](CO)O[C@H]1c1c(O)c2C(=O)C=C(c3ccc(O[C@H]4[C@H](O)[C@@H](O)[C@H](O)[C@@H](CO)O4)cc3)Oc2cc1O)[C@H]1[C@H](O)[C@@H](O)[C@@H](O)CO1	86874	L6020.16520	/home/hp/project/gtchan-vs/glide-dock_XP_L6020	glide-dock_XP_L6020_pv.maegz	299	Vaccarin	53452-16-7	51139	1	0	OPLS3e	35.50676	1	L6020.maegz:16520-1	T3881	Flavonoid	glide-grid_1	413	20	-8.562211	-0.1678865	-0.62259531	-1.736114	-8.562211	-1.5054986	-0.10154959	0	-0.078576088	-36.659481	-10.853536	0.14142808	0	-73.712059	-47.513016	0	1	6	0	-8.562211	-4.9488769	1	prime_mmgbsa_L6020	51	0	-8196.7266	1127.0724	-1291.2947	-638.07275	-1428.8516
O=C(O)/C=C/c1cc(O)c(O[C@@H]2[C@H](O)[C@@H](O)[C@H](O)[C@@H](CO)O2)cc1	86720	L6020.18546	/home/hp/project/gtchan-vs/glide-dock_XP_L6020	glide-dock_XP_L6020_pv.maegz	145	Caffeic acid 4-O-glucoside	166735-99-5	51139	1	0	OPLS3e	24.641319	1	L6020.maegz:18546-1	TCFN91682	Phenols	glide-grid_1	1228	11	-9.6872892	-0.40363705	-1.1642907	-2.3186128	-9.6872892	-1.5122464	0	0	-1.3853656	-34.990963	-13.691481	0.80912703	-0.0050496035	-66.886223	-48.682442	0	1	4	0	-9.6872892	-5.2819839	1	prime_mmgbsa_L6020	24	0	-8018.6099	1127.868	-1318.1581	-639.03143	-1402.5419
O=C([C@@](O)(C)[C@H]1[C@H](O)C[C@]2(C)[C@]1(C)CC(=O)[C@]1(C)[C@H]2CC=C2C(C)(C)C(=O)[C@@H](O[C@H]3[C@H](O)[C@@H](O)[C@H](O)[C@@H](CO)O3)C[C@@H]12)CCC(O)(C)C	87243	L6020.7420	/home/hp/project/gtchan-vs/glide-dock_XP_L6020	glide-dock_XP_L6020_pv.maegz	668	Arvenin IV	69312-48-7	51139	0.99985003	0	OPLS3e	69.263748	1	L6020.maegz:7420-1	NP-023242	Terpenoids	glide-grid_1	359	15	-6.9601412	-0.14500295	-0.52697569	-1.4288348	-6.9601412	-1.512439	-0.61845893	0	-0.10216702	-31.013998	-19.496525	0.20202513	0	-67.439743	-50.510521	10.390518	1	15	0	-6.9601412	-3.9974492	1	prime_mmgbsa_L6020	48	0	-8009.8037	1145.8254	-1289.313	-645.93134	-1420.42
O=C(O)[C@H](O)CCCCCCCCCCCC[C@@H](O)CO[C@H]1[C@H](O)[C@@H](O)[C@H](O[C@H]2[C@H](O)[C@@H](O)[C@H](O)[C@@H](COC(=O)C[C@H](O)CCC)O2)[C@@H](COC(=O)C)O1	87014	L6020.6170	/home/hp/project/gtchan-vs/glide-dock_XP_L6020	glide-dock_XP_L6020_pv.maegz	439			51139	1	0	OPLS3e	28.901468	1	L6020.maegz:6170-1	NP-018459	Carbohydrates	glide-grid_1	51	38	-7.9400764	-0.14703844	-0.55577052	-1.5915217	-7.9400764	-1.8218566	-0.29960451	0	-0.24980888	-48.174282	-16.042377	0.75145549	-0.067940064	-77.462555	-64.21666	22.818455	1	13	0	-7.9400764	-5.298151	1	prime_mmgbsa_L6020	54	0	-8026.8354	1137.2726	-1347.9592	-646.40289	-1392.2256
S(SC[C@H](NC(=O)CC[C@H](N)C(=O)O)C(=O)NCC(=O)O)C[C@H](NC(=O)CC[C@@H](N)C(=O)O)C(=O)NCC(=O)O	87062	L6020.2016	/home/hp/project/gtchan-vs/glide-dock_XP_L6020	glide-dock_XP_L6020_pv.maegz	487			51139	1	0	OPLS3e	14.279401	1	L6020.maegz:2016-1	STOCK1N-50253		glide-grid_1	189	29	-7.7429314	-0.19357328	-0.66201133	-1.6513394	-7.7429314	-0.64190274	-1.0514286	0	-0.35180798	-35.22295	-28.912577	1.2765278	-0.16378041	-70.08049	-64.135529	21.126455	1	13	0	-7.7429314	-5.4596095	1	prime_mmgbsa_L6020	40	0	-8136.3945	1132.3986	-1328.0155	-628.17896	-1409.5984
O=C([C@@](O)(C)[C@H]1[C@H](O)C[C@@]2(C)[C@]1(C)CC(=O)[C@@]1(C)[C@H]3C(C(C)(C)C(=O)C(O[C@H]4[C@H](O)[C@@H](O)[C@H](O)[C@@H](CO)O4)=C3)=CC[C@@H]21)CCC(O)(C)C	87043	L6020.4206	/home/hp/project/gtchan-vs/glide-dock_XP_L6020	glide-dock_XP_L6020_pv.maegz	468	Bryoamaride	61105-51-9	51139	0.99985003	0	OPLS3e	84.778023	1	L6020.maegz:4206-1	NP-005996	Terpenoids	glide-grid_1	908	15	-7.8325195	-0.16317749	-0.59302634	-1.6079237	-7.8325195	-1.0044574	-0.37162572	0	-0.13313521	-28.018976	-18.889618	0.14351262	0	-59.841236	-46.908592	11.000514	1	11	0	-7.8325195	-4.4957886	1	prime_mmgbsa_L6020	48	0	-8029.1963	1154.9685	-1293.3082	-640.65271	-1407.1445
O=C(/C=C/c1ccc(O)cc1)c1c(OC)cc(O)cc1	87444	L6020.9762	/home/hp/project/gtchan-vs/glide-dock_XP_L6020	glide-dock_XP_L6020_pv.maegz	869	2'-O-Methylisoliquiritigenin	51828-10-5	51139	1	0	OPLS3e	24.801752	1	L6020.maegz:9762-1	TN1217	Chalcones	glide-grid_1	212	6	-6.2527304	-0.31263649	-0.84862602	-1.5648521	-6.2527304	-1.7364326	-0.78919822	0	-1.6432128	-33.531387	-10.157953	0.73441797	-0.015880093	-56.844303	-43.689342	13.177987	1	3	0	-6.2527304	-1.8918746	1	prime_mmgbsa_L6020	20	0	-8098.9443	1118.5427	-1306.5919	-634.97528	-1406.6646
O=[N+]([O-])CCc1ccc(O[C@H]2[C@H](O)[C@@H](O)[C@H](O)[C@@H](CO[C@H]3[C@H](O)[C@@H](O)[C@H](O)CO3)O2)cc1	87137	L6020.4507	/home/hp/project/gtchan-vs/glide-dock_XP_L6020	glide-dock_XP_L6020_pv.maegz	562	4-(2-Nitroethyl)phenyl primeveroside		51139	1	0	OPLS3e	39.344925	1	L6020.maegz:4507-1	NP-007648	Alkaloids	glide-grid_1	730	14	-7.3867979	-0.23083743	-0.73286319	-1.6541054	-7.3867979	-1.7486401	0	0	-0.76953202	-36.779243	-12.592381	0.66204065	-0.28303105	-62.601852	-49.371624	4.2480135	1	8	0	-7.3867979	-3.3599999	1	prime_mmgbsa_L6020	32	0	-7915.7012	1118.7312	-1318.1035	-642.22516	-1431.7865
O[C@H]1[C@H](c2cc(O)c(O)cc2)Oc2c(c(O)cc(O)c2)C1	87078	L6020.10938	/home/hp/project/gtchan-vs/glide-dock_XP_L6020	glide-dock_XP_L6020_pv.maegz	503	(-)-Catechin	18829-70-4	51139	0.99999994	0	OPLS3e	18.754045	1	L6020.maegz:10938-1	T13597	Flavonoids	glide-grid_1	250	6	-7.6357989	-0.36360946	-1.003171	-1.8879359	-7.6357989	-1.8129685	-0.50086832	0	-1.5404712	-31.54995	-12.695636	0.21627375	0	-47.771008	-44.245586	7.1305614	1	1	0	-7.6357989	-2.5463753	1	prime_mmgbsa_L6020	21	0	-8084.1563	1117.1544	-1303.7117	-636.24408	-1412.4327
O([C@H](C(=O)O)Cc1cc(O)c(O)cc1)C(=O)[C@H]1[C@H](c2cc(O)c(O)cc2)c2c(O)c(O)ccc2C=C1C(O[C@@H](C(=O)O)Cc1cc(O)c(O)cc1)=O	87105	L6020.6693	/home/hp/project/gtchan-vs/glide-dock_XP_L6020	glide-dock_XP_L6020_pv.maegz	530	Yunnaneic acid G	199433-62-0	51139	1	0	OPLS3e	56.574825	1	L6020.maegz:6693-1	NP-020503	Lignans	glide-grid_1	587	23	-7.5408087	-0.14501555	-0.54127216	-1.523013	-7.5408087	-0.53239322	-0.31999999	0	-0.16007623	-34.119701	-26.63484	0.35932523	-0.051681727	-79.984352	-60.754539	0	1	19	0	-7.5408087	-4.3568907	1	prime_mmgbsa_L6020	52	0	-8069.4502	1136.267	-1286.3416	-638.52002	-1413.9874
O(c1c(O)ccc([C@H]2Oc3c(c(O)cc(O)c3)C(=O)C2)c1)c1ccc([C@H]2Oc3c(c(O)cc(O)c3)C(=O)C2)cc1	87279	L6020.14830	/home/hp/project/gtchan-vs/glide-dock_XP_L6020	glide-dock_XP_L6020_pv.maegz	704	2 3 2'' 3''-Tetrahydroochnaflavone	678138-59-5	51139	0.99989998	0	OPLS3e	22.619492	1	L6020.maegz:14830-1	T5156	Flavonoids	glide-grid_1	383	9	-6.8294001	-0.170735	-0.58390546	-1.4565101	-6.8294001	-2.6416094	-0.44932958	0	-0.29480904	-48.783894	-6.2117701	0.28116965	0	-79.169823	-54.995663	9.3459816	1	10	0	-6.8294001	-2.4751399	1	prime_mmgbsa_L6020	40	0	-8341.4121	1106.6671	-1287.2924	-637.00513	-1410.4026
O(C/C=C/c1ccc(O)cc1)[C@H]1[C@H](O)[C@@H](O)[C@H](O)[C@@H](CO)O1	87096	L6020.16131	/home/hp/project/gtchan-vs/glide-dock_XP_L6020	glide-dock_XP_L6020_pv.maegz	521	Triandrin	19764-35-3	51139	1	0	OPLS3e	16.947676	1	L6020.maegz:16131-1	TN5927		glide-grid_1	470	10	-7.5698385	-0.34408358	-0.96413571	-1.8503447	-7.5698385	-1.6012206	-0.29977879	0	-1.5005172	-32.151588	-11.530136	0.95129204	0	-57.809547	-43.681725	8.9514341	1	18	0	-7.5698385	-2.8236444	1	prime_mmgbsa_L6020	22	0	-7991.8604	1110.6406	-1320.9951	-636.02448	-1404.9954
O=C(O)[C@@H]([C@](O)(C(=O)O)CC(=O)O)/C=C/CCCCCC	87133	L6020.8343	/home/hp/project/gtchan-vs/glide-dock_XP_L6020	glide-dock_XP_L6020_pv.maegz	558			51139	1	0	OPLS3e	19.886044	1	L6020.maegz:8343-1	NP-025143	Polyketides	glide-grid_1	527	15	-7.3945928	-0.35212347	-0.97148198	-1.8282982	-7.3945928	-1.7496431	-0.57790273	0	-1.6399417	-33.012165	-15.341516	2.0143127	-0.036360193	-71.242188	-48.35368	7.0149851	1	7	0	-7.3945928	-3.2342308	1	prime_mmgbsa_L6020	21	0	-8098.4043	1126.0358	-1323.5107	-630.69763	-1398.7983
O=C(O)[C@@H]([C@](O)(C(=O)O)CC(=O)O)/C=C/CCCCCC	87134	L6020.8344	/home/hp/project/gtchan-vs/glide-dock_XP_L6020	glide-dock_XP_L6020_pv.maegz	559			51139	1	0	OPLS3e	19.886044	1	L6020.maegz:8344-1	NP-025144	Polyketides	glide-grid_1	528	15	-7.3945928	-0.35212347	-0.97148198	-1.8282982	-7.3945928	-1.7496431	-0.57790273	0	-1.6399417	-33.012165	-15.341516	2.0143127	-0.036360193	-71.242188	-48.35368	7.0149851	1	7	0	-7.3945928	-3.2342308	1	prime_mmgbsa_L6020	21	0	-8098.4043	1126.0358	-1323.5107	-630.69763	-1398.7983
O(C[C@@H]1[C@H](O)[C@H](O)[C@H](O)[C@H](Oc2c(C[C@@H](O)C(O)(C)C)cc3c(OC(=O)C=C3)c2)O1)[C@H]1[C@@H](O)[C@@](O)(CO)CO1	86695	L6020.18540	/home/hp/project/gtchan-vs/glide-dock_XP_L6020	glide-dock_XP_L6020_pv.maegz	120	Peujaponiside	155740-16-2	51139	1	0	OPLS3e	39.755829	1	L6020.maegz:18540-1	TCFN93412	Coumarins	glide-grid_1	248	17	-9.8989496	-0.25381923	-0.86075461	-2.1226158	-9.8989496	-1.7688577	0	0	-0.30805281	-27.602005	-21.358282	0.3650673	0	-63.553009	-48.960285	18.055193	1	12	0	-9.8989496	-4.7313867	1	prime_mmgbsa_L6020	39	0	-8005.3799	1133.6979	-1303.5864	-643.51025	-1410.4916
O=C(OC)C1=C2C(=O)c3c(O)cc(CO)cc3O[C@@H]2[C@H](O)C=C1	86955	L6020.4815	/home/hp/project/gtchan-vs/glide-dock_XP_L6020	glide-dock_XP_L6020_pv.maegz	380	sydowinol	58449-99-3	51139	1	0	OPLS3e	40.622055	1	L6020.maegz:4815-1	NP-009169	Simple aromatic products	glide-grid_1	1086	6	-8.1416521	-0.35398486	-1.0066859	-1.9687252	-8.1416521	-1.3437365	-0.31999999	0	-1.3179796	-22.279657	-14.40027	0.36806461	0	-45.803738	-36.679928	5.9955096	1	9	0	-8.1416521	-3.372345	1	prime_mmgbsa_L6020	23	0	-8068.6714	1124.1317	-1289.1245	-627.38354	-1423.9753
O=C(O)[C@@H](NC(=O)c1ccc(NC[C@H]2N(C=O)c3c(O)nc(N)nc3NC2)cc1)CCC(=O)O	86678	L6020.19251	/home/hp/project/gtchan-vs/glide-dock_XP_L6020	glide-dock_XP_L6020_pv.maegz	103	6R-Leucovorin	73951-54-9	51139	0.016030645	0	OPLS3e	23.166643	1	L6020.maegz:19250-2	T29477		glide-grid_1	14	14	-10.063429	-0.29598323	-0.95887071	-2.2232938	-10.063429	-1.5693381	-1.1217896	0	-1.3595489	-48.240875	-13.955927	0.90243161	-0.12222666	-93.947578	-62.1968	7.0518417	1	6	0	-10.063429	-3.6875212	1	prime_mmgbsa_L6020	34	0	-8277.2021	1136.5941	-1297.4204	-633.70563	-1407.0648
O=C(CCc1ccc(O)cc1)c1c(O)cc(OC)cc1O	87195	L6020.15418	/home/hp/project/gtchan-vs/glide-dock_XP_L6020	glide-dock_XP_L6020_pv.maegz	620	Asebogenin	520-42-3	51139	0.99989998	0	OPLS3e	19.679831	1	L6020.maegz:15418-1	TN3460	Chalcones	glide-grid_1	423	8	-7.1364169	-0.33982939	-0.93756348	-1.7644646	-7.1364169	-1.6855648	-0.72360522	0	-1.4434406	-35.149811	-11.714686	0.8754403	-0.0547272	-65.02002	-46.864498	9.2346668	1	4	0	-7.1364169	-2.9969277	1	prime_mmgbsa_L6020	21	0	-8152.2847	1119.3394	-1307.1322	-632.30505	-1411.0745
O=C/C=C/c1cc(OC)c(O[C@H]2[C@H](O)[C@@H](O)[C@H](O)[C@@H](CO)O2)c(OC)c1	87017	L6020.11695	/home/hp/project/gtchan-vs/glide-dock_XP_L6020	glide-dock_XP_L6020_pv.maegz	442		154461-65-1	51139	1	0	OPLS3e	35.865391	1	L6020.maegz:11695-1	NP-002520	Simple aromatic products	glide-grid_1	691	11	-7.929697	-0.30498835	-0.90352678	-1.8622633	-7.929697	-1.7694803	-0.19023822	0	-1.3906543	-29.699232	-14.953406	0.70323443	-0.027042082	-48.878124	-44.652637	10.546815	1	11	0	-7.929697	-3.2713668	1	prime_mmgbsa_L6020	26	0	-7971.625	1132.3457	-1306.8103	-642.50958	-1413.9795
O=C(O)c1nc(-c2oc(CO)cc2)c2[nH]c3c(c2c1)cccc3	87108	L6020.11534	/home/hp/project/gtchan-vs/glide-dock_XP_L6020	glide-dock_XP_L6020_pv.maegz	533	Flazin	100041-05-2	51139	1	0	OPLS3e	26.612965	1	L6020.maegz:11534-1	TN6094		glide-grid_1	805	5	-7.5361314	-0.32765788	-0.93181545	-1.8223048	-7.5361314	-2.0231845	-0.49836349	0	-1.5957375	-30.332199	-9.2920275	0.58393383	-0.0096203992	-58.086452	-39.624226	0.29873368	1	2	0	-7.5361314	-1.9445046	1	prime_mmgbsa_L6020	23	0	-8025.8335	1118.019	-1314.291	-630.49359	-1408.0593
O=C([C@H]([C@@H](O)[C@@H](CCc1c(C(=O)O)c(O)c(C)cc1)C)C)[C@H](CC)[C@@H]1[C@@H](C)C[C@@](CC)([C@@H]2O[C@@H](C)[C@@](O)(CC)CC2)O1	87316	L6020.19116	/home/hp/project/gtchan-vs/glide-dock_XP_L6020	glide-dock_XP_L6020_pv.maegz	741	Lasalocid	25999-31-9	51139	0.99999994	0	OPLS3e	38.51585	1	L6020.maegz:19116-1	T15717		glide-grid_1	1206	17	-6.6831741	-0.1591232	-0.55311644	-1.4106458	-6.6831741	-1.6995754	-0.59733188	0	-0.41099188	-41.689552	-12.185651	0.49132466	0	-62.854256	-53.875202	17.991316	1	30	0	-6.6831741	-2.2669907	1	prime_mmgbsa_L6020	42	0	-8086.7554	1135.2382	-1315.7673	-650.53149	-1400.0359
O=C(O[C@@]1(C)[C@@H]2[C@@H](O[C@H]3[C@@H](O)[C@@H](O)[C@@H](O)[C@@H](CO)O3)OC=C(C(=O)OC)[C@H]2[C@@H](OC(=O)c2cc(OC)c(O[C@H]3[C@@H](O)[C@@H](O)[C@@H](O)[C@@H](CO)O3)c(OC)c2)C1)C	86618	L6020.6538	/home/hp/project/gtchan-vs/glide-dock_XP_L6020	glide-dock_XP_L6020_pv.maegz	43			51139	1	0	OPLS3e	57.128387	1	L6020.maegz:6538-1	NP-019944	Terpenoids	glide-grid_1	1092	23	-10.981244	-0.19965899	-0.75929368	-2.1930325	-10.981244	-1.1740636	0	0	-0.19549187	-35.31218	-24.07185	0.12627253	-0.011222535	-75.391373	-59.384029	0	1	13	0	-10.981244	-5.1236835	1	prime_mmgbsa_L6020	55	0	-8018.3857	1138.8505	-1295.6803	-636.81866	-1411.0129
O=C(O)[C@H](O)[C@H](OCC(=O)O)O[C@H]1[C@@H](O)[C@H](O[C@@H]2C(C)(C)[C@H]3[C@@](C)([C@@H]4[C@](C)([C@@]5(C)C([C@H]6[C@@](C(=O)O[C@@H]7[C@H](O)[C@@H](O)[C@H](O)[C@@H](CO)O7)(CC5)CCC(C)(C)C6)=CC4)CC3)CC2)O[C@@H](C(=O)O)[C@@H]1O	86727	L6020.7653	/home/hp/project/gtchan-vs/glide-dock_XP_L6020	glide-dock_XP_L6020_pv.maegz	152			51139	1	0	OPLS3e	124.27577	1	L6020.maegz:7653-1	NP-023932	Terpenoids	glide-grid_1	640	24	-9.6472464	-0.14398874	-0.58481723	-1.8535669	-9.6472464	-0.56285661	-0.61616981	0	-0.0012722026	-35.962814	-27.288914	0.11766559	-0.11013795	-80.372299	-63.251728	14.76307	1	4	0	-9.6472464	-4.8106718	1	prime_mmgbsa_L6020	67	0	-7997.1431	1191.6091	-1292.3931	-644.70313	-1418.3251
O(C)c1c(O)ccc([C@@H]2[C@@H](CO)Oc3c(O2)ccc([C@@H]2[C@@H](O)C(=O)c4c(O)cc(O)cc4O2)c3)c1	87229	L6020.10788	/home/hp/project/gtchan-vs/glide-dock_XP_L6020	glide-dock_XP_L6020_pv.maegz	654	Isosilybin	72581-71-6	51139	1	0	OPLS3e	42.142986	1	L6020.maegz:10788-1	T3797	Triterpenoids	glide-grid_1	801	9	-7.0133619	-0.20038177	-0.65546203	-1.5395886	-7.0133619	-2.9828041	-0.093320653	0	-0.22808665	-41.928555	-6.6676092	0.26157674	-0.03036909	-53.211933	-48.596165	3.995368	1	6	0	-7.0133619	-1.6181109	1	prime_mmgbsa_L6020	35	0	-8087.1274	1113.1284	-1290.9299	-643.672	-1406.9504
O=C(O[C@H]1[C@H](O)[C@H](O)C[C@@](O)(C(=O)O)C1)/C=C/c1ccc(O)cc1	86769	L6020.492	/home/hp/project/gtchan-vs/glide-dock_XP_L6020	glide-dock_XP_L6020_pv.maegz	194	3-O-p-Coumaroylquinic acid	5746-55-4	51139	1	0	OPLS3e	18.419346	1	L6020.maegz:492-1	TN7048	Phenylpropanoids	glide-grid_1	219	10	-9.3320675	-0.38883615	-1.1215975	-2.233592	-9.3320675	-1.5695431	-0.3243618	0	-1.3161907	-36.819965	-17.410131	0.82611674	-0.091137566	-85.782242	-54.230095	9.4641857	1	2	0	-9.3320675	-2.8819344	1	prime_mmgbsa_L6020	24	0	-8061.4946	1113.8142	-1309.0964	-635.89777	-1408.2017
O=C(OC)/C(=C/CC/C(=C/C[C@]1(CC(=O)O)C(=O)CCC(=O)C1)/C)/C	87450	L6020.5007	/home/hp/project/gtchan-vs/glide-dock_XP_L6020	glide-dock_XP_L6020_pv.maegz	875			51139	0.99994999	0	OPLS3e	-0.278772	1	L6020.maegz:5007-1	NP-011430	Terpenoids	glide-grid_1	895	10	-6.2053022	-0.24821208	-0.72577655	-1.4708425	-6.2053022	-1.8564756	-0.73590511	0	-1.1333281	-35.089558	-11.218479	1.2418813	-0.14136867	-49.921864	-46.308037	4.8794351	1	10	0	-6.2053022	-1.940253	1	prime_mmgbsa_L6020	25	0	-8063.9434	1104.0626	-1314.5071	-638.68335	-1406.9143
O=C(O)[C@]12[C@H](C=3[C@](C)([C@@]4(C)[C@@H]([C@]5(C)[C@H]([C@@](CO)(C)[C@@H](O[C@H]6[C@H](O[C@H]7[C@H](O)[C@H](O[C@H]8[C@H](O)[C@H](O)[C@H](O)CO8)[C@@H](O)[C@H](C)O7)[C@@H](O)[C@@H](O)CO6)CC5)CC4)CC=3)CC1)CC(C)(C)CC2	87094	L6020.12611	/home/hp/project/gtchan-vs/glide-dock_XP_L6020	glide-dock_XP_L6020_pv.maegz	519	Prosapogenin CP6	72629-76-6	51139	1	0	OPLS3e	118.34653	1	L6020.maegz:12611-1	TN2104	Triterpenoids	glide-grid_1	930	17	-7.572772	-0.12214149	-0.48342276	-1.4769989	-7.572772	-1.1118687	-0.63609385	0	-0.12663761	-31.681376	-19.133636	0.0095558474	-0.037754439	-65.947556	-50.81501	8.8874063	1	2	0	-7.572772	-3.9649253	1	prime_mmgbsa_L6020	62	0	-7956.8481	1177.5719	-1298.1178	-649.9624	-1414.2163
O(C)c1cc(O)cc(/C=C/c2c(O)c(O)ccc2)c1	87319	L6020.17282	/home/hp/project/gtchan-vs/glide-dock_XP_L6020	glide-dock_XP_L6020_pv.maegz	744	Pholidotol C	1013909-91-5	51139	1	0	OPLS3e	23.814302	1	L6020.maegz:17282-1	TN5721		glide-grid_1	650	6	-6.6762333	-0.35138071	-0.93762487	-1.6925685	-6.6762333	-1.5622574	-0.39095205	0	-1.64775	-24.445688	-13.684697	0.52955836	0	-51.815849	-38.130386	0.21053377	1	1	0	-6.6762333	-1.8458687	1	prime_mmgbsa_L6020	19	0	-8061.2183	1112.7201	-1294.475	-637.16089	-1405.8846
O=C(NCCC(=O)NCCc1ccccc1)CCNC(=O)C	87336	L6020.6697	/home/hp/project/gtchan-vs/glide-dock_XP_L6020	glide-dock_XP_L6020_pv.maegz	761			51139	1	0	OPLS3e	10.491707	1	L6020.maegz:6697-1	NP-020514	Alkaloids	glide-grid_1	1093	12	-6.6323023	-0.30146828	-0.84472603	-1.6211766	-6.6323023	-1.158269	-1.28	0	-2.0863426	-39.319118	-10.4608	1.9791688	-0.015876014	-66.538849	-49.779919	5.0028448	1	9	0	-6.6323023	-2.8	1	prime_mmgbsa_L6020	22	0	-8124.647	1117.6511	-1330.8134	-631.84906	-1411.6244
O=C(CCc1ccc(O)cc1)c1c(O[C@H]2[C@H](O)[C@@H](O)[C@H](O)[C@@H](CO[C@H]3[C@H](O)[C@@H](O)[C@H](O)CO3)O2)cc(O)cc1O	86605	L6020.6156	/home/hp/project/gtchan-vs/glide-dock_XP_L6020	glide-dock_XP_L6020_pv.maegz	30			51139	0.99989998	0	OPLS3e	44.166451	1	L6020.maegz:6156-1	NP-018426	Flavonoids	glide-grid_1	243	18	-11.224477	-0.2806119	-0.95967925	-2.3938506	-11.224477	-2.2937629	0	0	-0.47115535	-41.410954	-17.014763	0.4918105	0	-77.418953	-58.425716	18.522024	1	6	0	-11.224477	-4.6908727	1	prime_mmgbsa_L6020	40	0	-8094.1235	1144.9801	-1318.8892	-641.6236	-1406.4257
O(C)c1c(CC=2C(=O)C(=O)C(O)=C(Cc3c(O)cccc3)C=2O)cccc1	87295	L6020.7499	/home/hp/project/gtchan-vs/glide-dock_XP_L6020	glide-dock_XP_L6020_pv.maegz	720			51139	0.047619049	0	OPLS3e	40.320183	1	L6020.maegz:7499-4	NP-023371	Polycylic aromatic natural products	glide-grid_1	1322	8	-6.7522907	-0.25008485	-0.75025457	-1.571822	-6.7522907	-1.444	-0.90205449	0	-1.2714125	-26.936951	-8.6357031	0.5735724	-0.014816236	-45.507046	-35.572655	3.5648031	1	8	0	-6.7522907	-1.7822995	1	prime_mmgbsa_L6020	27	0	-8014.5059	1116.5859	-1287.9592	-637.68195	-1431.1143
O([C@H]1[C@H](O)[C@@H](O)[C@H](O)[C@@H](CO)O1)c1ccc(O)cc1	87221	L6020.9821	/home/hp/project/gtchan-vs/glide-dock_XP_L6020	glide-dock_XP_L6020_pv.maegz	646	Arbutin	497-76-7	51139	1	0	OPLS3e	22.506496	1	L6020.maegz:9821-1	T0473	Glycosides	glide-grid_1	444	8	-7.0318379	-0.37009674	-0.98756671	-1.7827219	-7.0318379	-1.2579185	-0.30399999	0	-1.8812301	-25.238688	-17.180429	0.72523928	0	-49.851994	-42.419117	3.1188598	1	13	0	-7.0318379	-3.0171168	1	prime_mmgbsa_L6020	19	0	-7998.4873	1116.6376	-1309.152	-635.59216	-1404.3967
O([C@H]1[C@H](O)[C@@H](O)[C@H](O)[C@@H](CO)O1)c1cc2OC[C@@H](c3ccc(O)cc3)C(=O)c2cc1	87370	L6020.15682	/home/hp/project/gtchan-vs/glide-dock_XP_L6020	glide-dock_XP_L6020_pv.maegz	795	Dihydrodaidzin	121927-96-6	51139	0.99994999	0	OPLS3e	35.982307	1	L6020.maegz:15682-1	TMA1841	Flavonoids	glide-grid_1	744	9	-6.5098825	-0.21699609	-0.67425728	-1.4791162	-6.5098825	-2.0115268	0	0	-1.2088248	-37.437428	-9.7192087	0.45183587	0	-48.427155	-47.156635	6.2963905	1	4	0	-6.5098825	-2.4867878	1	prime_mmgbsa_L6020	30	0	-8040.2158	1118.0601	-1306.3291	-640.09528	-1406.782
O=C(O)Cc1c(OC(=O)c2cc(O)c(O)cc2)cc(O)cc1O	87154	L6020.3411	/home/hp/project/gtchan-vs/glide-dock_XP_L6020	glide-dock_XP_L6020_pv.maegz	579			51139	1	0	OPLS3e	18.963827	1	L6020.maegz:3411-1	NP-001096	Simple aromatic products	glide-grid_1	1098	10	-7.3348036	-0.31890449	-0.90692198	-1.773622	-7.3348036	-1.2836623	-0.34023094	0	-1.403373	-32.233303	-16.886255	0.91020012	-0.042556837	-71.347664	-49.11956	0	1	2	0	-7.3348036	-3.7887383	1	prime_mmgbsa_L6020	23	0	-8127.542	1119.1541	-1301.6182	-632.65375	-1405.1091
O=C(O)[C@H](NCCCC[C@H](N)C(=O)O)CCc1c(C[C@H](N)C(=O)O)c(O)cnc1	86922	L6020.19286	/home/hp/project/gtchan-vs/glide-dock_XP_L6020	glide-dock_XP_L6020_pv.maegz	347	Deoxypyridinoline	90032-33-0	51139	0.43658	0	OPLS3e	29.926058	1	L6020.maegz:19285-2	T31382		glide-grid_1	505	18	-8.3117657	-0.28661263	-0.88056475	-1.9031836	-8.3117657	-1.8051243	-0.031584099	0	-0.7822901	-35.890022	-20.747448	1.6229123	-0.029221663	-66.952827	-56.63747	15.319413	1	22	0	-8.3117657	-2.6177847	1	prime_mmgbsa_L6020	29	0	-8005.9458	1135.7878	-1311.8456	-634.60065	-1406.9172
O([C@@H]1[C@@H](O)[C@H](O)[C@@H](CO)O[C@H]1c1c(O)cc(O)c2C(=O)C=C(c3ccc(O)cc3)Oc12)[C@H]1[C@H](O)[C@@H](O)[C@H](O)[C@@H](CO)O1	86942	L6020.18971	/home/hp/project/gtchan-vs/glide-dock_XP_L6020	glide-dock_XP_L6020_pv.maegz	367	Vitexin 2''-glucoside	61360-94-9	51139	1	0	OPLS3e	21.62368	1	L6020.maegz:18971-1	TCFN70421	Flavonoids	glide-grid_1	1233	16	-8.2007322	-0.19525553	-0.67871344	-1.7309633	-8.2007322	-1.7621717	-0.31999999	0	-0.12730272	-29.117853	-14.820667	0.24384901	0	-56.652599	-43.938522	11.733553	1	1	0	-8.2007322	-3.3757944	1	prime_mmgbsa_L6020	42	0	-8263.5293	1117.3521	-1291.4946	-635.80194	-1420.7842
O=C(OC[C@@H]1[C@@H](O)[C@H](O)[C@@H](O)[C@H](O[C@](CC/C=C(\C)/C)(C)[C@@H]2[C@H]3[C@H](O)C[C@H]4[C@](C)([C@]3(C)CC2)CC[C@H]2C(C)(C)[C@@H](O[C@H]3[C@H](O[C@H]5[C@H](O)[C@@H](O)[C@H](O)[C@@H](CO)O5)[C@@H](O)[C@H](O)[C@@H](CO)O3)[C@H](O)C[C@]42C)O1)CC(=O)O	86790	L6020.6481	/home/hp/project/gtchan-vs/glide-dock_XP_L6020	glide-dock_XP_L6020_pv.maegz	215			51139	1	0	OPLS3e	107.4806	1	L6020.maegz:6481-1	NP-019653	Terpenoids	glide-grid_1	439	30	-9.1598854	-0.12547788	-0.52441466	-1.731397	-9.1598854	-0.68587494	0	0	-0.069415264	-40.840595	-24.498335	0.12224222	0	-72.054787	-65.338928	0	1	4	0	-9.1598854	-4.9873977	1	prime_mmgbsa_L6020	73	0	-8052.5752	1176.6647	-1306.4624	-649.94244	-1394.2014
O([C@H]1[C@H](O)[C@@H](O)[C@H](O)[C@@H](CO)O1)c1c(O)cc(C=2Oc3c(c(O)cc(O)c3)C(=O)C=2)cc1	86894	L6020.14719	/home/hp/project/gtchan-vs/glide-dock_XP_L6020	glide-dock_XP_L6020_pv.maegz	319	Luteolin-4'-O-glucoside	6920-38-3	51139	1	0	OPLS3e	22.253405	1	L6020.maegz:14719-1	TN1894	Flavonoids	glide-grid_1	1251	11	-8.4317684	-0.26349276	-0.83653742	-1.8881029	-8.4317684	-1.6458132	-0.18110614	0	-0.67714828	-34.870945	-11.915143	0.39856917	0	-60.276737	-46.786087	7.5537667	1	5	0	-8.4317684	-4.3890171	1	prime_mmgbsa_L6020	32	0	-8289.4873	1115.5323	-1292.1119	-633.08765	-1399.827
O([C@@H]1[C@@H](O)[C@H](O)[C@@H](CO)O[C@H]1OC1=C(c2ccc(O)cc2)Oc2c(c(O)cc(O[C@H]3[C@H](O)[C@@H](O)[C@H](O)[C@@H](CO)O3)c2)C1=O)[C@H]1[C@H](O)[C@@H](O)[C@H](O)[C@@H](CO)O1	86823	L6020.11210	/home/hp/project/gtchan-vs/glide-dock_XP_L6020	glide-dock_XP_L6020_pv.maegz	248	Kaempferol 3-sophoroside-7-glucoside	55136-76-0	51139	1	0	OPLS3e	56.45919	1	L6020.maegz:11210-1	TN1824	Flavonoids	glide-grid_1	380	23	-8.9363375	-0.16548774	-0.62550443	-1.7912139	-8.9363375	-1.0609095	0	0	0.02955349	-34.350716	-27.322596	0.16521294	-0.0011261186	-78.775459	-61.673309	0	1	30	0	-8.9363375	-3.4360712	1	prime_mmgbsa_L6020	54	0	-8150.3081	1124.2239	-1291.6719	-629.53186	-1404.9661
O=C(O[C@H]1[C@H](O)[C@@H](O)[C@H](O)[C@@H](CO[C@H]2[C@H](O)[C@@H](O)[C@H](O)[C@@H](CO)O2)O1)[C@]12[C@H](C=3[C@](C)([C@@]4(C)[C@@H]([C@]5(C)[C@H]([C@@](CO)(C)[C@@H](O[C@H]6[C@H](O[C@H]7[C@H](O)[C@H](O)[C@@H](O)[C@H](C)O7)[C@@H](O)[C@@H](O)CO6)CC5)CC4)CC=3)CC1)CC(C)(C)CC2	86696	L6020.11350	/home/hp/project/gtchan-vs/glide-dock_XP_L6020	glide-dock_XP_L6020_pv.maegz	121	Dipsacoside B	33289-85-9	51139	1	0	OPLS3e	127.29842	1	L6020.maegz:11350-1	T3372	Triterpenoids	glide-grid_1	182	25	-9.8886814	-0.13184908	-0.55602914	-1.8596528	-9.8886814	-0.92178351	0	0	-0.21275507	-34.863571	-23.829197	0.0096022813	-0.0041872622	-85.198792	-58.692768	0	1	2	0	-9.8886814	-5.7600002	1	prime_mmgbsa_L6020	75	0	-7900.1499	1196.178	-1292.9565	-651.76221	-1408.3922
O=C(/C=C/c1ccc(O)cc1)c1c(OC)cc(O)cc1	87437	L6020.13010	/home/hp/project/gtchan-vs/glide-dock_XP_L6020	glide-dock_XP_L6020_pv.maegz	862	3-Deoxysappanchalcone	112408-67-0	51139	1	0	OPLS3e	24.801626	1	L6020.maegz:13010-1	TN1245	Chalcones	glide-grid_1	216	6	-6.2677846	-0.31338924	-0.85066926	-1.5686197	-6.2677846	-1.7361375	-0.78983402	0	-1.6432137	-34.193935	-9.1322203	0.73441797	-0.015875351	-58.519894	-43.326157	5.3690338	1	6	0	-6.2677846	-1.8255348	1	prime_mmgbsa_L6020	20	0	-8101.8979	1123.949	-1306.0073	-634.87384	-1407.1196
O=C(O[C@@H]1[C@@H](O)[C@H](O)[C@@H](CO)O[C@H]1O[C@H]1[C@H](O)[C@@H](O)[C@H](OC[C@H](O)CCCCCCCCCCCCCC(=O)O)O[C@@H]1COC(=O)C)C[C@H](O)CCCCC	87401	L6020.6243	/home/hp/project/gtchan-vs/glide-dock_XP_L6020	glide-dock_XP_L6020_pv.maegz	826			51139	1	0	OPLS3e	13.595277	1	L6020.maegz:6243-1	NP-018752	Aliphatic natural product	glide-grid_1	98	39	-6.4073987	-0.11649816	-0.44303694	-1.279603	-6.4073987	-1.4990849	-0.33657914	0	-0.18439341	-39.905178	-10.323196	0.79043132	-0.014532433	-57.425529	-50.228374	11.871159	1	2	0	-6.4073987	-2.7167134	1	prime_mmgbsa_L6020	55	0	-8023.0049	1111.8704	-1343.1294	-641.80139	-1413.5836
O=C(OC[C@H](O)CO)CCCCCCC/C=C\C[C@@H](O)[C@H](O)/C=C\[C@H](O)CC	86820	L6020.6901	/home/hp/project/gtchan-vs/glide-dock_XP_L6020	glide-dock_XP_L6020_pv.maegz	245			51139	1	0	OPLS3e	6.8197122	1	L6020.maegz:6901-1	NP-021192	Aliphatic natural product	glide-grid_1	510	23	-8.9475279	-0.31955457	-0.97035587	-2.0653522	-8.9475279	-2.0980623	-0.6358397	0	-0.62776452	-29.996202	-21.567505	2.0590641	-0.054995146	-73.603622	-51.563709	10.3891	1	2	0	-8.9475279	-3.3806796	1	prime_mmgbsa_L6020	28	0	-8010.9268	1112.4315	-1322.4528	-644.39105	-1404.991
S(CC[C@H](NC(=O)[C@@H](NC(=O)[C@@H](NC(=O)CNC(=O)[C@@H](NC(=O)[C@@H](NC(=O)[C@@H](NC(=O)[C@@H](NC(=O)[C@H]1NC(=O)CC1)CCC(=O)N)Cc1c2c([nH]c1)cccc2)C)C(C)C)Cc1[nH]cnc1)Cc1ccccc1)C(=O)N)C	87427	L6020.19034	/home/hp/project/gtchan-vs/glide-dock_XP_L6020	glide-dock_XP_L6020_pv.maegz	852	Litorin acetate	T20604L	51139	0.5	0	OPLS3e	-4.3055902	1	L6020.maegz:19034-2	T20604L		glide-grid_1	157	38	-6.2971067	-0.081780612	-0.34792095	-1.1783937	-6.2971067	-1.2087311	-0.88438559	0	-0.5214926	-56.02412	-16.356228	0.34847578	-0.075037986	-84.223877	-72.380348	20.134974	1	2	0	-6.2971067	-1.2858946	1	prime_mmgbsa_L6020	77	0	-8330.6699	1146.137	-1335.3508	-644.16107	-1441.6786
O(C[C@@H]1[C@@H](O)[C@H](O)[C@@H](O)[C@H](O[C@@H]2CC=3[C@@](C)([C@H]4[C@@H]([C@@H]5[C@](C)([C@@H]([C@H](O)C)[C@H](O[C@H]6[C@H](O)[C@@H](O)[C@H](O)[C@@H](CO)O6)C5)CC4)CC=3)CC2)O1)[C@H]1[C@H](O)[C@H](O)[C@@H](O[C@H]2[C@H](O)[C@@H](O)[C@H](O[C@H]3[C@H](O)[C@@H](O)[C@H](O)[C@@H](C)O3)[C@@H](C)O2)[C@H](C)O1	87430	L6020.7156	/home/hp/project/gtchan-vs/glide-dock_XP_L6020	glide-dock_XP_L6020_pv.maegz	855			51139	1	0	OPLS3e	78.718468	1	L6020.maegz:7156-1	NP-022606	Steroids	glide-grid_1	1105	28	-6.2894053	-0.082755335	-0.350537	-1.1798387	-6.2894053	-0.39294279	-0.39533165	0	-0.035850067	-37.595997	-11.974283	0.019696929	-5.6604025e-005	-60.026184	-49.570278	0	1	8	0	-6.2894053	-2.8800001	1	prime_mmgbsa_L6020	76	0	-7915.2373	1153.8793	-1307.0746	-652.02386	-1416.2314
O=C(O)[C@@H]1[C@@H](O)[C@H](O[C@H]2[C@H](O)[C@@H](O)[C@@H](O)CO2)[C@@H](O)[C@H](O[C@@H]2C(C)(C)[C@H]3[C@@](C)([C@@H]4[C@](C)([C@@]5(C)C([C@H]6[C@@](C(=O)O[C@H]7[C@H](O)[C@@H](O)[C@H](O)[C@@H](CO[C@H]8[C@H](O)[C@@H](O)[C@H](O)[C@@H](CO)O8)O7)(CC5)CCC(C)(C)C6)=CC4)CC3)CC2)O1	87228	L6020.6542	/home/hp/project/gtchan-vs/glide-dock_XP_L6020	glide-dock_XP_L6020_pv.maegz	653	Hemsloside G1	129385-80-4	51139	1	0	OPLS3e	131.56075	1	L6020.maegz:6542-1	NP-019953	Terpenoids	glide-grid_1	802	25	-7.0145726	-0.09229701	-0.39095384	-1.3158739	-7.0145726	-1.0291885	0	0	-0.23803651	-34.890125	-24.100382	0.0040778043	-0.011068933	-77.200142	-58.990509	18.777876	1	9	0	-7.0145726	-3.611311	1	prime_mmgbsa_L6020	76	0	-7911.3223	1191.4961	-1295.8914	-651.71558	-1409.0621
O([C@](CC/C=C(\C)/C)(C)[C@@H]1[C@H]2[C@H](O)C[C@H]3[C@](C)([C@]2(C)CC1)CC[C@H]1C(C)(C)[C@@H](O[C@H]2[C@H](O)[C@@H](O)[C@H](O)[C@@H](CO)O2)CC[C@]31C)[C@H]1[C@H](O)[C@@H](O)[C@H](O)[C@@H](CO[C@H]2[C@H](O)[C@@H](O)[C@H](O)[C@@H](CO)O2)O1	86719	L6020.9849	/home/hp/project/gtchan-vs/glide-dock_XP_L6020	glide-dock_XP_L6020_pv.maegz	144	Gypenoside XVII	80321-69-3	51139	1	0	OPLS3e	112.75794	1	L6020.maegz:9849-1	T3385	Triterpenoids	glide-grid_1	1018	25	-9.7020826	-0.14700125	-0.59406734	-1.8695045	-9.7020826	-0.6062206	0	0	-0.075603299	-31.679934	-22.56612	0.10021477	-0.00051550864	-84.320679	-54.246052	0	1	1	0	-9.7020826	-7.1187134	1	prime_mmgbsa_L6020	66	0	-7945.7329	1182.2438	-1302.7008	-648.65198	-1398.188
O=C1C(O)=C(c2cc(O)c(O)cc2)Oc2c1c(O)cc(O)c2	87177	L6020.2659	/home/hp/project/gtchan-vs/glide-dock_XP_L6020	glide-dock_XP_L6020_pv.maegz	602			51139	1	0	OPLS3e	13.85062	1	L6020.maegz:2659-1	STOCK1N-93205		glide-grid_1	464	6	-7.2049575	-0.32749808	-0.9176625	-1.7611545	-7.2049575	-2.0188134	-0.08334972	0	-1.3900596	-32.863853	-8.4090519	0.20152999	0	-54.266209	-41.272903	5.6428857	1	13	0	-7.2049575	-2.7935889	1	prime_mmgbsa_L6020	22	0	-8243.5537	1115.926	-1295.8334	-627.52051	-1412.3051
O=C(NC[C@H](O)c1ccc(O)cc1)/C=C/c1cc(O)c(O)cc1	87355	L6020.17982	/home/hp/project/gtchan-vs/glide-dock_XP_L6020	glide-dock_XP_L6020_pv.maegz	780	N-trans-caffeoyloctopamine	1378868-10-0	51139	1	0	OPLS3e	19.07155	1	L6020.maegz:17982-1	TCFN95264	Alkaloids	glide-grid_1	854	10	-6.5543947	-0.28497368	-0.81042725	-1.5849121	-6.5543947	-1.7630271	-0.51349509	0	-1.6940286	-40.448532	-9.1671476	1.1224877	0	-69.189346	-49.615681	3.4378295	1	7	0	-6.5543947	-2.6644056	1	prime_mmgbsa_L6020	23	0	-8062.1279	1108.0571	-1316.0718	-634.18439	-1402.8657
O([C@@H](C(=O)O)Cc1cc(O)c(O)cc1)C(=O)/C=C/c1cc(O)c(O)cc1	87116	L6020.12523	/home/hp/project/gtchan-vs/glide-dock_XP_L6020	glide-dock_XP_L6020_pv.maegz	541	Rosmarinic acid	20283-92-5	51139	1	0	OPLS3e	26.206219	1	L6020.maegz:12523-1	T2765	Phenols	glide-grid_1	165	12	-7.4574709	-0.28682581	-0.8497203	-1.7513626	-7.4574709	-2.1363137	-0.12781942	0	-1.0885583	-44.726265	-6.4245453	0.72381079	-0.032430463	-76.992989	-51.15081	0	1	33	0	-7.4574709	-3.307297	1	prime_mmgbsa_L6020	26	0	-8047.0962	1123.7151	-1318.7172	-638.85211	-1402.0781
O=C(OC[C@H]1[C@@H](O)[C@@H](O)[C@@H](OC(=O)c2cc(O)c(O)c(O)c2)[C@@H](OC2=C(c3ccc(O)cc3)Oc3c(c(O)cc(O)c3)C2=O)O1)c1cc(O)c(O)c(O)c1	87031	L6020.5981	/home/hp/project/gtchan-vs/glide-dock_XP_L6020	glide-dock_XP_L6020_pv.maegz	456			51139	1	0	OPLS3e	17.551172	1	L6020.maegz:5981-1	NP-017432	Tannins	glide-grid_1	1182	21	-7.8755093	-0.14584276	-0.55125111	-1.5785798	-7.8755093	-1.0832554	-0.31999999	0	-0.1905815	-34.231434	-23.938425	0.18894163	-0.00077216601	-68.681801	-58.169857	6.1605554	1	11	0	-7.8755093	-4.4633932	1	prime_mmgbsa_L6020	54	0	-8276.7217	1114.051	-1279.7866	-631.69659	-1406.3939
O=C(OC)c1c(O[C@H]2[C@H](O)[C@@H](O)[C@H](O)[C@@H](CO[C@H]3[C@H](O)[C@@H](O)[C@H](O)CO3)O2)cccc1	86763	L6020.10633	/home/hp/project/gtchan-vs/glide-dock_XP_L6020	glide-dock_XP_L6020_pv.maegz	188	Gaultherin	490-67-5	51139	1	0	OPLS3e	40.300789	1	L6020.maegz:10633-1	T3S0509	Phenols	glide-grid_1	509	13	-9.3574562	-0.30185342	-0.94823653	-2.110393	-9.3574562	-1.4233598	0	0	-0.84544694	-33.696941	-15.851386	0.42186743	-0.030513065	-61.443134	-49.548328	7.573822	1	1	0	-9.3574562	-5.0047817	1	prime_mmgbsa_L6020	31	0	-7963.4092	1123.2509	-1304.6682	-638.75781	-1407.4276
O=C([C@H](O)Cc1cc(O)c(O)cc1)c1c(O)c([C@H]2[C@H](O)[C@@H](O)[C@H](O)[C@@H](CO)O2)c(O)cc1	87182	L6020.5318	/home/hp/project/gtchan-vs/glide-dock_XP_L6020	glide-dock_XP_L6020_pv.maegz	607	Coatline B	87441-89-2	51139	1	0	OPLS3e	36.458862	1	L6020.maegz:5318-1	NP-013524	Flavonoids	glide-grid_1	1282	15	-7.1918268	-0.22474459	-0.71351957	-1.6104461	-7.1918268	-1.5914724	0	0	-0.83394277	-41.665218	-5.9661994	0.58820128	0	-54.972591	-47.631416	10.373944	1	17	0	-7.1918268	-2.5469131	1	prime_mmgbsa_L6020	32	0	-8021.6777	1123.4823	-1308.8107	-636.25244	-1403.0787
O=C(O[C@H]1[C@H](O)[C@@H](O)[C@H](O)[C@@H](CO)O1)[C@@]1(C)[C@@H]2[C@](C)([C@H]3[C@@]4(CC(=C)[C@@](O[C@H]5[C@H](O[C@H]6[C@H](O)[C@H](O)[C@@H](O)[C@H](C)O6)[C@@H](O)[C@H](O)[C@@H](CO)O5)(C4)CC3)CC2)CCC1	86625	L6020.11186	/home/hp/project/gtchan-vs/glide-dock_XP_L6020	glide-dock_XP_L6020_pv.maegz	50	Dulcoside A	64432-06-0	51139	1	0	OPLS3e	93.333099	1	L6020.maegz:11186-1	TN1597	Diterpenoids	glide-grid_1	704	19	-10.810069	-0.19654672	-0.7474578	-2.1588476	-10.810069	-0.88558942	0	0	-0.23609027	-23.652809	-30.806454	0.11259481	-0.00029691216	-61.267548	-54.459263	17.688622	1	2	0	-10.810069	-6.9486227	1	prime_mmgbsa_L6020	55	0	-7924.8262	1178.0913	-1297.5431	-645.74066	-1412.3451
O=C1C(O)=C(c2cc(O)c(O)cc2)Oc2c1c(O)cc(O)c2	87074	L6020.2657	/home/hp/project/gtchan-vs/glide-dock_XP_L6020	glide-dock_XP_L6020_pv.maegz	499			51139	1	0	OPLS3e	13.851091	1	L6020.maegz:2657-1	STOCK1N-93179		glide-grid_1	459	6	-7.6498618	-0.34772098	-0.97432792	-1.8699052	-7.6498618	-2.01809	-0.083956353	0	-1.3900596	-32.023258	-11.721087	0.20152999	0	-52.54179	-43.744347	10.898211	1	15	0	-7.6498618	-2.7910292	1	prime_mmgbsa_L6020	22	0	-8243.5586	1115.9219	-1295.8387	-627.52032	-1412.2961
O=C1C(O)=C(c2cc(O)c(O)cc2)Oc2c1c(O)cc(O)c2	87075	L6020.1514	/home/hp/project/gtchan-vs/glide-dock_XP_L6020	glide-dock_XP_L6020_pv.maegz	500			51139	1	0	OPLS3e	13.851091	1	L6020.maegz:1514-1	STOCK1N-04222		glide-grid_1	460	6	-7.6498618	-0.34772098	-0.97432792	-1.8699052	-7.6498618	-2.01809	-0.083956353	0	-1.3900596	-32.023258	-11.721087	0.20152999	0	-52.54179	-43.744347	10.898211	1	15	0	-7.6498618	-2.7910292	1	prime_mmgbsa_L6020	22	0	-8243.5586	1115.9219	-1295.8387	-627.52032	-1412.2961
[S+@@](CC[C@@H](N)C(=O)O)(C[C@@H]1[C@@H](O)[C@@H](O)[C@H](n2c3ncnc(N)c3nc2)O1)C	87128	L6020.10430	/home/hp/project/gtchan-vs/glide-dock_XP_L6020	glide-dock_XP_L6020_pv.maegz	553	S-Adenosyl-DL-Methionine	17176-17-9	51139	0.9999972	0	OPLS3e	13.444095	1	L6020.maegz:10430-1	T4116	Alkaloids	glide-grid_1	1277	10	-7.4052696	-0.27426925	-0.82280773	-1.7238247	-7.4052696	-0.88730025	-0.19779922	0	-1.6291089	-39.509705	-14.451726	0.85964054	-0.0082685035	-75.396309	-53.96143	0	1	3	0	-7.4052696	-2.8660011	1	prime_mmgbsa_L6020	27	0	-7965.8789	1124.8865	-1323.5345	-632.5202	-1494.6287
O=C(O[C@H]1C(=O)O[C@H]2[C@@]34[C@@H]1[C@@](C(=O)OC)([C@@H](O)[C@H](O)[C@@H]3[C@]1(C)[C@H](C(C)=C(O[C@H]3[C@H](O)[C@@H](O)[C@H](O)[C@@H](CO)O3)C(=O)C1)C2)OC4)/C=C(/C(O)(C)C)\C	87277	L6020.12924	/home/hp/project/gtchan-vs/glide-dock_XP_L6020	glide-dock_XP_L6020_pv.maegz	702	Yadanzioside L	99132-97-5	51139	1	0	OPLS3e	85.88578	1	L6020.maegz:12924-1	TN2321	Diterpenoids	glide-grid_1	412	16	-6.8311663	-0.13394444	-0.49672353	-1.3851192	-6.8311663	-0.86184013	-0.40893996	0	-0.17729692	-26.009586	-26.522432	0.14132635	-0.0074393041	-60.592121	-52.532017	13.138613	1	2	0	-6.8311663	-4.5203085	1	prime_mmgbsa_L6020	51	0	-7983.7627	1162.7422	-1301.2872	-634.24103	-1408.7838
[P@](=O)(O[P@@](=O)(OC[C@@H]1[C@@H](O)[C@@H](O)[C@H](N2C(=O)N=C(N)C=C2)O1)O)(OP(=O)(O)O)O	86734	L6020.1219	/home/hp/project/gtchan-vs/glide-dock_XP_L6020	glide-dock_XP_L6020_pv.maegz	159	Cytidine 5'-triphosphate (disodium salt)	36051-68-0	51139	0.99995971	0	OPLS3e	-14.250663	1	L6020.maegz:1219-1	T5288	Organooxygen compounds	glide-grid_1	364	14	-9.5541601	-0.3294538	-1.0121864	-2.1876605	-9.5541601	-1.0938079	-0.42013654	0	-0.19796589	-34.574924	-25.099804	0.48694673	-0.036619481	-76.220444	-59.674728	17.760185	1	4	0	-9.5541601	-4.3489981	1	prime_mmgbsa_L6020	29	0	-8563.0283	1153.0798	-1317.4406	-625.97217	-1403.9142
O=C(/C=C/CCCCCCC)N1[C@H](CC(C)C)C(=O)C(C(=O)C)=C1O	87341	L6020.17741	/home/hp/project/gtchan-vs/glide-dock_XP_L6020	glide-dock_XP_L6020_pv.maegz	766	Reutericyclin	303957-69-9	51139	1	0	OPLS3e	9.7113371	1	L6020.maegz:17741-1	TCFN00135	Alkaloids	glide-grid_1	1176	12	-6.6114101	-0.26445639	-0.7732752	-1.5671023	-6.6114101	-1.7142785	-0.58076185	0	-1.6601628	-26.156507	-14.363166	1.2478367	0	-45.666496	-40.519672	13.981176	1	4	0	-6.6114101	-2.1232967	1	prime_mmgbsa_L6020	25	0	-8110.6167	1122.0049	-1318.072	-633.27264	-1417.1123
P(=O)(OC[C@@H]1[C@H](O)C[C@H](n2c3N=C(N)NC(=O)c3nc2)O1)(O)O	86883	L6020.2511	/home/hp/project/gtchan-vs/glide-dock_XP_L6020	glide-dock_XP_L6020_pv.maegz	308			51139	0.9999404	0	OPLS3e	19.119392	1	L6020.maegz:2511-1	STOCK1N-72149		glide-grid_1	200	7	-8.5015049	-0.36963063	-1.0511804	-2.0557408	-8.5015049	-0.53280556	-0.35866949	0	-1.4572129	-31.96034	-27.06938	0.63109887	-0.071632005	-71.520691	-59.02972	6.7486377	1	7	0	-8.5015049	-3.2071929	1	prime_mmgbsa_L6020	23	0	-8181.1377	1137.0444	-1315.1936	-628.11432	-1417.7977
O(C)c1ccc(CC[C@@H]2OC(=O)c3c(O)cc(O)cc3C2)cc1	87276	L6020.12484	/home/hp/project/gtchan-vs/glide-dock_XP_L6020	glide-dock_XP_L6020_pv.maegz	701	Agrimonolide	21499-24-1	51139	1	0	OPLS3e	17.824396	1	L6020.maegz:12484-1	TN3364	Flavonoids	glide-grid_1	896	6	-6.834342	-0.29714531	-0.84504169	-1.6526059	-6.834342	-2.0961173	-0.16	0	-1.4429512	-32.436653	-13.201082	0.56435061	-0.015811896	-60.621483	-45.637737	11.359488	1	2	0	-6.834342	-2.3842132	1	prime_mmgbsa_L6020	23	0	-8146.0723	1109.5896	-1298.0959	-637.50983	-1398.6921
O(C)c1c(O[C@H]2[C@H](O)[C@@H](O)[C@H](O)[C@@H](CO)O2)c(OC)cc([C@H]2OC[C@@H]3[C@@H](c4cc(OC)c(O[C@H]5[C@H](O)[C@@H](O)[C@H](O)[C@@H](CO)O5)c(OC)c4)OC[C@@H]23)c1	87010	L6020.11852	/home/hp/project/gtchan-vs/glide-dock_XP_L6020	glide-dock_XP_L6020_pv.maegz	435	Liriodendrin	573-44-4	51139	1	0	OPLS3e	87.049515	1	L6020.maegz:11852-1	TN1874	Lignans	glide-grid_1	911	20	-7.9520311	-0.15292367	-0.57078934	-1.6060674	-7.9520311	-0.65169191	-0.26286522	0	-0.12000795	-37.650219	-16.860519	0.086191811	0	-64.185776	-54.510738	0	1	16	0	-7.9520311	-3.9678881	1	prime_mmgbsa_L6020	52	0	-7918.8872	1153.165	-1301.8014	-642.73438	-1413.7355
O(C)c1c(O[C@H]2[C@H](O)[C@@H](O)[C@H](O)[C@@H](CO)O2)c(OC)cc([C@H]2OC[C@@H]3[C@@H](c4cc(OC)c(O[C@H]5[C@H](O)[C@@H](O)[C@H](O)[C@@H](CO)O5)c(OC)c4)OC[C@@H]23)c1	87011	L6020.17695	/home/hp/project/gtchan-vs/glide-dock_XP_L6020	glide-dock_XP_L6020_pv.maegz	436	Eleutheroside D	79484-75-6	51139	1	0	OPLS3e	87.049515	1	L6020.maegz:17695-1	TCFN98510	Lignans	glide-grid_1	912	20	-7.9520311	-0.15292367	-0.57078934	-1.6060674	-7.9520311	-0.65169191	-0.26286522	0	-0.12000795	-37.650219	-16.860519	0.086191811	0	-64.185776	-54.510738	0	1	16	0	-7.9520311	-3.9678881	1	prime_mmgbsa_L6020	52	0	-7918.8872	1153.165	-1301.8014	-642.73438	-1413.7355
O=C(CCc1ccc(O)cc1)c1c(O)cc(O)cc1O	87357	L6020.12206	/home/hp/project/gtchan-vs/glide-dock_XP_L6020	glide-dock_XP_L6020_pv.maegz	782	Phloretin	60-82-2	51139	0.99989998	0	OPLS3e	12.185279	1	L6020.maegz:12206-1	T2924	Ketone	glide-grid_1	980	8	-6.5416689	-0.32708344	-0.88784105	-1.637164	-6.5416689	-1.4952393	-0.63863057	0	-1.5390773	-32.417805	-12.177753	0.95469892	-0.055111483	-57.133907	-44.595558	17.014967	1	2	0	-6.5416689	-1.9564098	1	prime_mmgbsa_L6020	20	0	-8173.022	1117.0372	-1307.1986	-629.56171	-1413.3407
O(C[C@@H]1[C@@H](O)[C@H](O)[C@@H](O)[C@H](Oc2cc(O)c3C(=O)C[C@H](c4ccc(O)cc4)Oc3c2)O1)[C@H]1[C@H](O)[C@H](O)[C@@H](O)[C@H](C)O1	86730	L6020.5419	/home/hp/project/gtchan-vs/glide-dock_XP_L6020	glide-dock_XP_L6020_pv.maegz	155			51139	0.99994999	0	OPLS3e	33.856232	1	L6020.maegz:5419-1	NP-014284	Flavonoids	glide-grid_1	490	14	-9.5953579	-0.23403311	-0.806997	-2.035687	-9.5953579	-0.91618693	-0.33582333	0	-0.022890519	-37.047813	-22.824286	0.19053814	-0.0032881261	-70.335983	-59.872101	15.197631	1	6	0	-9.5953579	-4.7216582	1	prime_mmgbsa_L6020	41	0	-8128.2314	1132.3563	-1291.5258	-640.32581	-1396.9784
O([C@H]([C@](O)(C(=O)OCc1ccc(O[C@H]2[C@@H](O)[C@@H](O)[C@@H](O)[C@@H](CO)O2)cc1)Cc1ccc(O)cc1)C)C(=O)C	87381	L6020.6268	/home/hp/project/gtchan-vs/glide-dock_XP_L6020	glide-dock_XP_L6020_pv.maegz	806			51139	1	0	OPLS3e	32.721081	1	L6020.maegz:6268-1	NP-018864	Simple aromatic products	glide-grid_1	615	18	-6.4765997	-0.17043683	-0.57300442	-1.3965454	-6.4765997	-2.3632159	-0.20910309	0	-0.44049138	-40.941216	-15.542396	0.7891385	-0.017628528	-78.077583	-56.483612	0	1	7	0	-6.4765997	-3.7114658	1	prime_mmgbsa_L6020	38	0	-8006.4136	1129.5795	-1319.2321	-648.75952	-1400.8636
O=C(O)[C@H](O)CCCCCCCCCCCC[C@@H](O)CO[C@H]1[C@H](O)[C@@H](O)[C@H](O[C@H]2[C@H](O)[C@@H](O)[C@H](O)[C@@H](CO)O2)[C@@H](CO)O1	86718	L6020.6172	/home/hp/project/gtchan-vs/glide-dock_XP_L6020	glide-dock_XP_L6020_pv.maegz	143			51139	1	0	OPLS3e	24.927881	1	L6020.maegz:6172-1	NP-018485	Carbohydrates	glide-grid_1	607	31	-9.7047205	-0.22569117	-0.79068601	-2.0382929	-9.7047205	-2.0839128	-0.14090547	0	-0.10001046	-37.441658	-18.813772	0.98536879	-0.04836436	-81.356155	-56.255428	0	1	1	0	-9.7047205	-4.6580248	1	prime_mmgbsa_L6020	43	0	-7913.5776	1117.6016	-1337.1503	-643.94434	-1410.0554
O([C@@H](C(=O)O)[C@](O)(C(=O)OC)CC(=O)O)C(=O)/C=C/c1ccc(O)cc1	86813	L6020.5065	/home/hp/project/gtchan-vs/glide-dock_XP_L6020	glide-dock_XP_L6020_pv.maegz	238			51139	1	0	OPLS3e	13.410299	1	L6020.maegz:5065-1	NP-012161	Simple aromatic products	glide-grid_1	308	14	-8.9946299	-0.3459473	-1.0248675	-2.1123593	-8.9946299	-1.6437733	-1.1310966	0	-1.3427213	-39.831707	-19.505842	1.2784951	-0.11319571	-77.146812	-59.337547	14.913629	1	4	0	-8.9946299	-4.1141658	1	prime_mmgbsa_L6020	26	0	-8109.1494	1123.2084	-1317.1671	-634.90692	-1406.236
O(C)c1c(O)ccc(C2=C(O[C@H]3[C@H](O)[C@@H](O)[C@H](O)[C@@H](CO)O3)C(=O)c3c(O)cc(O[C@H]4[C@H](O)[C@@H](O)[C@H](O)[C@@H](CO)O4)cc3O2)c1	87350	L6020.14408	/home/hp/project/gtchan-vs/glide-dock_XP_L6020	glide-dock_XP_L6020_pv.maegz	775	Isorhamnetin 3 7-O-diglucoside	6758-51-6	51139	1	0	OPLS3e	57.734638	1	L6020.maegz:14408-1	TN1791	Flavonoids	glide-grid_1	1079	18	-6.5771289	-0.14615843	-0.51986992	-1.368336	-6.5771289	-1.2464368	-0.14013572	0	0.083319992	-31.497643	-20.173935	0.21636689	0	-53.254978	-51.671577	10.212945	1	10	0	-6.5771289	-3.8399999	1	prime_mmgbsa_L6020	45	0	-8139.7349	1129.8489	-1292.1626	-630.19373	-1417.991
O=C(/C=C/c1ccc(O)cc1)c1c(OC)cc(O)cc1OC	87352	L6020.12542	/home/hp/project/gtchan-vs/glide-dock_XP_L6020	glide-dock_XP_L6020_pv.maegz	777	2'-O-Methylhelichrysetin	123316-64-3	51139	1	0	OPLS3e	33.943745	1	L6020.maegz:12542-1	TN2789	Chalcones	glide-grid_1	88	7	-6.5599432	-0.29817924	-0.83550996	-1.6034894	-6.5599432	-1.9293612	-0.85474074	0	-1.4340411	-32.368534	-13.70257	0.61140835	0	-59.783768	-46.071102	13.929734	1	4	0	-6.5599432	-1.8554989	1	prime_mmgbsa_L6020	22	0	-8153.355	1132.2445	-1305.2323	-630.90485	-1405.8192
O(C/C=C(\C)/C)c1c(C)c(OC)c(CO)c(CO)c1	87376	L6020.4201	/home/hp/project/gtchan-vs/glide-dock_XP_L6020	glide-dock_XP_L6020_pv.maegz	801	Zinniol	17811-28-8	51139	1	0	OPLS3e	21.853477	1	L6020.maegz:4201-1	NP-005970	Simple aromatic products	glide-grid_1	788	8	-6.4932237	-0.3417486	-0.91192257	-1.6461717	-6.4932237	-1.5369231	-0.68994635	0	-1.7078032	-21.151701	-12.018759	1.2555548	0	-53.248749	-33.17046	3.5931439	1	1	0	-6.4932237	-1.9099935	1	prime_mmgbsa_L6020	19	0	-8025.6787	1117.797	-1310.183	-640.56793	-1401.842
O(C)c1c(OC)cc(C[C@@H]([C@@H](Cc2cc(OC)c(OC)c(O)c2)C)C)cc1O	87238	L6020.15989	/home/hp/project/gtchan-vs/glide-dock_XP_L6020	glide-dock_XP_L6020_pv.maegz	663	Pregomisin	66280-26-0	51139	1	0	OPLS3e	39.88538	1	L6020.maegz:15989-1	TN4821	Lignans	glide-grid_1	762	11	-6.9720588	-0.2490021	-0.75611705	-1.6093559	-6.9720588	-2.1171274	-0.2882362	0	-0.74679548	-42.643463	-9.3912725	0.63964051	0	-59.534832	-52.034737	6.1567807	1	6	0	-6.9720588	-2.2189112	1	prime_mmgbsa_L6020	28	0	-8030.3398	1130.1471	-1309.6801	-650.67834	-1405.3044
[P@](=O)(O[P@@](=O)(OC[C@@H]1[C@@H](O)[C@@H](O)[C@H](n2c3ncnc(N)c3nc2)O1)O)(OC[C@@H]1[C@@H](O)[C@@H](O)[C@H]([n+]2cc(C(=O)N)ccc2)O1)O	87059	L6020.1299	/home/hp/project/gtchan-vs/glide-dock_XP_L6020	glide-dock_XP_L6020_pv.maegz	484	NAD+	53-84-9	51139	0.9999972	0	OPLS3e	21.564489	1	L6020.maegz:1299-1	T1609	Others	glide-grid_1	925	17	-7.7646923	-0.17647028	-0.62300152	-1.62299	-7.7646923	-0.073174506	-0.45457935	0	-0.18412703	-22.246132	-30.810135	0.32373124	-0.24163181	-78.197342	-53.056267	0	1	10	0	-7.7646923	-4.1968131	1	prime_mmgbsa_L6020	44	0	-8185.4561	1139.2565	-1308.1606	-624.12982	-1506.3214
O(CCC[C@@H](C)C=1[C@H](O)[C@H]2C(=C)C(=O)O[C@@H]2CC=1C)[C@H]1[C@H](O)[C@@H](O)[C@H](O)[C@@H](CO)O1	87032	L6020.6510	/home/hp/project/gtchan-vs/glide-dock_XP_L6020	glide-dock_XP_L6020_pv.maegz	457			51139	1	0	OPLS3e	27.595861	1	L6020.maegz:6510-1	NP-019794	Terpenoids	glide-grid_1	393	12	-7.8723636	-0.26241213	-0.81537545	-1.7886868	-7.8723636	-1.6255878	-0.54654908	0	-0.52934819	-39.268124	-10.740693	0.75738579	-0.0091857277	-73.782806	-50.008816	8.0531759	1	2	0	-7.8723636	-2.9857798	1	prime_mmgbsa_L6020	30	0	-7997.5161	1128.3402	-1328.3383	-644.6073	-1399.2042
O=C([C@H]1[C@H](c2c(O)cc(O)c3C(=O)C(C/C=C(/CC/C=C(\C)/C)\C)=C(c4c(O)cc(O)cc4)Oc23)C=C(C)C[C@H]1c1c(O)cc(O)cc1)c1c(O)cc(O)c(C/C=C(\C)/C)c1	87165	L6020.5313	/home/hp/project/gtchan-vs/glide-dock_XP_L6020	glide-dock_XP_L6020_pv.maegz	590			51139	0.99989998	0	OPLS3e	27.727604	1	L6020.maegz:5313-1	NP-013509	Simple aromatic products	glide-grid_1	1104	20	-7.2843714	-0.11941592	-0.47008047	-1.4252692	-7.2843714	-2.432894	-0.30399999	0	-0.023567826	-42.132484	-8.0290689	0.17248344	0	-68.168274	-50.161552	10.680581	1	3	0	-7.2843714	-1.8417616	1	prime_mmgbsa_L6020	61	0	-8465.4111	1134.3065	-1294.0382	-644.40936	-1414.3767
O=C(CCc1ccc(OC)cc1)c1c(O)cc(O)cc1	87429	L6020.7100	/home/hp/project/gtchan-vs/glide-dock_XP_L6020	glide-dock_XP_L6020_pv.maegz	854	4-O-Methyldavidigenin	93435-21-3	51139	0.99989998	0	OPLS3e	22.012524	1	L6020.maegz:7100-1	NP-022455	Flavonoids	glide-grid_1	1238	7	-6.2923303	-0.3146165	-0.85400057	-1.5747627	-6.2923303	-1.9054803	-0.33567086	0	-1.5518086	-34.189667	-9.8473921	0.96671152	-0.060303144	-53.462463	-44.03706	10.245031	1	1	0	-6.2923303	-0.82999998	1	prime_mmgbsa_L6020	20	0	-8095.3467	1114.9053	-1311.4084	-635.0351	-1403.8824
O=C(OC(C)(C)C)NCCCCCC(=O)NCCCC[C@H](N(CC(=O)O)CC(=O)O)C(=O)O	87039	L6020.18422	/home/hp/project/gtchan-vs/glide-dock_XP_L6020	glide-dock_XP_L6020_pv.maegz	464	Echimidine N-oxide	41093-89-4	51139	1	0	OPLS3e	17.542196	1	L6020.maegz:18422-1	TCFN00452	Alkaloids	glide-grid_1	347	24	-7.8420339	-0.23763739	-0.7622301	-1.7440277	-7.8420339	-1.4437487	-0.40084571	0	-0.62272841	-37.400162	-22.363569	1.7903787	-0.11496056	-87.963921	-59.763729	15.580703	1	4	0	-7.8420339	-3.5213776	1	prime_mmgbsa_L6020	33	0	-8136.1089	1133.1962	-1325.3916	-631.78278	-1397.5773
[S+@@](CC[C@H](N)C(=O)O)(C[C@@H]1[C@H](O)[C@@H](O)[C@H](n2c3ncnc(N)c3nc2)O1)C	86945	L6020.17653	/home/hp/project/gtchan-vs/glide-dock_XP_L6020	glide-dock_XP_L6020_pv.maegz	370	S-Adenosyl-L-methionine tosylate	71914-80-2	51139	0.9999972	0	OPLS3e	18.081488	1	L6020.maegz:17653-1	TCFN90074	Alkaloids	glide-grid_1	818	10	-8.1898937	-0.30332938	-0.90998816	-1.9064721	-8.1898937	-0.85211521	0	0	-1.7120621	-38.697906	-18.860502	0.85964054	-0.043466594	-75.229309	-57.558407	8.4294748	1	1	0	-8.1898937	-3.2370245	1	prime_mmgbsa_L6020	27	0	-7947.3237	1122.2531	-1325.0079	-630.16949	-1495.5692
O(C[C@H](CC[C@]1(O)[C@@H](C)[C@@H]2[C@]3(C)[C@H]([C@H]4[C@@H]([C@]5(C)C(=CC4)C[C@@H](O[C@H]4[C@H](O[C@H]6[C@H](O)[C@H](O)[C@@H](O)[C@H](C)O6)[C@@H](O)[C@H](O[C@H]6[C@H](O)[C@@H](O)[C@H](CO)O6)[C@@H](CO)O4)CC5)CC3)C[C@@H]2O1)C)[C@H]1[C@H](O)[C@@H](O)[C@H](O)[C@@H](CO)O1	86973	L6020.18762	/home/hp/project/gtchan-vs/glide-dock_XP_L6020	glide-dock_XP_L6020_pv.maegz	398	Parisaponin I	561007-63-4	51139	1	0	OPLS3e	73.777542	1	L6020.maegz:18762-1	TCFN90702	Steroids	glide-grid_1	272	28	-8.0820332	-0.11225046	-0.46698076	-1.5316552	-8.0820332	-0.83172309	0	0	-0.058897786	-40.121407	-26.316401	0.089579843	-0.050438177	-66.455879	-66.437805	15.579968	1	6	0	-8.0820332	-4.3818321	1	prime_mmgbsa_L6020	72	0	-7955.1646	1150.3877	-1315.7875	-649.80432	-1399.7698
O(C[C@@H]1[C@@H](O)[C@H](O)[C@@H](O)[C@H](Oc2c3C(=O)C=C(c4ccc(OC)cc4)Oc3cc(OC)c2)O1)[C@H]1[C@H](O)[C@@H](O)[C@H](O)CO1	86900	L6020.12673	/home/hp/project/gtchan-vs/glide-dock_XP_L6020	glide-dock_XP_L6020_pv.maegz	325	7 4'-Di-O-methylapigenin 5-O-xylosylglucoside	221257-06-3	51139	1	0	OPLS3e	44.379452	1	L6020.maegz:12673-1	TN3213	Flavonoids	glide-grid_1	494	14	-8.3859529	-0.19966553	-0.69404274	-1.7700585	-8.3859529	-1.7100091	0	0	-0.31949124	-38.89098	-16.546673	0.17339945	-0.024794923	-68.800995	-55.437653	0	1	23	0	-8.3859529	-4.9912148	1	prime_mmgbsa_L6020	42	0	-8199.3828	1132.9872	-1293.6741	-637.25305	-1406.3523
O=C(OC[C@@H]1[C@@H](O)[C@H](O)[C@@H](O)[C@H](Oc2c([C@H]3[C@H](O[C@H]4[C@H](O)[C@@H](O)[C@@H](O)CO4)[C@@H](O)[C@H](O)[C@@H](CO)O3)c(O)c3C(=O)C=C(c4ccc(O)cc4)Oc3c2)O1)CCc1cc(OC)c(O)cc1	87225	L6020.18678	/home/hp/project/gtchan-vs/glide-dock_XP_L6020	glide-dock_XP_L6020_pv.maegz	650	Vaccarin E	2252345-81-4	51139	1	0	OPLS3e	48.41774	1	L6020.maegz:18678-1	TCFN95252	Flavonoids	glide-grid_1	417	26	-7.0237441	-0.109746	-0.43898401	-1.3614855	-7.0237441	-1.0727923	0	0	-0.089883693	-31.786852	-20.655993	0.13214108	-0.0026951432	-69.646797	-52.442844	10.275859	1	1	0	-7.0237441	-3.3871996	1	prime_mmgbsa_L6020	64	0	-8210.7295	1130.8866	-1284.3125	-640.8963	-1422.4872
O(C)c1cc2O[C@@H]3[C@](O)(c2cc1)COC=1[C@]3(O)CCC(=O)C=1	87347	L6020.13652	/home/hp/project/gtchan-vs/glide-dock_XP_L6020	glide-dock_XP_L6020_pv.maegz	772	Pterocarpadiol D	2055882-23-8	51139	1	0	OPLS3e	24.867828	1	L6020.maegz:13652-1	TN4850	Phenols	glide-grid_1	1266	3	-6.5820942	-0.29918611	-0.83833122	-1.6089039	-6.5820942	-0.97666436	-0.35835764	0	-1.8257352	-27.324467	-10.069736	0	0	-57.597218	-37.394203	1.5930052	1	18	0	-6.5820942	-2.7035513	1	prime_mmgbsa_L6020	22	0	-8033.522	1114.8018	-1307.4004	-636.23108	-1408.6168
O=C(OC[C@@H]1[C@@H](O)[C@H](O)[C@@H](O)[C@H](O[C@@H]2[C@H](O)[C@@H](O)[C@H](C)O[C@H]2OC2=C(c3cc(O)c(O)cc3)Oc3c(c(O)cc(O)c3)C2=O)O1)/C=C/c1ccc(O)cc1	87367	L6020.5634	/home/hp/project/gtchan-vs/glide-dock_XP_L6020	glide-dock_XP_L6020_pv.maegz	792		107190-71-6	51139	1	0	OPLS3e	47.10709	1	L6020.maegz:5634-1	NP-015546	Flavonoids	glide-grid_1	301	20	-6.5138607	-0.12062705	-0.45594168	-1.3056487	-6.5138607	-1.506959	-0.27807003	0	-0.49237874	-53.461414	-11.027296	0.18394993	-5.8225367e-005	-79.839531	-64.488708	19.896212	1	1	0	-6.5138607	-1.92	1	prime_mmgbsa_L6020	54	0	-8262.6855	1130.9022	-1303.4452	-644.02325	-1401.2422
Clc1c(O)c(Cl)cc(C[C@H]2N(C)C(=O)/C(=C/C)/NC2=O)c1	87278	L6020.6399	/home/hp/project/gtchan-vs/glide-dock_XP_L6020	glide-dock_XP_L6020_pv.maegz	703			51139	1	0	OPLS3e	33.364479	1	L6020.maegz:6399-1	NP-019353	Alkaloids	glide-grid_1	1265	3	-6.8295388	-0.32521614	-0.89724666	-1.6885897	-6.8295388	-0.85620463	-0.65867478	0	-2.6166797	-23.489077	-7.3158703	0.34683898	-0.0078455871	-37.850098	-30.804947	0.65128368	1	36	0	-6.8295388	-1.4358847	1	prime_mmgbsa_L6020	21	0	-7994.5112	1116.1847	-1299.087	-630.3783	-1416.6903
O=C(O[C@H]1[C@@H](O)C(C)(C)[C@@H]2[C@](C)(C3=C([C@]4(C)[C@](C)([C@@H](O)C3)[C@@H]([C@H](CO)CC[C@H](O)C(O)(C)C)CC4)CC2)C1)C[C@](O)(CC(=O)NCC(=O)O)C	86659	L6020.8391	/home/hp/project/gtchan-vs/glide-dock_XP_L6020	glide-dock_XP_L6020_pv.maegz	84			51139	1	0	OPLS3e	75.575905	1	L6020.maegz:8391-1	NP-025223	Terpenoids	glide-grid_1	326	22	-10.350365	-0.2070073	-0.7626214	-2.1071491	-10.350365	-1.553252	-0.56278878	0	-0.60278499	-34.585011	-23.427853	0.46028644	-0.02998152	-91.703201	-58.012863	11.319345	1	3	0	-10.350365	-2.9073694	1	prime_mmgbsa_L6020	50	0	-8190.5693	1177.6897	-1306.5922	-647.422	-1391.4579
O=C(OC)[C@@H]1[C@](C(=O)O[C@H]2[C@H](O)[C@@H](O)[C@H](O)[C@@H](CO)O2)(C)[C@H]2O[C@@H]1CC2	86934	L6020.4062	/home/hp/project/gtchan-vs/glide-dock_XP_L6020	glide-dock_XP_L6020_pv.maegz	359			51139	1	0	OPLS3e	35.448414	1	L6020.maegz:4062-1	NP-005004	Polyketides	glide-grid_1	984	10	-8.2476234	-0.31721628	-0.93975198	-1.9369272	-8.2476234	-1.0648139	-0.35663933	0	-1.6778283	-14.778708	-17.187563	0.68329161	-0.022660395	-42.081612	-31.966272	3.8364708	1	2	0	-8.2476234	-3.7211924	1	prime_mmgbsa_L6020	26	0	-7991.2114	1123.9713	-1309.5795	-629.86761	-1415.4872
[truncated: 114 more rows]
[truncated: 101 more columns]
