# Supplementary material for: SIRT5: a potential target for discovering bioactive natural products
Source: J Nat Med. 2025 Feb 20;79(3):441–64. doi: 10.1007/s11418-024-01871-6 (PMC12058867; doi:10.1007/s11418-024-01871-6)
Supplement: Supplementary file 3 — Supplementary file3 (CSV 978 KB) [file 11418_2024_1871_MOESM3_ESM.csv]

mol	s_m_entry_id	s_m_entry_name	s_m_Source_Path	s_m_Source_File	i_m_Source_File_Index	Catalog_NO	Name	CAS	Target	Pathway	Formula	Concentration	ResearchArea	ClinicalInformation	i_lp_mmshare_version	r_lp_tautomer_probability	i_f3d_flags	s_lp_Force_Field	r_lp_Energy	b_lp_Chiralities_Consistent	s_lp_Variant	s_i_glide_gridfile	i_i_glide_lignum	i_i_glide_rotatable_bonds	r_i_docking_score	r_i_glide_ligand_efficiency	r_i_glide_ligand_efficiency_sa	r_i_glide_ligand_efficiency_ln	r_i_glide_gscore	r_i_glide_lipo	r_i_glide_hbond	r_i_glide_metal	r_i_glide_rewards	r_i_glide_evdw	r_i_glide_ecoul	r_i_glide_erotb	r_i_glide_esite	r_i_glide_emodel	r_i_glide_energy	r_i_glide_einternal	i_i_glide_confnum	i_i_glide_posenum	r_i_glide_eff_state_penalty	r_glide_XP_GScore	r_glide_XP_HBond	i_glide_XP_PoseRank	s_m_job_name	i_psp_number_heavy_atoms	i_psp_model_num
S(=O)(=O)(O)c1c(NC(=O)c2cc(NC(=O)Nc3cc(C(=O)Nc4c(S(=O)(=O)O)cc(S(=O)(=O)O)cc4)cc(C(=O)Nc4c(S(=O)(=O)O)cc(S(=O)(=O)O)cc4)c3)cc(C(=O)Nc3c(S(=O)(=O)O)cc(S(=O)(=O)O)cc3)c2)ccc(S(=O)(=O)O)c1	86130	HY-L001-out.3149	/home/hp/project/gtchan-vs/glide-dock_XP_HY-L001	glide-dock_XP_HY-L001_pv.maegz	266	HY-112461A	NF449 (octasodium)	627034-85-9	P2X Receptor	Membrane Transporter/Ion Channel	C41H24N6Na8O29S8	10mM	Cardiovascular Disease	No Development Reported	51139	1	0	OPLS3e	75.983841	1	Untitled Document-1	glide-grid_1	15	32	-7.6569076	-0.091153659	-0.3992092	-1.4098998	-7.6569076	-1.3113899	0	0	-0.88923055	-70.884789	-30.50086	0.09562555	-0.12044013	-146.10658	-101.38565	22.689854	1	1	0	-7.6569076	-5.6097803	1	prime_mmgbsa_HY-L001	84	0
O=[N+]([O-])c1c(O[C@H]2[C@H](O)[C@@H](O)[C@@H](O)[C@@H](CO)O2)ccc(COC(=O)N[C@@H]2[C@H](O)[C@H](C)O[C@@H](O[C@@H]3c4c(O)c5C(=O)c6c(OC)cccc6C(=O)c5c(O)c4C[C@@](O)(C(=O)C)C3)C2)c1	85940	HY-L001-out.5860	/home/hp/project/gtchan-vs/glide-dock_XP_HY-L001	glide-dock_XP_HY-L001_pv.maegz	76	HY-13061	Daun02	290304-24-4	ADC Cytotoxin; Topoisomerase	Antibody-drug Conjugate/ADC Related; Cell Cycle/DNA Damage	C41H44N2O20	10mM	Cancer	No Development Reported	51139	0.99994999	0	OPLS3e	85.383621	1	Untitled Document-1	glide-grid_1	105	21	-9.6427536	-0.15305957	-0.60903281	-1.8748786	-9.6427536	-0.88563299	-0.63999999	0	-0.22584279	-58.174538	-21.320213	0.064789549	-0.053857319	-108.81566	-79.494751	0	1	11	0	-9.6427536	-5.659627	1	prime_mmgbsa_HY-L001	63	0
S(=O)(=O)(O)c1c2c(c3C(C)(C)C(/C=C/C=C/C=C\4/N(CCCCCC(=O)O)c5c(C/4(C)C)c4c(c(S(=O)(=O)O)cc(S(=O)(=O)O)c4)cc5)=[N+](CC)c3cc2)cc(S(=O)(=O)O)c1	86263	HY-L001-out.12867	/home/hp/project/gtchan-vs/glide-dock_XP_HY-L001	glide-dock_XP_HY-L001_pv.maegz	399	HY-D0924	Cy5.5	210892-23-2	Fluorescent Dye	Others	C41H44N2O14S4	10mM	Cancer; Metabolic Disease; Inflammation/Immunology; Neurological Disease; Cardiovascular Disease	No Development Reported	51139	1	0	OPLS3e	50.920601	1	Untitled Document-1	glide-grid_1	44	19	-6.9721026	-0.11429676	-0.44992888	-1.3641703	-6.9721026	-1.6899672	0	0	-0.80694234	-43.221558	-18.660843	0.12159436	-0.09570799	-81.776237	-61.882401	9.0080223	1	11	0	-6.9721026	-2.7122605	1	prime_mmgbsa_HY-L001	61	0
O=C(OCc1ccccc1)NCCCC[C@H](NC(=O)[C@@H]([C@@H](N(O)C=O)CCC)CC(C)C)C(=O)Nc1sccn1	85969	HY-L001-out.3719	/home/hp/project/gtchan-vs/glide-dock_XP_HY-L001	glide-dock_XP_HY-L001_pv.maegz	105	HY-115670	GW280264X	866924-39-2	MMP	Metabolic Enzyme/Protease	C28H41N5O6S	10mM	Cancer; Inflammation/Immunology	No Development Reported	51139	0.99900049	0	OPLS3e	24.011671	1	Untitled Document-1	glide-grid_1	86	23	-9.1300297	-0.22825074	-0.78060657	-1.9471667	-9.1300297	-2.2694297	-0.86690384	0	-0.49002448	-56.655838	-13.828965	0.97524559	-0.046539478	-112.23116	-70.484802	9.2282734	1	1	0	-9.1300297	-2.6698217	1	prime_mmgbsa_HY-L001	40	0
[P@@](=O)(O[P@](=O)(O[C@@H]1[C@H](NC(=O)CN=[N+]=[N-])[C@@H](O)[C@@H](O)[C@@H](CO)O1)O)(OC[C@@H]1[C@H](O)[C@H](O)[C@H](N2C(=O)NC(=O)C=C2)O1)O	85965	HY-L001-out.8014	/home/hp/project/gtchan-vs/glide-dock_XP_HY-L001	glide-dock_XP_HY-L001_pv.maegz	101	HY-145934	UDP-GalNAz (disodium)	653600-61-4	Others	Others	C17H24N6Na2O17P2	10mM	Metabolic Disease	No Development Reported	51139	0.99953705	0	OPLS3e	11.434551	1	Untitled Document-1	glide-grid_1	65	20	-9.2224579	-0.21958232	-0.76327401	-1.9466232	-9.2224579	-0.83449739	-0.35620943	0	-0.13522218	-59.566757	-23.247532	0.50658119	-0.068105988	-99.245033	-82.814293	10.513098	1	15	0	-9.2224579	-4.5289426	1	prime_mmgbsa_HY-L001	42	0
O=C(O)[C@@H](NC(=O)[C@@H](NC(=O)[C@@H](NC(=O)[C@@H](NC(=O)[C@@H](NC(=O)[C@@H](NC(=O)[C@@H](N)CCCNC(=N)N)CCCCN)CCCNC(=N)N)C)CCCNC(=N)N)CCCCN)CCC(=O)O	86012	HY-L001-out.15608	/home/hp/project/gtchan-vs/glide-dock_XP_HY-L001	glide-dock_XP_HY-L001_pv.maegz	148	HY-P1292	PKG inhibitor peptide	82801-73-8	Others	Others	C38H74N18O10	10mM	Cancer	No Development Reported	51139	1	0	OPLS3e	25.747185	1	Untitled Document-1	glide-grid_1	592	47	-8.5093088	-0.12892891	-0.52103269	-1.6396676	-8.5093088	-0.6220122	-1.3132738	0	-0.56664777	-60.4454	-25.30298	0.85017937	-0.082505599	-114.88602	-85.748383	26.921841	1	1	0	-8.5093088	-3.23895	1	prime_mmgbsa_HY-L001	66	0
O=C(N[C@H](C(=O)N1[C@H](C(=O)O)CCC1)Cc1[nH]cnc1)[C@@H](NC(=O)[C@@H](NC(=O)[C@@H](NC(=O)[C@@H](NC(=O)[C@@H](N)CC(=O)O)CCCNC(=N)N)C(C)C)Cc1ccc(O)cc1)[C@H](CC)C	85873	HY-L001-out.4787	/home/hp/project/gtchan-vs/glide-dock_XP_HY-L001	glide-dock_XP_HY-L001_pv.maegz	9	HY-12403	Angiotensin (1-7)	51833-78-4	Angiotensin Receptor; Angiotensin-converting Enzyme (ACE); Endogenous Metabolite	GPCR/G Protein; Metabolic Enzyme/Protease	C41H62N12O11	10mM	Inflammation/Immunology; Cardiovascular Disease; Endocrinology	No Development Reported	51139	0.5	0	OPLS3e	29.283506	1	Untitled Document-2	glide-grid_1	823	35	-11.730188	-0.18328419	-0.73313677	-2.2737846	-11.730188	-0.98596334	-0.81688285	0	-0.75466573	-57.010166	-25.464832	0.57341266	-0.060876299	-124.90275	-82.474998	16.779322	1	15	0	-11.730188	-5.6369643	1	prime_mmgbsa_HY-L001	64	0
O=C(N[C@H](C(=O)N1[C@H](C(=O)O)CCC1)Cc1[nH]cnc1)[C@@H](NC(=O)[C@@H](NC(=O)[C@@H](NC(=O)[C@@H](NC(=O)[C@@H](N)CC(=O)O)CCCNC(=N)N)C(C)C)Cc1ccc(O)cc1)[C@H](CC)C	85874	HY-L001-out.4792	/home/hp/project/gtchan-vs/glide-dock_XP_HY-L001	glide-dock_XP_HY-L001_pv.maegz	10	HY-12403A	Angiotensin (1-7) (acetate)		Angiotensin Receptor; Angiotensin-converting Enzyme (ACE); Endogenous Metabolite	GPCR/G Protein; Metabolic Enzyme/Protease	C43H66N12O13	10mM	Endocrinology; Inflammation/Immunology; Cardiovascular Disease	No Development Reported	51139	0.5	0	OPLS3e	29.283506	1	Untitled Document-2	glide-grid_1	824	35	-11.730188	-0.18328419	-0.73313677	-2.2737846	-11.730188	-0.98596334	-0.81688285	0	-0.75466573	-57.010166	-25.464832	0.57341266	-0.060876299	-124.90275	-82.474998	16.779322	1	15	0	-11.730188	-5.6369643	1	prime_mmgbsa_HY-L001	64	0
O=C(O)C(C(=O)O)Cc1ccc(CCCC(=O)NCCC(=O)Nc2cc3sc(C)nc3cc2)cc1	85897	HY-L001-out.10085	/home/hp/project/gtchan-vs/glide-dock_XP_HY-L001	glide-dock_XP_HY-L001_pv.maegz	33	HY-18968	LDHA-IN-4	1370290-34-8	Lactate Dehydrogenase	Metabolic Enzyme/Protease	C25H27N3O6S	10mM	Cancer	No Development Reported	51139	1	0	OPLS3e	22.579901	1	Untitled Document-1	glide-grid_1	1371	16	-10.706717	-0.30590621	-1.0006394	-2.3503621	-10.706717	-1.1586913	-0.4585273	0	-0.90324157	-57.101612	-18.810762	1.153613	-0.0036380843	-125.66183	-75.912376	10.678939	1	38	0	-10.706717	-4.574522	1	prime_mmgbsa_HY-L001	35	0
Clc1cc([C@@H](O)CNCCNc2cc(-c3cc(C(=O)O)ccc3)ccc2)ccc1	86525	HY-L001-out.10176	/home/hp/project/gtchan-vs/glide-dock_XP_HY-L001	glide-dock_XP_HY-L001_pv.maegz	661	HY-19436	Solabegron	252920-94-8	Adrenergic Receptor	GPCR/G Protein; Neuronal Signaling	C23H23ClN2O3	10mM	Metabolic Disease; Endocrinology	Phase 2	51139	1	0	OPLS3e	44.265373	1	Untitled Document-1	glide-grid_1	553	11	-6.1355658	-0.21157123	-0.65001386	-1.404889	-6.1355658	-1.7226067	-0.82516646	0	-1.0527116	-45.679546	-11.12537	0.93367845	0	-94.558983	-56.804916	6.9236536	1	5	0	-6.1355658	-1.7100303	1	prime_mmgbsa_HY-L001	29	0
O=C(NCCCCCCCNCCCCN)[C@@H](NC(=O)CCC)Cc1ccc(O)cc1	86022	HY-L001-out.1488	/home/hp/project/gtchan-vs/glide-dock_XP_HY-L001	glide-dock_XP_HY-L001_pv.maegz	158	HY-104020A	Philanthotoxin 74 dihydrochloride	1227301-51-0	iGluR	Membrane Transporter/Ion Channel; Neuronal Signaling	C24H44Cl2N4O3	10mM	Neurological Disease	No Development Reported	51139	1	0	OPLS3e	14.321817	1	Untitled Document-1	glide-grid_1	18	21	-8.451395	-0.27262565	-0.85642093	-1.9060485	-8.451395	-2.7376726	-1.76	0	-0.79044342	-43.476982	-22.107924	1.8979826	-0.008922766	-97.810677	-65.584908	6.5212879	1	1	0	-8.451395	-3.1326768	1	prime_mmgbsa_HY-L001	31	0
P(=O)(O)(O)C(P(=O)(O)O)C[n+]1cc(OCCCCCCCCCC)ccc1	86097	HY-L001-out.3949	/home/hp/project/gtchan-vs/glide-dock_XP_HY-L001	glide-dock_XP_HY-L001_pv.maegz	233	HY-118224	BPH-715	1059677-23-4	Parasite	Anti-infection	C17H31NO7P2	10mM	Infection	No Development Reported	51139	1	0	OPLS3e	4.1367712	1	Untitled Document-1	glide-grid_1	688	18	-7.9085722	-0.2929101	-0.87873024	-1.8409853	-7.9085722	-1.4655588	-0.13498712	0	-0.70197201	-39.826069	-24.746506	1.43119	-0.008910981	-81.575867	-64.572571	9.292738	1	8	0	-7.9085722	-3.0165122	1	prime_mmgbsa_HY-L001	27	0
O=C([C@@H](O)[C@H](O)[C@H](O)CO[C@@H]1[C@H](O)[C@@H](O)[C@H](O)[C@@H](CO)O1)CO	85872	HY-L001-out.5539	/home/hp/project/gtchan-vs/glide-dock_XP_HY-L001	glide-dock_XP_HY-L001_pv.maegz	8	HY-128739	Palatinose (hydrate)	343336-76-5	Endogenous Metabolite	Metabolic Enzyme/Protease	N/A	3mg/mL	Metabolic Disease	No Development Reported	51139	1	0	OPLS3e	18.704748	1	Untitled Document-1	glide-grid_1	352	16	-11.971915	-0.52051806	-1.4802841	-2.8949177	-11.971915	-1.2077384	-0.31086549	0	-1.2907243	-33.040417	-26.075581	1.2946136	-0.030577663	-78.678581	-59.115997	10.641726	1	20	0	-11.971915	-6.9303241	1	prime_mmgbsa_HY-L001	23	0
S(=O)(=O)(O)c1c(/N=C/2\C=C/C(=C(/c3ccc(Nc4c(S(=O)(=O)O)cccc4)cc3)\c3ccc(Nc4c(S(=O)(=O)O)cccc4)cc3)/C=C\2)cccc1	86141	HY-L001-out.12717	/home/hp/project/gtchan-vs/glide-dock_XP_HY-L001	glide-dock_XP_HY-L001_pv.maegz	277	HY-D0003	Methyl Blue	28983-56-4	Fluorescent Dye; Others	Others	C37H27N3Na2O9S3	10mM	Infection	No Development Reported	51139	1	0	OPLS3e	96.817596	1	Untitled Document-1	glide-grid_1	157	13	-7.6057324	-0.14626409	-0.54593235	-1.5361257	-7.6057324	-2.313493	0	0	-0.22652835	-43.753284	-17.770334	0.18494876	-0.1356398	-87.918488	-61.523617	5.233089	1	1	0	-7.6057324	-2.8800001	1	prime_mmgbsa_HY-L001	52	0
Brc1cc(COc2nc(N)nc3n(CCCCCCCCO[C@H]4[C@H](O)[C@@H](O)[C@H](O)[C@@H](CO)O4)cnc23)sc1	86332	HY-L001-out.5849	/home/hp/project/gtchan-vs/glide-dock_XP_HY-L001	glide-dock_XP_HY-L001_pv.maegz	468	HY-13057	O6BTG-octylglucoside	382607-78-5	DNA Methyltransferase	Epigenetics	C24H34BrN5O7S	10mM	Cancer	No Development Reported	51139	1	0	OPLS3e	21.31518	1	Untitled Document-1	glide-grid_1	995	18	-6.7383471	-0.17732492	-0.59616202	-1.4529858	-6.7383471	-1.8647232	-0.31999999	0	-0.32539675	-48.741993	-10.124148	0.64719343	-0.041660868	-87.618362	-58.866142	0	1	39	0	-6.7383471	-2.0420198	1	prime_mmgbsa_HY-L001	38	0
O=C(NC[C@@]1(O)CN(c2ncnc(NCc3ccccc3)c2)CCC1)c1c(O)cc(CN2CCC(C)(C)CC2)cc1	86498	HY-L001-out.6443	/home/hp/project/gtchan-vs/glide-dock_XP_HY-L001	glide-dock_XP_HY-L001_pv.maegz	634	HY-134673A	UZH1a		Apoptosis	Apoptosis	C32H42N6O3	10mM	Cancer	No Development Reported	51139	1	0	OPLS3e	74.543915	1	Untitled Document-1	glide-grid_1	1267	12	-6.2231779	-0.15178482	-0.52338707	-1.3202679	-6.2231779	-2.0535171	-0.36158502	0	-0.41263452	-48.107887	-9.1126003	0.58752871	0	-75.527908	-57.22049	12.180576	1	12	0	-6.2231779	-1.4725345	1	prime_mmgbsa_HY-L001	41	0
Clc1c(N2CCN(C)CC2)ccc(NC(=O)COc2ccc(C3=Nc4c(c(OC)cc(OC)c4)C(=O)N3)cc2)c1	86024	HY-L001-out.7866	/home/hp/project/gtchan-vs/glide-dock_XP_HY-L001	glide-dock_XP_HY-L001_pv.maegz	160	HY-145260	BRD4/CK2-IN-1	2756851-99-5	Apoptosis; Autophagy; Casein Kinase; Epigenetic Reader Domain	Apoptosis; Autophagy; Cell Cycle/DNA Damage; Epigenetics; Stem Cell/Wnt	C29H30ClN5O5	10mM	Cancer	No Development Reported	51139	0.88393801	0	OPLS3e	62.853275	1	Untitled Document-1	glide-grid_1	37	9	-8.4339876	-0.21084969	-0.7210958	-1.7987213	-8.4339876	-2.463362	-1.0659908	0	-0.73475766	-54.091782	-9.4625301	0.37412924	-0.024243038	-93.638115	-63.55431	13.109181	1	10	0	-8.4339876	-2.1334612	1	prime_mmgbsa_HY-L001	40	0
O=C(O)Cc1cc(-c2c(O[C@@H]3[C@@H](O)[C@@H](O)[C@H](O)[C@@H](CO)O3)ccc(CCCCCCc3cc(c(O[C@@H]4[C@@H](O)[C@@H](O)[C@H](O)[C@@H](CO)O4)cc3)-c3cc(CC(=O)O)ccc3)c2)ccc1	86037	HY-L001-out.1707	/home/hp/project/gtchan-vs/glide-dock_XP_HY-L001	glide-dock_XP_HY-L001_pv.maegz	173	HY-106139	Bimosiamose	187269-40-5	Others	Others	C46H54O16	10mM	Inflammation/Immunology	Phase 2	51139	1	0	OPLS3e	81.878632	1	Untitled Document-1	glide-grid_1	269	29	-8.3448715	-0.13459471	-0.53271127	-1.6275898	-8.3448715	-1.0722942	-0.26845375	0	-0.1726695	-51.794998	-15.643472	0.34621611	0	-86.636948	-67.438469	12.650258	1	7	0	-8.3448715	-3.3312721	1	prime_mmgbsa_HY-L001	62	0
O=C(OCc1ccc(O[C@H]2[C@H](O)[C@@H](O)[C@H](O)[C@@H](CO)O2)cc1)[C@](O[C@H]1[C@H](O)[C@@H](O)[C@H](O)[C@@H](CO)O1)(CC(=O)OCc1ccc(O[C@H]2[C@H](O)[C@@H](O)[C@H](O)[C@@H](CO)O2)cc1)CC(C)C	86150	HY-L001-out.5058	/home/hp/project/gtchan-vs/glide-dock_XP_HY-L001	glide-dock_XP_HY-L001_pv.maegz	286	HY-125531	Dactylorhin A	256459-34-4	Others	Others	C40H56O22	10mM	Others	No Development Reported	51139	1	0	OPLS3e	68.433907	1	Untitled Document-1	glide-grid_1	17	32	-7.5232377	-0.12134255	-0.48026064	-1.4673377	-7.5232377	-2.8163717	-0.33990234	0	-0.38268176	-53.476219	-20.723932	0.31282401	-0.0095721055	-103.73266	-74.20015	0	1	16	0	-7.5232377	-3.6318069	1	prime_mmgbsa_HY-L001	62	0
O=[N+]([O-])c1ccc(NC(=O)C[C@H](NC(=O)[C@@H](NC(=O)[C@@H](NC(=O)[C@@H](NC(=O)C)CC(=O)O)CCC(=O)O)C(C)C)C(=O)O)cc1	85971	HY-L001-out.15562	/home/hp/project/gtchan-vs/glide-dock_XP_HY-L001	glide-dock_XP_HY-L001_pv.maegz	107	HY-P1006	Ac-DEVD-pNA	189950-66-1	Caspase	Apoptosis	C26H34N6O13	10mM	Others	No Development Reported	51139	1	0	OPLS3e	15.918679	1	Untitled Document-1	glide-grid_1	5	26	-9.1232138	-0.20273809	-0.72111773	-1.898035	-9.1232138	-1.2185946	-1.4783006	0	-1.0743356	-47.727585	-30.80505	0.89494669	-0.013104829	-112.29	-78.532631	10.314993	1	1	0	-9.1232138	-5.1606832	1	prime_mmgbsa_HY-L001	45	0
[P@](=O)(O[P@@](=O)(OC[C@@H]1[C@H](O)[C@@H](O)[C@H](n2c3N=CNC(=O)c3nc2)O1)O)(OP(=O)(O)O)O	85889	HY-L001-out.16639	/home/hp/project/gtchan-vs/glide-dock_XP_HY-L001	glide-dock_XP_HY-L001_pv.maegz	25	HY-W013706	Inosine-5'-triphosphate (trisodium salt)	35908-31-7	Endogenous Metabolite	Metabolic Enzyme/Protease	C10H12N4Na3O14P3	10mM	Metabolic Disease	No Development Reported	51139	0.85571027	0	OPLS3e	-23.292591	1	Untitled Document-1	glide-grid_1	113	14	-11.052119	-0.35652	-1.119965	-2.4925916	-11.052119	-1.0357482	-0.52809167	0	-0.69167483	-39.708263	-33.920567	0.63420355	-0.09192697	-95.436028	-73.62883	18.403816	1	30	0	-11.052119	-4.9071512	1	prime_mmgbsa_HY-L001	31	0
O=C(O[C@H]1[C@H](O)[C@@H](O)[C@H](O)[C@@H](CO[C@H]2[C@H](O)[C@@H](O)[C@H](O)[C@@H](CO)O2)O1)[C@]12[C@H](C=3[C@](C)([C@@]4(C)[C@@H]([C@@]5(C)[C@H]([C@@](CO)(C)[C@@H](O[C@H]6[C@H](O[C@H]7[C@H](O)[C@H](O)[C@@H](O)[C@H](C)O7)[C@@H](O)[C@@H](O)CO6)CC5)CC4)CC=3)CC1)CC(C)(C)CC2	85867	HY-L001-out.13281	/home/hp/project/gtchan-vs/glide-dock_XP_HY-L001	glide-dock_XP_HY-L001_pv.maegz	3	HY-N0266	Dipsacoside B	33289-85-9	Others	Others	C53H86O22	10mM	Inflammation/Immunology	No Development Reported	51139	1	0	OPLS3e	151.52969	1	Untitled Document-2	glide-grid_1	138	25	-13.299305	-0.17732407	-0.74780458	-2.5010502	-13.299305	-1.2463459	0	0	-0.096544586	-44.019947	-28.48531	0.0067215972	-0.037580278	-80.786308	-72.505257	0	1	4	0	-13.299305	-8.7913361	1	prime_mmgbsa_HY-L001	75	0
Clc1ccc(OCC(=O)NC2CCC(NC(=O)COc3ccc(Cl)cc3)CC2)cc1	86095	HY-L001-out.4976	/home/hp/project/gtchan-vs/glide-dock_XP_HY-L001	glide-dock_XP_HY-L001_pv.maegz	231	HY-12495	ISRIB (trans-isomer)	1597403-47-8	Apoptosis; Autophagy; PERK	Apoptosis; Autophagy; Cell Cycle/DNA Damage	C22H24Cl2N2O4	10mM	Neurological Disease	No Development Reported	51139	1	0	OPLS3e	44.158051	1	Untitled Document-1	glide-grid_1	60	10	-7.9364567	-0.26454854	-0.82201385	-1.8032494	-7.9364567	-2.5645449	-0.67031878	0	-1.3167436	-45.828114	-10.451913	0.78764153	-0.025694689	-86.309097	-56.280025	11.335042	1	5	0	-7.9364567	-1.3498813	1	prime_mmgbsa_HY-L001	30	0
ClC=1/C(=C/C=C\2/N(CCCCCC(=O)O)c3c(C/2(C)C)cccc3)/CCCC=1/C=C/C1=[N+](CCCCCC(=O)O)c2c(C1(C)C)cccc2	86365	HY-L001-out.12933	/home/hp/project/gtchan-vs/glide-dock_XP_HY-L001	glide-dock_XP_HY-L001_pv.maegz	501	HY-D1711	MHI-148	172971-76-5	Fluorescent Dye; Others	Others	C42H52BrClN2O4	10mM	Cancer	No Development Reported	51139	1	0	OPLS3e	54.148529	1	Untitled Document-1	glide-grid_1	1256	17	-6.6404886	-0.13552018	-0.49590978	-1.3574679	-6.6404886	-2.1652658	-0.16	0	-0.65230817	-35.164867	-14.926027	0.51641959	-0.02803787	-72.504883	-50.090897	15.204516	1	1	0	-6.6404886	-2.0005224	1	prime_mmgbsa_HY-L001	49	0
S(=O)(=O)(O)CCNC(=O)c1ccc(C[C@@H](C(=O)Nc2ccc(-c3c(C)cc(C)cc3C)cc2)c2ccc(-c3ccc(C(C)(C)C)cc3)cc2)cc1	86185	HY-L001-out.5030	/home/hp/project/gtchan-vs/glide-dock_XP_HY-L001	glide-dock_XP_HY-L001_pv.maegz	321	HY-12525	LGD-6972	1207989-09-0	GCGR	GPCR/G Protein	C43H46N2O5S	10mM	Metabolic Disease	Phase 1	51139	1	0	OPLS3e	52.832401	1	Untitled Document-1	glide-grid_1	36	15	-7.3151813	-0.14343493	-0.53191835	-1.4832603	-7.3151813	-2.7496591	-0.48045096	0	-0.15175602	-50.103996	-13.276879	0.38818794	-0.19576101	-93.319939	-63.380875	23.274033	1	3	0	-7.3151813	-2.3478751	1	prime_mmgbsa_HY-L001	51	0
O=C(OCC1c2c(-c3c1cccc3)cccc2)N[C@H](C(=O)O)CCCCNC(=O)OCc1ccccc1	86251	HY-L001-out.16361	/home/hp/project/gtchan-vs/glide-dock_XP_HY-L001	glide-dock_XP_HY-L001_pv.maegz	387	HY-W010782	Fmoc-Lys(Z)-OH	86060-82-4	Others	Others	C29H30N2O6	10mM	Others	No Development Reported	51139	1	0	OPLS3e	29.690462	1	Untitled Document-1	glide-grid_1	533	16	-7.0094972	-0.18944587	-0.63127565	-1.5201956	-7.0094972	-2.2392595	-0.57599998	0	-0.49960986	-46.937927	-10.423946	1.0517776	-0.034822542	-86.595108	-57.361874	8.8075876	1	2	0	-7.0094972	-1.866809	1	prime_mmgbsa_HY-L001	37	0
Clc1c(-c2c3c([nH]c2)cccc3)nc(Nc2cc(NC(=O)c3ccc(NC(=O)/C=C/CN(C)C)cc3)ccc2)nc1	86334	HY-L001-out.10995	/home/hp/project/gtchan-vs/glide-dock_XP_HY-L001	glide-dock_XP_HY-L001_pv.maegz	470	HY-80013	THZ1	1604810-83-4	CDK	Cell Cycle/DNA Damage	C31H28ClN7O2	10mM	Cancer	No Development Reported	51139	1	0	OPLS3e	66.975731	1	Untitled Document-1	glide-grid_1	229	11	-6.7334089	-0.1642295	-0.56629896	-1.4285152	-6.7334089	-1.9039884	-0.54735744	0	-0.96567893	-46.234867	-10.917569	0.56398594	-0.021677492	-87.180992	-57.152435	9.7539654	1	1	0	-6.7334089	-0.69999999	1	prime_mmgbsa_HY-L001	41	0
Clc1c(-c2c3c([nH]c2)cccc3)nc(Nc2cc(NC(=O)c3ccc(NC(=O)/C=C/CN(C)C)cc3)ccc2)nc1	86335	HY-L001-out.10996	/home/hp/project/gtchan-vs/glide-dock_XP_HY-L001	glide-dock_XP_HY-L001_pv.maegz	471	HY-80013A	THZ1 (Hydrochloride)		CDK	Cell Cycle/DNA Damage	C31H29Cl2N7O2	10mM	Cancer	No Development Reported	51139	1	0	OPLS3e	66.975731	1	Untitled Document-1	glide-grid_1	230	11	-6.7334089	-0.1642295	-0.56629896	-1.4285152	-6.7334089	-1.9039884	-0.54735744	0	-0.96567893	-46.234867	-10.917569	0.56398594	-0.021677492	-87.180992	-57.152435	9.7539654	1	1	0	-6.7334089	-0.69999999	1	prime_mmgbsa_HY-L001	41	0
O=C(OC(C)(C)C)N[C@H]1C[N@@](Cc2cc(C(=O)Nc3ccc(-c4[nH]c5ncnc(N6CCOCC6)c5c4)cc3)ncc2)CCC1	86105	HY-L001-out.5567	/home/hp/project/gtchan-vs/glide-dock_XP_HY-L001	glide-dock_XP_HY-L001_pv.maegz	241	HY-128798	Menin-MLL inhibitor 20	2448173-47-3	Epigenetic Reader Domain	Epigenetics	C33H40N8O4	10mM	Cancer	No Development Reported	51139	0.99999839	0	OPLS3e	66.198708	1	Untitled Document-1	glide-grid_1	495	11	-7.8348513	-0.1741078	-0.6192829	-1.6299982	-7.8348513	-2.2543452	-0.24886715	0	-0.13134733	-60.887463	-8.4952688	0.43454576	-0.12299822	-113.29796	-69.382729	3.5810065	1	10	0	-7.8348513	-1.5123976	1	prime_mmgbsa_HY-L001	45	0
[P@](=O)(O[P@@](=O)(OC[C@@H]1[C@@H](O)[C@@H](O)[C@H](n2c3ncnc(N)c3nc2)O1)O)(OC[C@@H](O)[C@@H](O)[C@@H](O)C=O)O	85891	HY-L001-out.541	/home/hp/project/gtchan-vs/glide-dock_XP_HY-L001	glide-dock_XP_HY-L001_pv.maegz	27	HY-100973A	Adenosine 5′-diphosphoribose (sodium)	68414-18-6	Autophagy; TRP Channel	Autophagy; Membrane Transporter/Ion Channel; Neuronal Signaling	C15H22N5NaO14P2	10mM	Endocrinology; Metabolic Disease; Cancer	Phase 1	51139	0.9999972	0	OPLS3e	8.3144007	1	Untitled Document-1	glide-grid_1	546	19	-10.89011	-0.30250305	-0.99884307	-2.3759279	-10.89011	-0.74388969	-0.10607602	0	-0.30477512	-48.922039	-31.326235	0.65200019	-0.068720326	-97.117363	-80.248276	17.33292	1	37	0	-10.89011	-5.9401417	1	prime_mmgbsa_HY-L001	36	0
[P@](=O)(O[P@@](=O)(OC[C@@H]1[C@@H](O)[C@H](OP(=O)(O)O)[C@H](n2c3ncnc(N)c3nc2)O1)O)(OC[C@@H]1[C@H](O)[C@H](O)[C@H]([n+]2cc(C(=O)N)ccc2)O1)O	86014	HY-L001-out.12935	/home/hp/project/gtchan-vs/glide-dock_XP_HY-L001	glide-dock_XP_HY-L001_pv.maegz	150	HY-F0002	NADP (sodium salt)	1184-16-3	Endogenous Metabolite; Others	Metabolic Enzyme/Protease; Others	C21H27N7NaO17P3	10mM	Others	No Development Reported	51139	0.9999972	0	OPLS3e	14.751167	1	Untitled Document-1	glide-grid_1	335	20	-8.4867401	-0.17680709	-0.64255959	-1.7422274	-8.4867401	-0.35574341	-0.25464368	0	-0.51366943	-45.184063	-27.468613	0.27718723	-0.18197846	-96.611305	-72.652672	20.370586	1	30	0	-8.4867401	-4.5945964	1	prime_mmgbsa_HY-L001	48	0
O=C(OCc1ccccc1)N[C@H](C(=O)O)CCCCNC(=O)OCC1c2c(-c3c1cccc3)cccc2	86127	HY-L001-out.17268	/home/hp/project/gtchan-vs/glide-dock_XP_HY-L001	glide-dock_XP_HY-L001_pv.maegz	263	HY-W092111	N6-(((9H-Fluoren-9-yl)methoxy)carbonyl)-N2-((benzyloxy)carbonyl)-L-lysine	105751-18-6	Others	Others	C29H30N2O6	10mM	Others	No Development Reported	51139	1	0	OPLS3e	32.739143	1	Untitled Document-1	glide-grid_1	362	16	-7.6842303	-0.20768189	-0.69204217	-1.6665294	-7.6842303	-2.4411342	-0.56727225	0	-0.77362293	-48.059464	-9.6672039	1.0517776	0	-99.043594	-57.726665	4.7764292	1	1	0	-7.6842303	-1.3045355	1	prime_mmgbsa_HY-L001	37	0
Clc1c(NC(=O)c2ccc(Nc3c(F)cnc(Nc4ccc(CC(=O)N5CCN(CC)CC5)cc4)n3)cc2)cccc1	86350	HY-L001-out.10829	/home/hp/project/gtchan-vs/glide-dock_XP_HY-L001	glide-dock_XP_HY-L001_pv.maegz	486	HY-70061	TCS7010	1158838-45-9	Apoptosis; Aurora Kinase	Apoptosis; Cell Cycle/DNA Damage; Epigenetics	C31H31ClFN7O2	10mM	Cancer	No Development Reported	51139	0.99999964	0	OPLS3e	82.752998	1	Untitled Document-1	glide-grid_1	183	11	-6.6748314	-0.15892456	-0.55242598	-1.408885	-6.6748314	-2.1464686	-0.60799998	0	-1.5246872	-47.663048	-8.6403618	0.49882314	-0.042036429	-84.651428	-56.30341	9.8103809	1	9	0	-6.6748314	-1.33	1	prime_mmgbsa_HY-L001	42	0
O=C(O[C@H]1[C@H](O)[C@@H](O)[C@H](O)[C@@H](CO)O1)[C@@]1(C)[C@@H]2[C@](C)([C@H]3[C@@]4(CC(=C)[C@@](O[C@H]5[C@H](O[C@H]6[C@H](O)[C@@H](O)[C@H](O)[C@@H](CO)O6)[C@@H](O[C@H]6[C@H](O)[C@@H](O)[C@H](O)[C@@H](CO)O6)[C@H](O)[C@@H](CO)O5)(C4)CC3)CC2)CCC1	85929	HY-L001-out.13476	/home/hp/project/gtchan-vs/glide-dock_XP_HY-L001	glide-dock_XP_HY-L001_pv.maegz	65	HY-N0466	Rebaudioside A	58543-16-1	Endogenous Metabolite; Glucosidase	Metabolic Enzyme/Protease	C44H70O23	10mM	Others	Phase 1	51139	1	0	OPLS3e	98.954704	1	Untitled Document-1	glide-grid_1	267	27	-9.8197155	-0.14656292	-0.59527236	-1.8867042	-9.8197155	-1.202561	0	0	0.0089743705	-30.864286	-30.244835	0.086899035	-6.1219464e-005	-73.172356	-61.109119	29.828251	1	2	0	-9.8197155	-5.182013	1	prime_mmgbsa_HY-L001	67	0
S(c1sc(NC(=O)Nc2ccc(C)cc2)nn1)c1ncnc2c1ccc(OCCCN1CCOCC1)c2	86447	HY-L001-out.5698	/home/hp/project/gtchan-vs/glide-dock_XP_HY-L001	glide-dock_XP_HY-L001_pv.maegz	583	HY-12960	SKLB4771	1370256-78-2	Apoptosis; c-Kit; FLT3	Apoptosis; Protein Tyrosine Kinase/RTK	C25H27N7O3S2	10mM	Cancer	No Development Reported	51139	1	0	OPLS3e	55.508564	1	Untitled Document-1	glide-grid_1	1066	11	-6.3932638	-0.17279091	-0.57577765	-1.3865491	-6.3932638	-1.8896034	-0.45991808	0	-1.3036792	-55.585106	-3.6729066	0.71461266	-0.059398197	-87.75145	-59.258011	4.0708795	1	3	0	-6.3932638	-1.1066737	1	prime_mmgbsa_HY-L001	37	0
O(c1c(O)cc(Oc2c(O)cc(O)c3Oc4c(c(O)cc(O)c4)Oc23)cc1O)c1cc(O)c2Oc3c(Oc4cc(O)cc(O)c4)c(O)cc(O)c3Oc2c1	86029	HY-L001-out.8102	/home/hp/project/gtchan-vs/glide-dock_XP_HY-L001	glide-dock_XP_HY-L001_pv.maegz	165	HY-147059	Dieckol	88095-77-6	Others	Others	C36H22O18	10mM	Cancer; Infection; Metabolic Disease; Neurological Disease	No Development Reported	51139	0.99999845	0	OPLS3e	66.010925	1	Untitled Document-1	glide-grid_1	549	17	-8.3990498	-0.15553796	-0.5878967	-1.6835191	-8.3990498	-0.89518112	-0.47999999	0	0	-46.015282	-16.428881	0.044995874	0	-81.182137	-62.44416	8.0165758	1	4	0	-8.3990498	-4.4694695	1	prime_mmgbsa_HY-L001	54	0
O=C(O[C@H]1[C@H](O)[C@@H](O)[C@H](O)[C@@H](CO)O1)[C@@]1(C)[C@@H]2[C@](C)([C@H]3[C@@]4(CC(=C)[C@@](O[C@H]5[C@H](O[C@H]6[C@H](O)[C@@H](O)[C@H](O)[C@@H](CO)O6)[C@@H](O)[C@H](O)[C@@H](CO)O5)(C4)CC3)CC2)CCC1	85881	HY-L001-out.13681	/home/hp/project/gtchan-vs/glide-dock_XP_HY-L001	glide-dock_XP_HY-L001_pv.maegz	17	HY-N0669	Stevioside	57817-89-7	Others	Others	C38H60O18	10mM	Cancer	Phase 2	51139	1	0	OPLS3e	97.387497	1	Untitled Document-1	glide-grid_1	1373	21	-11.244644	-0.20079723	-0.76822257	-2.2375836	-11.244644	-0.88553971	0	0	-0.1307991	-26.128111	-34.009411	0.091896527	0	-68.986465	-60.13752	0	1	16	0	-11.244644	-7.8827214	1	prime_mmgbsa_HY-L001	56	0
[P@](=O)(O[P@](=O)(OC[C@@H]1[C@@H](O)[C@@H](OC(=O)c2ccc(C(=O)c3ccccc3)cc2)[C@H](n2c3ncnc(N)c3nc2)O1)O)(OP(=O)(O)O)O	85993	HY-L001-out.6765	/home/hp/project/gtchan-vs/glide-dock_XP_HY-L001	glide-dock_XP_HY-L001_pv.maegz	129	HY-136254	BzATP (triethylammonium salt)		P2X Receptor	Membrane Transporter/Ion Channel	C24H24N5O15P3.C18H45N3	10mM	Cancer; Inflammation/Immunology	No Development Reported	51139	0.9999972	0	OPLS3e	-13.479642	1	Untitled Document-1	glide-grid_1	126	18	-8.805501	-0.18735108	-0.67611748	-1.8155119	-8.805501	-1.1097693	-0.2147072	0	-0.68665969	-52.999477	-32.637383	0.36507395	-0.078795388	-105.96299	-85.636856	10.449999	1	14	0	-8.805501	-3.7334981	1	prime_mmgbsa_HY-L001	47	0
S(CC[C@H](NC(=O)[C@@H](NC(=O)CNC(=O)CNC(=O)[C@@H](N)Cc1ccc(O)cc1)Cc1ccccc1)C(=O)O)C	85933	HY-L001-out.15504	/home/hp/project/gtchan-vs/glide-dock_XP_HY-L001	glide-dock_XP_HY-L001_pv.maegz	69	HY-P0073	Tyr-Gly-Gly-Phe-Met-OH	58569-55-4	Opioid Receptor	GPCR/G Protein; Neuronal Signaling	C27H35N5O7S	10mM	Neurological Disease; Cancer	No Development Reported	51139	1	0	OPLS3e	9.7263651	1	Untitled Document-1	glide-grid_1	1051	22	-9.7732935	-0.24433234	-0.83560485	-2.0843558	-9.7732935	-1.0900195	-0.61926669	0	-0.8213563	-52.788906	-24.445395	1.0477448	-0.015905816	-120.07616	-77.234299	10.674151	1	2	0	-9.7732935	-3.0850604	1	prime_mmgbsa_HY-L001	40	0
Clc1c(Cl)c2c(n(C)c(C(=O)N[C@H](CO)c3ccc(S(=O)(=O)CC(=O)O)cc3)c2)cc1C	86036	HY-L001-out.5181	/home/hp/project/gtchan-vs/glide-dock_XP_HY-L001	glide-dock_XP_HY-L001_pv.maegz	172	HY-126254	BI-4924	2244452-09-1	Phosphoglycerate Dehydrogenase (PHGDH)	Metabolic Enzyme/Protease	C21H20Cl2N2O6S	10mM	Cancer	No Development Reported	51139	1	0	OPLS3e	18.28315	1	Untitled Document-1	glide-grid_1	260	10	-8.3477001	-0.26086563	-0.82819676	-1.8692776	-8.3477001	-2.387666	-0.36293808	0	-0.20473009	-36.400959	-19.938986	0.65485787	-0.094713598	-89.896156	-56.339943	9.4216728	1	1	0	-8.3477001	-2.3265314	1	prime_mmgbsa_HY-L001	32	0
O=C(O[C@H]1[C@H](O[C@H]2[C@H](O)[C@H](O)[C@@H](O)[C@H](C)O2)[C@@H](O)[C@H](OCCc2cc(O)c(O)cc2)O[C@@H]1CO)/C=C/c1cc(O)c(O)cc1	85977	HY-L001-out.13024	/home/hp/project/gtchan-vs/glide-dock_XP_HY-L001	glide-dock_XP_HY-L001_pv.maegz	113	HY-N0021	Verbascoside	61276-17-3	Apoptosis; Bacterial; HSV; PKC	Anti-infection; Apoptosis; Epigenetics; TGF-beta/Smad	C29H36O15	10mM	Cancer; Inflammation/Immunology; Neurological Disease	No Development Reported	51139	1	0	OPLS3e	37.761543	1	Untitled Document-1	glide-grid_1	232	20	-8.9948864	-0.20442922	-0.72170639	-1.8801274	-8.9948864	-1.8685498	0	0	-0.62674969	-36.473053	-22.107697	0.46059904	0	-77.37883	-58.58075	19.681814	1	1	0	-8.9948864	-4.4470406	1	prime_mmgbsa_HY-L001	44	0
O=C[C@H](O)[C@@H](O)[C@H](O)[C@H](O)CO[C@@H]1[C@H](O)[C@@H](O)[C@H](O)[C@@H](CO[C@@H]2[C@H](O)[C@@H](O)[C@H](O)[C@@H](CO)O2)O1	85871	HY-L001-out.13925	/home/hp/project/gtchan-vs/glide-dock_XP_HY-L001	glide-dock_XP_HY-L001_pv.maegz	7	HY-N0913A	Isomaltotriose	3371-50-4	Others	Others	C18H32O16	10mM	Others	No Development Reported	51139	1	0	OPLS3e	28.850433	1	Untitled Document-1	glide-grid_1	1040	22	-12.272799	-0.36096469	-1.1693854	-2.7114055	-12.272799	-1.1955349	-0.16	0	-0.18874958	-33.674221	-31.248678	0.80354089	-0.079056606	-77.018295	-64.922897	23.405838	1	30	0	-12.272799	-7.0904808	1	prime_mmgbsa_HY-L001	34	0
Brc1ccc(CSC[C@H](NC(=O)CC[C@H](N)C(=O)OC2CCCC2)C(=O)NCC(=O)OC2CCCC2)cc1	85983	HY-L001-out.6907	/home/hp/project/gtchan-vs/glide-dock_XP_HY-L001	glide-dock_XP_HY-L001_pv.maegz	119	HY-136684	BrBzGCp2	166038-00-2	Glyoxalase (GLO)	Metabolic Enzyme/Protease	C27H38BrN3O6S	10mM	Cancer; Neurological Disease	No Development Reported	51139	1	0	OPLS3e	45.83548	1	Untitled Document-1	glide-grid_1	1163	18	-8.9203129	-0.23474507	-0.7892071	-1.9234818	-8.9203129	-2.3891516	-0.5797087	0	-0.32653835	-49.019047	-16.501623	0.71553534	-0.0059390259	-96.244072	-65.520668	11.202229	1	3	0	-8.9203129	-3.0375965	1	prime_mmgbsa_HY-L001	38	0
O(CC(CO[C@H]1[C@H](O)[C@@H](O)[C@H](O[C@@H]2[C@H](O)[C@@H](O)[C@H](O)[C@@H](CO)O2)[C@@H](CO)O1)CCO[C@@H]1CC=2[C@@](C)([C@@H]3[C@H]([C@H]4[C@@](C)([C@H]5[C@H](C)[C@@]6(O[C@H]5C4)OC[C@H](C)CC6)CC3)CC=2)CC1)[C@H]1[C@H](O)[C@@H](O)[C@H](O[C@@H]2[C@H](O)[C@@H](O)[C@H](O)[C@@H](CO)O2)[C@@H](CO)O1	85910	HY-L001-out.6982	/home/hp/project/gtchan-vs/glide-dock_XP_HY-L001	glide-dock_XP_HY-L001_pv.maegz	46	HY-137179	Glyco-diosgenin	1402423-29-3	Others	Others	C56H92O25	10mM	Others	No Development Reported	51139	1	0	OPLS3e	79.528275	1	Untitled Document-1	glide-grid_1	127	32	-10.199719	-0.12592247	-0.54483485	-1.8907806	-10.199719	-1.6081907	-0.34980723	0	-0.063868411	-50.231529	-24.246197	0.077990234	-0.0072107571	-90.097954	-74.477722	0	1	5	0	-10.199719	-5.6337967	1	prime_mmgbsa_HY-L001	81	0
FC(F)(F)c1cc(OC[C@H](O)/C=C/[C@@H]2[C@@H](C/C=C\CCCC(=O)O)[C@@H](O)C[C@H]2O)ccc1	86202	HY-L001-out.2231	/home/hp/project/gtchan-vs/glide-dock_XP_HY-L001	glide-dock_XP_HY-L001_pv.maegz	338	HY-108560	(+)-Fluprostenol	54276-17-4	Prostaglandin Receptor	GPCR/G Protein	C23H29F3O6	10mM	Others	No Development Reported	51139	1	0	OPLS3e	19.537031	1	Untitled Document-1	glide-grid_1	539	16	-7.2413373	-0.22629179	-0.71843165	-1.6215328	-7.2413373	-2.1709576	-0.77065122	0	-0.58216274	-46.851753	-7.5023875	1.0525713	-0.21964383	-78.498291	-54.354141	7.2989559	1	4	0	-7.2413373	-1.5632182	1	prime_mmgbsa_HY-L001	32	0
O=C(OC(C)(C)C)N[C@H](C(=O)N[C@H](C(=O)OCc1ccccc1)Cc1ccccc1)CC(C)C	86388	HY-L001-out.10986	/home/hp/project/gtchan-vs/glide-dock_XP_HY-L001	glide-dock_XP_HY-L001_pv.maegz	524	HY-79861	benzyl (tert-Butoxycarbonyl)-L-leucyl-L-phenylalaninate	70637-26-2	Others	Others	C27H36N2O5	10mM	Others	No Development Reported	51139	1	0	OPLS3e	31.628405	1	Untitled Document-1	glide-grid_1	672	15	-6.5595098	-0.19292675	-0.62500781	-1.4491796	-6.5595098	-2.118664	-1.2206762	0	-0.72180676	-40.438587	-9.8828716	1.0115206	-0.012014091	-64.039581	-50.321457	10.835711	1	7	0	-6.5595098	-2.5225334	1	prime_mmgbsa_HY-L001	34	0
O=C(OCc1ccc(O[C@H]2[C@H](O)[C@@H](O)[C@H](O)[C@@H](CO)O2)cc1)C(O)(CC(=O)OCc1ccc(O[C@H]2[C@H](O)[C@@H](O)[C@H](O)[C@@H](CO)O2)cc1)CC(=O)OCc1ccc(O[C@H]2[C@H](O)[C@@H](O)[C@H](O)[C@@H](CO)O2)cc1	85879	HY-L001-out.14221	/home/hp/project/gtchan-vs/glide-dock_XP_HY-L001	glide-dock_XP_HY-L001_pv.maegz	15	HY-N2031	Parishin	62499-28-9	Others	Others	C45H56O25	10mM	Neurological Disease	No Development Reported	51139	1	0	OPLS3e	71.015915	1	Untitled Document-1	glide-grid_1	87	36	-11.347721	-0.1621103	-0.6681028	-2.1620903	-11.347721	-2.0665884	-0.15627097	0	1.379985	-59.422237	-23.961138	0.29264456	-0.028252808	-120.40358	-83.383377	0	1	10	0	-11.347721	-5.4216089	1	prime_mmgbsa_HY-L001	70	0
Clc1ccc(-c2ccc(/C=C/C(=O)N[C@@H](C(=O)O)Cc3ccc(OCc4ccccc4)cc3)cc2)cc1	86383	HY-L001-out.7188	/home/hp/project/gtchan-vs/glide-dock_XP_HY-L001	glide-dock_XP_HY-L001_pv.maegz	519	HY-138501	GPR34 receptor antagonist 2	907952-06-1	Others	Others	C31H26ClNO4	10mM	Inflammation/Immunology	No Development Reported	51139	1	0	OPLS3e	43.770576	1	Untitled Document-1	glide-grid_1	1212	12	-6.5802422	-0.17784439	-0.59261692	-1.4271003	-6.5802422	-2.5486012	-0.59811825	0	-0.25806534	-52.285725	-4.0391946	0.8600921	-0.016327802	-85.034325	-56.324921	7.0044174	1	6	0	-6.5802422	-1.7861862	1	prime_mmgbsa_HY-L001	37	0
O=C(O)CCOCCOCCOCCOCCNc1c2C(=O)N([C@@H]3C(=O)NC(=O)CC3)C(=O)c2ccc1	86302	HY-L001-out.6330	/home/hp/project/gtchan-vs/glide-dock_XP_HY-L001	glide-dock_XP_HY-L001_pv.maegz	438	HY-133699	Pomalidomide-PEG4-COOH	2138440-81-8	Ligands for E3 Ligase	PROTAC	C24H31N3O10	10mM	Others	No Development Reported	51139	0.99994999	0	OPLS3e	32.100807	1	Untitled Document-1	glide-grid_1	734	18	-6.8429208	-0.18494381	-0.61627382	-1.4840691	-6.8429208	-2.1131296	-0.60251278	0	-0.37328008	-50.242672	-12.930717	1.2849714	0	-84.546928	-63.173389	21.622887	1	6	0	-6.8429208	-2.6101933	1	prime_mmgbsa_HY-L001	37	0
O=C(N[C@H](C(=O)Nc1cc2OC(=O)C=C(C)c2cc1)CCCNC(=N)N)[C@@H](NC(=O)C)CC(C)C	86047	HY-L001-out.15625	/home/hp/project/gtchan-vs/glide-dock_XP_HY-L001	glide-dock_XP_HY-L001_pv.maegz	183	HY-P1448	Ac-Leu-Arg-AMC	929621-79-4	Fluorescent Dye; Others	Others	C24H34N6O5	10mM	Neurological Disease	No Development Reported	51139	1	0	OPLS3e	31.263351	1	Untitled Document-1	glide-grid_1	59	15	-8.2717218	-0.23633491	-0.77306718	-1.8158265	-8.2717218	-1.9235778	-1.7524482	0	-0.40584555	-40.613541	-18.436806	1.1159741	-0.075419664	-82.432182	-59.050346	11.195624	1	4	0	-8.2717218	-2.8785558	1	prime_mmgbsa_HY-L001	35	0
[P@](=O)(OP(=O)(O)O)(OC[C@@H]1[C@@H](O)[C@@H](O)[C@H](N2C(=O)NC(=O)C=C2)O1)O	85941	HY-L001-out.16367	/home/hp/project/gtchan-vs/glide-dock_XP_HY-L001	glide-dock_XP_HY-L001_pv.maegz	77	HY-W010832	Uridine-5'-diphosphate disodium salt	27821-45-0	DNA/RNA Synthesis; Endogenous Metabolite; P2Y Receptor	Cell Cycle/DNA Damage; GPCR/G Protein; Metabolic Enzyme/Protease	C9H12N2Na2O12P2	10mM	Metabolic Disease; Inflammation/Immunology	No Development Reported	51139	0.99953705	0	OPLS3e	2.6395471	1	Untitled Document-1	glide-grid_1	275	11	-9.6392164	-0.38556865	-1.1274096	-2.2847831	-9.6392164	-1.0358498	-0.21735665	0	-1.2274694	-39.643028	-28.2801	0.72142857	-0.084114	-90.228905	-67.923126	11.878214	1	10	0	-9.6392164	-5.2543993	1	prime_mmgbsa_HY-L001	25	0
S(CC[C@H](NC(=O)OC(C)(C)C)C(=O)N[C@H](C(=O)N[C@H](C(=O)O)Cc1ccccc1)CC(C)C)C	86162	HY-L001-out.1372	/home/hp/project/gtchan-vs/glide-dock_XP_HY-L001	glide-dock_XP_HY-L001_pv.maegz	298	HY-103473A	Boc-MLF (TFA)		Formyl Peptide Receptor (FPR)	GPCR/G Protein	C27H40F3N3O8S	10mM	Inflammation/Immunology	No Development Reported	51139	1	0	OPLS3e	9.7458363	1	Untitled Document-1	glide-grid_1	1203	19	-7.4380846	-0.2125167	-0.69515622	-1.6328247	-7.4380846	-1.6809765	-0.72464073	0	-0.73171723	-40.222172	-15.502571	1.1038915	-0.011596243	-80.446053	-55.724743	7.0906792	1	2	0	-7.4380846	-1.8763435	1	prime_mmgbsa_HY-L001	35	0
Clc1c(C(F)(F)F)cc(Oc2ccc(CCOC3=NC(=O)C(Cc4cncnc4)=CN3)cc2)cc1	86171	HY-L001-out.7960	/home/hp/project/gtchan-vs/glide-dock_XP_HY-L001	glide-dock_XP_HY-L001_pv.maegz	307	HY-145653	GSK2647544	1380426-95-8	Phospholipase	Metabolic Enzyme/Protease	C24H18ClF3N4O3	10mM	Inflammation/Immunology; Neurological Disease; Cardiovascular Disease	Phase 1	51139	0.25979123	0	OPLS3e	46.828342	1	Untitled Document-2	glide-grid_1	248	9	-7.3738618	-0.21068177	-0.68915403	-1.6187264	-7.3738618	-1.8070767	-0.37035418	0	-1.5727625	-47.313244	-12.162	0.64650589	-0.055054091	-78.671349	-59.475243	9.292944	1	8	0	-7.3738618	-0.97950292	1	prime_mmgbsa_HY-L001	35	0
O=C(O)[C@@H](NC(=O)[C@@H](NC(=O)[C@@H](NC(=O)[C@@H](NC(=O)[C@@H](N)CCCNC(=N)N)CCCCN)CC(=O)O)C(C)C)Cc1ccc(O)cc1	86241	HY-L001-out.15227	/home/hp/project/gtchan-vs/glide-dock_XP_HY-L001	glide-dock_XP_HY-L001_pv.maegz	377	HY-N7122	Thymopentin	69558-55-0	Endogenous Metabolite	Metabolic Enzyme/Protease	C30H49N9O9	10mM	Inflammation/Immunology; Cancer	Launched	51139	1	0	OPLS3e	15.330655	1	Untitled Document-1	glide-grid_1	68	30	-7.0351353	-0.14656532	-0.53265369	-1.4442301	-7.0351353	-1.8569385	-1.3997492	0	-0.28885975	-42.703915	-24.244625	0.9893564	-0.0084020691	-92.646622	-66.94854	10.57994	1	2	0	-7.0351353	-3.4055843	1	prime_mmgbsa_HY-L001	48	0
O=C(O)[C@@H](NC(=O)[C@@H](NC(=O)[C@@H](NC(=O)[C@@H](NC(=O)[C@@H](N)CCCNC(=N)N)CCCCN)CC(=O)O)C(C)C)Cc1ccc(O)cc1	86242	HY-L001-out.15228	/home/hp/project/gtchan-vs/glide-dock_XP_HY-L001	glide-dock_XP_HY-L001_pv.maegz	378	HY-N7122A	Thymopentin (acetate)	89318-88-7	Endogenous Metabolite	Metabolic Enzyme/Protease	C32H53N9O11	10mM	Cancer; Inflammation/Immunology	Launched	51139	1	0	OPLS3e	15.330655	1	Untitled Document-1	glide-grid_1	69	30	-7.0351353	-0.14656532	-0.53265369	-1.4442301	-7.0351353	-1.8569385	-1.3997492	0	-0.28885975	-42.703915	-24.244625	0.9893564	-0.0084020691	-92.646622	-66.94854	10.57994	1	2	0	-7.0351353	-3.4055843	1	prime_mmgbsa_HY-L001	48	0
O=C(N)c1c(N)n([C@H]2[C@H](O)[C@H](O)[C@@H](CNCc3ccccc3)O2)cn1	86135	HY-L001-out.15813	/home/hp/project/gtchan-vs/glide-dock_XP_HY-L001	glide-dock_XP_HY-L001_pv.maegz	271	HY-U00116	GP531	142344-87-4	Adenosine Receptor	GPCR/G Protein	C16H21N5O4	10mM	Cardiovascular Disease	No Development Reported	51139	0.99874812	0	OPLS3e	24.647654	1	Untitled Document-1	glide-grid_1	235	8	-7.6392722	-0.30557087	-0.89349467	-1.8107364	-7.6392722	-1.3278315	-0.35036945	0	-1.4906657	-37.517509	-20.217819	0.63062191	-0.16033235	-70.836823	-57.735329	10.043991	1	15	0	-7.6392722	-2.1765442	1	prime_mmgbsa_HY-L001	25	0
[P@](=O)(O[P@@](=O)(OC[C@@H]1[C@H](O)[C@@H](OP(=O)(O)O)[C@H](n2c3ncnc(N)c3nc2)O1)O)(OC[C@@H]1[C@H](O)[C@H](O)[C@H]([n+]2cc(C(=O)N)ccc2)O1)O	86235	HY-L001-out.3419	/home/hp/project/gtchan-vs/glide-dock_XP_HY-L001	glide-dock_XP_HY-L001_pv.maegz	371	HY-113325	NADP	53-59-8	Endogenous Metabolite	Metabolic Enzyme/Protease	C21H28N7O17P3	10mM	Others	No Development Reported	51139	0.9999972	0	OPLS3e	22.064054	1	Untitled Document-1	glide-grid_1	100	20	-7.0503426	-0.14688213	-0.53380507	-1.4473519	-7.0503426	-0.35871115	-0.69606042	0	-0.50125134	-41.90218	-31.734385	0.27718723	-0.19440109	-95.248764	-73.636566	13.786139	1	7	0	-7.0503426	-4.0978312	1	prime_mmgbsa_HY-L001	48	0
Clc1c(C(=O)N[C@@H](CNC2CCC(N)CC2)Cc2ccc(C#N)cc2)cc(c(OC)c1)-c1oc(CN[C@H](C)c2ccc(C)cc2)cc1	86382	HY-L001-out.4014	/home/hp/project/gtchan-vs/glide-dock_XP_HY-L001	glide-dock_XP_HY-L001_pv.maegz	518	HY-119254	BAY-850	2099142-76-2	Epigenetic Reader Domain	Epigenetics	C38H44ClN5O3	10mM	Metabolic Disease	No Development Reported	51139	1	0	OPLS3e	82.18119	1	Untitled Document-1	glide-grid_1	164	14	-6.5834069	-0.14007248	-0.50549722	-1.3573622	-6.5834069	-2.8553293	-0.72005475	0	-0.3459734	-58.080517	-6.2449989	0.49228901	0	-95.101082	-64.325516	9.6552896	1	54	0	-6.5834069	-1.1283731	1	prime_mmgbsa_HY-L001	47	0
O=C(Nc1ccc(C(=O)Nc2cc(Nc3ncnc(-c4c5c([nH]c4)cccc5)c3)ccc2)cc1)/C=C/CN(C)C	85938	HY-L001-out.6811	/home/hp/project/gtchan-vs/glide-dock_XP_HY-L001	glide-dock_XP_HY-L001_pv.maegz	74	HY-136351	THZ-P1-2	2058075-45-7	Autophagy	Autophagy	C31H29N7O2	10mM	Cancer	No Development Reported	51139	0.99999958	0	OPLS3e	62.124569	1	Untitled Document-1	glide-grid_1	390	11	-9.6829004	-0.24207252	-0.82787639	-2.0650778	-9.6829004	-1.9674649	-0.69205064	0	-1.0231386	-42.907372	-16.766567	0.72967166	-0.0036496108	-94.192657	-59.673939	8.1917477	1	50	0	-9.6829004	-2.9360411	1	prime_mmgbsa_HY-L001	40	0
S=P(O[P@](=O)(O[P@@](=O)(OC[C@@H]1[C@@H](O)[C@@H](O)[C@H](n2c3ncnc(N)c3nc2)O1)O)O)(O)O	85895	HY-L001-out.2283	/home/hp/project/gtchan-vs/glide-dock_XP_HY-L001	glide-dock_XP_HY-L001_pv.maegz	31	HY-108666	ATPγS (tetralithium salt)	93839-89-5	Eukaryotic Initiation Factor (eIF)	Cell Cycle/DNA Damage	C10H12Li4N5O12P3S	10mM	Inflammation/Immunology	No Development Reported	51139	0.9999972	0	OPLS3e	-18.204935	1	Untitled Document-1	glide-grid_1	153	14	-10.775964	-0.34761173	-1.0919807	-2.43031	-10.775964	-0.77387542	-0.00075439696	0	-0.9295485	-44.228931	-29.395517	0.60101897	-0.012841341	-91.252205	-73.624451	18.314329	1	4	0	-10.775964	-4.0783267	1	prime_mmgbsa_HY-L001	31	0
S(=O)(=O)(NC[C@H]1NC[C@@H](SC=2[C@H](C)[C@@H]3[C@@H]([C@H](O)C)C(=O)N3C=2C(=O)O)C1)N	86381	HY-L001-out.11292	/home/hp/project/gtchan-vs/glide-dock_XP_HY-L001	glide-dock_XP_HY-L001_pv.maegz	517	HY-B0187A	Doripenem (monohydrate)	364622-82-2	Antibiotic; Bacterial	Anti-infection	C15H26N4O7S2	10mM	Infection	Launched	51139	1	0	OPLS3e	19.752007	1	Untitled Document-1	glide-grid_1	271	9	-6.5865765	-0.24394728	-0.7318418	-1.5332464	-6.5865765	-1.269169	-0.70879489	0	-0.9661811	-44.079109	-13.904317	0.67161274	-0.076805808	-89.519455	-57.983425	9.9008083	1	1	0	-6.5865765	-1.5478039	1	prime_mmgbsa_HY-L001	27	0
S=C1N(CCCC(=O)Nc2cc(O)c(C(=O)O)cc2)C(=O)/C(=C/C(=C/c2ccccc2)/C)/S1	85962	HY-L001-out.1929	/home/hp/project/gtchan-vs/glide-dock_XP_HY-L001	glide-dock_XP_HY-L001_pv.maegz	98	HY-107536	ML 145	1164500-72-4	CXCR; GPR35	GPCR/G Protein; Immunology/Inflammation	C24H22N2O5S2	10mM	Inflammation/Immunology; Endocrinology	No Development Reported	51139	1	0	OPLS3e	30.095407	1	Untitled Document-1	glide-grid_1	340	11	-9.243331	-0.28010091	-0.89843333	-2.0556688	-9.243331	-1.1235141	-0.51089215	0	-1.3473231	-41.887009	-15.962773	0.69717413	-0.036032822	-89.429848	-57.849781	9.8254471	1	14	0	-9.243331	-2.4712515	1	prime_mmgbsa_HY-L001	33	0
O=C(O)[C@@](O)(CC(=O)OCc1ccc(O[C@H]2[C@H](O)[C@@H](O)[C@H](O)[C@@H](CO)O2)cc1)CC(=O)O	85870	HY-L001-out.14285	/home/hp/project/gtchan-vs/glide-dock_XP_HY-L001	glide-dock_XP_HY-L001_pv.maegz	6	HY-N2126	Parishin E	952068-57-4	Others	Others	C19H24O13	10mM	Others	No Development Reported	51139	1	0	OPLS3e	36.239529	1	Untitled Document-1	glide-grid_1	218	18	-12.279949	-0.38374841	-1.2183253	-2.7498155	-12.279949	-1.7250917	-0.19403741	0	-1.1717327	-38.375526	-21.105547	1.0445982	-0.042427212	-95.780205	-59.481071	17.073874	1	1	0	-12.279949	-6.1914659	1	prime_mmgbsa_HY-L001	32	0
[P@](=O)(O[P@@](=O)(OC[C@@H]1[C@H](O)C[C@H](N2C(=O)NC(=O)C=C2)O1)O)(OP(=O)(O)O)O	85913	HY-L001-out.16846	/home/hp/project/gtchan-vs/glide-dock_XP_HY-L001	glide-dock_XP_HY-L001_pv.maegz	49	HY-W017068	dUTP (trisodium)	102814-08-4	DNA/RNA Synthesis	Cell Cycle/DNA Damage	C9H12N2Na3O14P3	10mM	Others	No Development Reported	51139	0.99953705	0	OPLS3e	-31.865995	1	Untitled Document-1	glide-grid_1	976	13	-10.131236	-0.36182985	-1.0987285	-2.3385866	-10.131236	-0.31231213	-0.13583039	0	-0.52160603	-37.681339	-38.793518	0.73692298	-0.085839204	-95.386505	-76.474861	17.962362	1	5	0	-10.131236	-6.4146109	1	prime_mmgbsa_HY-L001	28	0
O=C(O)[C@@H](NC(=O)c1sc(N(Cc2cc3C(=O)NC(C)=Nc3cc2)C)cc1)CCC(=O)O	86023	HY-L001-out.2096	/home/hp/project/gtchan-vs/glide-dock_XP_HY-L001	glide-dock_XP_HY-L001_pv.maegz	159	HY-10821	Raltitrexed	112887-68-0	Nucleoside Antimetabolite/Analog; Thymidylate Synthase	Apoptosis; Cell Cycle/DNA Damage	C21H22N4O6S	10mM	Cancer	Launched	51139	0.88393801	0	OPLS3e	12.019597	1	Untitled Document-1	glide-grid_1	133	12	-8.4443264	-0.2638852	-0.83778328	-1.8909148	-8.4443264	-1.4432386	-0.80063957	0	-1.1755221	-46.597282	-16.480894	0.95680463	-0.14337322	-88.455315	-63.078178	6.9529119	1	4	0	-8.4443264	-2.6271608	1	prime_mmgbsa_HY-L001	32	0
S(=O)(=O)(CCNCc1oc(-c2cc3c(Nc4cc(C)c(OC5=Cc6n(ncn6)C=C5)cc4)ncnc3cc2)cc1)C	86476	HY-L001-out.1632	/home/hp/project/gtchan-vs/glide-dock_XP_HY-L001	glide-dock_XP_HY-L001_pv.maegz	612	HY-10531	ARRY-380 (analog)	937265-83-3	EGFR	JAK/STAT Signaling; Protein Tyrosine Kinase/RTK	C29H27N7O4S	10mM	Cancer	No Development Reported	51139	0.99997801	0	OPLS3e	40.389729	1	Untitled Document-1	glide-grid_1	255	10	-6.2611146	-0.15271011	-0.52657765	-1.3283163	-6.2611146	-2.4540439	-0.37569314	0	0	-50.620388	-9.7615671	0.4886089	-0.17548619	-91.575523	-60.381954	5.6402183	1	1	0	-6.2611146	-0.89310586	1	prime_mmgbsa_HY-L001	41	0
O=C(N[C@H](C(=O)N)CC(C)C)[C@@H](NC(=O)CNC(=O)CNC(=O)[C@@H](N)Cc1ccc(O)cc1)Cc1ccccc1	86151	HY-L001-out.15631	/home/hp/project/gtchan-vs/glide-dock_XP_HY-L001	glide-dock_XP_HY-L001_pv.maegz	287	HY-P1470	[Leu5]-Enkephalin amide	60117-24-0	Opioid Receptor	GPCR/G Protein; Neuronal Signaling	C28H38N6O6	10mM	Neurological Disease	No Development Reported	51139	1	0	OPLS3e	8.9150734	1	Untitled Document-1	glide-grid_1	8	20	-7.5196581	-0.18799146	-0.64292175	-1.6037219	-7.5196581	-1.5592846	-1.8118397	0	-1.195453	-53.760292	-15.415752	1.005895	-0.0068640071	-95.85537	-69.176041	9.9415474	1	15	0	-7.5196581	-1.5299711	1	prime_mmgbsa_HY-L001	40	0
O=C(NCCN)COc1ccc(-c2[nH]c3N(CCC)C(=O)N(CCC)C(=O)c3n2)cc1	86199	HY-L001-out.623	/home/hp/project/gtchan-vs/glide-dock_XP_HY-L001	glide-dock_XP_HY-L001_pv.maegz	335	HY-101139A	Xanthine amine congener (hydrochloride)	1783977-95-6	Adenosine Receptor	GPCR/G Protein	C21H29ClN6O4	10mM	Neurological Disease	No Development Reported	51139	1	0	OPLS3e	45.761196	1	Untitled Document-1	glide-grid_1	593	11	-7.2452188	-0.23371674	-0.73419327	-1.6340189	-7.2452188	-1.6548717	-0.65022087	0	-1.2659343	-42.669064	-10.5992	0.86554193	-0.1282748	-77.019814	-53.268265	0	1	26	0	-7.2452188	-1.2609304	1	prime_mmgbsa_HY-L001	31	0
O=C(O)[C@@H](NC(=O)c1ccc(CCc2c3C(=O)NC(N)=Nc3[nH]c2)cc1)CCC(=O)O	85925	HY-L001-out.2094	/home/hp/project/gtchan-vs/glide-dock_XP_HY-L001	glide-dock_XP_HY-L001_pv.maegz	61	HY-10820	Pemetrexed	137281-23-3	Antifolate; Autophagy	Autophagy; Cell Cycle/DNA Damage	C20H21N5O6	10mM	Cancer	Launched	51139	1	0	OPLS3e	23.93047	1	Untitled Document-1	glide-grid_1	13	12	-9.9113331	-0.31972042	-1.0043635	-2.2353094	-9.9113331	-1.5904107	-0.85480124	0	-1.9411472	-45.918083	-23.044937	1.0868556	-0.14336517	-106.69772	-68.96302	10.042293	1	19	0	-9.9113331	-3.0697052	1	prime_mmgbsa_HY-L001	31	0
O=C(OCc1ccccc1)N[C@H](C(=O)N[C@H](C(=O)N[C@H](C(=O)Nc1cc2OC(=O)C=C(C)c2cc1)CC(=O)N)C)C	86362	HY-L001-out.6893	/home/hp/project/gtchan-vs/glide-dock_XP_HY-L001	glide-dock_XP_HY-L001_pv.maegz	498	HY-136626	Z-Ala-Ala-Asn-AMC	149697-16-5	Others	Others	C28H31N5O8	10mM	Cancer	No Development Reported	51139	1	0	OPLS3e	39.609829	1	Untitled Document-1	glide-grid_1	219	16	-6.6521268	-0.162247	-0.5594629	-1.4112709	-6.6521268	-1.2481697	-1.1640911	0	-0.70154721	-48.015133	-14.556656	0.82582939	-0.043821234	-89.189171	-62.571789	15.528307	1	7	0	-6.6521268	-2.5249758	1	prime_mmgbsa_HY-L001	41	0
S=C1N(Cc2ccccc2)C(=O)/C(=C/c2oc(-c3ccc(C(=O)O)cc3)cc2)/S1	86481	HY-L001-out.8917	/home/hp/project/gtchan-vs/glide-dock_XP_HY-L001	glide-dock_XP_HY-L001_pv.maegz	617	HY-15701	Leukadherin-1	344897-95-6	Complement System; Integrin	Cytoskeleton; Immunology/Inflammation	C22H15NO4S2	10mM	Inflammation/Immunology	No Development Reported	51139	1	0	OPLS3e	23.627588	1	Untitled Document-1	glide-grid_1	959	6	-6.2544279	-0.21566993	-0.66260636	-1.4321054	-6.2544279	-2.0993021	-0.16	0	-1.2528318	-44.502048	-6.8936634	0.55731577	0	-74.96698	-51.39571	2.1888168	1	30	0	-6.2544279	-1.7602292	1	prime_mmgbsa_HY-L001	29	0
S=C1N(Cc2ccccc2)C(=O)/C(=C/c2oc(-c3ccc(C(=O)O)cc3)cc2)/S1	86482	HY-L001-out.8918	/home/hp/project/gtchan-vs/glide-dock_XP_HY-L001	glide-dock_XP_HY-L001_pv.maegz	618	HY-15701A	(Z)-Leukadherin-1	2055362-72-4	Complement System	Immunology/Inflammation	C22H15NO4S2	10mM	Cancer	No Development Reported	51139	1	0	OPLS3e	23.627588	1	Untitled Document-1	glide-grid_1	960	6	-6.2544279	-0.21566993	-0.66260636	-1.4321054	-6.2544279	-2.0993021	-0.16	0	-1.2528318	-44.502048	-6.8936634	0.55731577	0	-74.96698	-51.39571	2.1888168	1	30	0	-6.2544279	-1.7602292	1	prime_mmgbsa_HY-L001	29	0
O=C(O[C@H]1[C@H](OC(=O)/C=C/c2cc(O)c(O)cc2)C[C@](O)(C(=O)O)C[C@H]1O)/C=C/c1cc(O)c(O)cc1	86030	HY-L001-out.13056	/home/hp/project/gtchan-vs/glide-dock_XP_HY-L001	glide-dock_XP_HY-L001_pv.maegz	166	HY-N0057	3 4-Dicaffeoylquinic acid	14534-61-3	Apoptosis; Endogenous Metabolite; Glucosidase; Influenza Virus	Anti-infection; Apoptosis; Metabolic Enzyme/Protease	C25H24O12	10mM	Cancer; Infection	No Development Reported	51139	1	0	OPLS3e	40.575859	1	Untitled Document-1	glide-grid_1	1352	16	-8.3980579	-0.22697453	-0.75632954	-1.8213419	-8.3980579	-1.9232637	0	0	-0.6729483	-47.57468	-12.354006	0.69259781	0	-83.444893	-59.928688	7.9996734	1	5	0	-8.3980579	-3.6776581	1	prime_mmgbsa_HY-L001	37	0
O=[N+]([O-])c1ccc(NC(=O)[C@@H](NC(=O)[C@H]2N(C(=O)[C@H](N)Cc3ccccc3)CCCC2)CCCNC(=N)N)cc1	86473	HY-L001-out.4652	/home/hp/project/gtchan-vs/glide-dock_XP_HY-L001	glide-dock_XP_HY-L001_pv.maegz	609	HY-123275B	H-D-Phe-Pip-Arg-pNA (acetate)	115388-96-0	Others	Others	C29H40N8O7	10mM	Others	No Development Reported	51139	1	0	OPLS3e	49.965103	1	Untitled Document-1	glide-grid_1	736	16	-6.2723694	-0.15680924	-0.53628004	-1.3377118	-6.2723694	-2.371398	-1.2610114	0	0.62299204	-44.072964	-13.921758	0.87954295	-0.071341597	-86.039864	-57.99472	7.7341709	1	14	0	-6.2723694	-2.7657242	1	prime_mmgbsa_HY-L001	40	0
O=C(O)[C@@H](CCCCCCCCCC)[C@@]1(C(=O)O)OC(=O)CC1	86137	HY-L001-out.15190	/home/hp/project/gtchan-vs/glide-dock_XP_HY-L001	glide-dock_XP_HY-L001_pv.maegz	273	HY-N7078	Spiculisporic acid	469-77-2	Others	Others	C17H28O6	10mM	Others	No Development Reported	51139	1	0	OPLS3e	18.095388	1	Untitled Document-1	glide-grid_1	857	14	-7.6240253	-0.33147937	-0.94268322	-1.8435585	-7.6240253	-1.5203718	-0.64256263	0	-1.4235933	-40.273422	-17.025484	1.9155995	-0.061081875	-80.988075	-57.298904	5.7588515	1	3	0	-7.6240253	-2.5459821	1	prime_mmgbsa_HY-L001	23	0
O=C(O[C@H]1[C@@H](O)[C@H](O)C[C@](O)(C(=O)O)C1)/C=C/c1cc(O)c(O)cc1	85966	HY-L001-out.13739	/home/hp/project/gtchan-vs/glide-dock_XP_HY-L001	glide-dock_XP_HY-L001_pv.maegz	102	HY-N0722	Neochlorogenic acid	906-33-2	COX; Interleukin Related; NF-κB; TNF Receptor	Apoptosis; Immunology/Inflammation; NF-κB	C16H18O9	10mM	Inflammation/Immunology; Cancer	No Development Reported	51139	1	0	OPLS3e	22.54063	1	Untitled Document-1	glide-grid_1	1004	11	-9.217638	-0.36870554	-1.0781015	-2.1848564	-9.217638	-1.5106539	-0.033826392	0	-1.4846275	-41.307068	-20.201674	0.76103246	0	-87.855461	-61.508743	8.7739868	1	11	0	-9.217638	-2.9188082	1	prime_mmgbsa_HY-L001	25	0
O=C(O)[C@@H](NC(=O)c1ccc(NC[C@H]2N(C=O)C=3C(=O)NC(N)=NC=3NC2)cc1)CCC(=O)O	85877	HY-L001-out.9710	/home/hp/project/gtchan-vs/glide-dock_XP_HY-L001	glide-dock_XP_HY-L001_pv.maegz	13	HY-17556	Folinic acid	58-05-9	Antifolate; Endogenous Metabolite	Cell Cycle/DNA Damage; Metabolic Enzyme/Protease	C20H23N7O7	10mM	Cancer	Launched	51139	0.98253953	0	OPLS3e	13.613384	1	Untitled Document-1	glide-grid_1	527	13	-11.430699	-0.33619705	-1.0891479	-2.525362	-11.430699	-1.5237235	-0.60143632	0	-0.61390913	-47.712368	-18.902275	0.90243161	-0.13532338	-93.957809	-66.614639	12.04959	1	4	0	-11.430699	-2.7673664	1	prime_mmgbsa_HY-L001	34	0
O=C(NC1=NC(=O)N([C@H]2[C@H](O)[C@H](O)[C@@H](COC(c3ccc(OC)cc3)(c3ccc(OC)cc3)c3ccccc3)O2)C=C1)c1ccccc1	86504	HY-L001-out.7229	/home/hp/project/gtchan-vs/glide-dock_XP_HY-L001	glide-dock_XP_HY-L001_pv.maegz	640	HY-138610	5'-O-DMT-Bz-rC	81246-76-6	DNA/RNA Synthesis; Nucleoside Antimetabolite/Analog	Cell Cycle/DNA Damage	C37H35N3O8	10mM	Cancer; Infection	No Development Reported	51139	1	0	OPLS3e	97.095589	1	Untitled Document-1	glide-grid_1	750	14	-6.1954465	-0.1290718	-0.46907806	-1.271852	-6.1954465	-1.6831521	-0.33967546	0	-0.83122426	-53.62101	-7.8414969	0.35242194	-0.0016283263	-93.408936	-61.462505	11.152456	1	37	0	-6.1954465	-1.9510416	1	prime_mmgbsa_HY-L001	48	0
O=C(OC(C)(C)C)N[C@H](C(=O)ON1C(=O)CCC1=O)CCCCNC(=O)OCc1ccccc1	86347	HY-L001-out.16141	/home/hp/project/gtchan-vs/glide-dock_XP_HY-L001	glide-dock_XP_HY-L001_pv.maegz	483	HY-W008382	Boc-Lys(Z)-OSu	34404-36-9	Others	Others	C23H31N3O8	10mM	Others	No Development Reported	51139	0.99989998	0	OPLS3e	32.002514	1	Untitled Document-1	glide-grid_1	732	16	-6.703105	-0.19715014	-0.63868994	-1.4809039	-6.703105	-1.8110231	-0.69564611	0	-0.91552889	-49.058689	-12.345802	1.1549722	-0.034240402	-85.295219	-61.404491	12.077881	1	3	0	-6.703105	-1.8562353	1	prime_mmgbsa_HY-L001	34	0
BrC(Br)([P@](O[P@](=O)(OC[C@@H]1[C@@H](O)[C@@H](O)[C@H](n2c3ncnc(N(CC)CC)c3nc2)O1)O)(=O)O)P(=O)(O)O	85890	HY-L001-out.1289	/home/hp/project/gtchan-vs/glide-dock_XP_HY-L001	glide-dock_XP_HY-L001_pv.maegz	26	HY-103265D	ARL67156 (triethylamine)		Phosphatase	Metabolic Enzyme/Protease	C15H24Br2N5O12P3.(4.3C6H15N)	10mM	Inflammation/Immunology; Cardiovascular Disease	No Development Reported	51139	1	0	OPLS3e	-14.926853	1	Untitled Document-1	glide-grid_1	97	17	-10.985538	-0.29690641	-0.98935801	-2.3825054	-10.985538	-1.102931	-0.43357545	0	-0.40483877	-33.414417	-31.769901	0.1920763	-0.041229431	-93.530457	-65.184319	22.018867	1	3	0	-10.985538	-4.4378958	1	prime_mmgbsa_HY-L001	37	0
S(CC[C@H](N)C(=O)N[C@H](C(=O)N[C@H](C(=O)N[C@H](C(=O)N[C@H](C(=O)N[C@H](C(=O)NCC(=O)O)Cc1c2c([nH]c1)cccc2)CCCNC(=N)N)Cc1ccccc1)Cc1nc[nH]c1)CCC(=O)O)C	86057	HY-L001-out.15634	/home/hp/project/gtchan-vs/glide-dock_XP_HY-L001	glide-dock_XP_HY-L001_pv.maegz	193	HY-P1478	Adrenocorticotropic Hormone (ACTH) (4-10) human	4037-01-8	Melanocortin Receptor	GPCR/G Protein; Neuronal Signaling	C44H59N13O10S	10mM	Metabolic Disease	No Development Reported	51139	0.5	0	OPLS3e	20.444567	1	Untitled Document-1	glide-grid_1	6	38	-8.1997385	-0.12058439	-0.49218389	-1.5709794	-8.1997385	-1.9211693	-0.95999998	0	-0.7929309	-63.063137	-21.166634	0.54567176	-0.10243825	-119.73001	-84.229774	14.077799	1	2	0	-8.1997385	-3.7232084	1	prime_mmgbsa_HY-L001	68	0
O=C(O)[C@@H](NC(=O)[C@@H](NC(=O)[C@@H](NC(=O)[C@@H](NC(=O)[C@@H](NC(=O)[C@@H](NC(=O)[C@@H](NC(=O)[C@@H](NC(=O)[C@@H](N)Cc1ccccc1)[C@H](O)C)[C@H](CC)C)CO)C)CC(=O)O)[C@H](O)C)CO)CCCCN	85956	HY-L001-out.15771	/home/hp/project/gtchan-vs/glide-dock_XP_HY-L001	glide-dock_XP_HY-L001_pv.maegz	92	HY-P3146A	FTISADTSK (acetate)		Drug Metabolite	Metabolic Enzyme/Protease	C44H72N10O18	10mM	Cancer	No Development Reported	51139	1	0	OPLS3e	24.504068	1	Untitled Document-1	glide-grid_1	62	45	-9.3845072	-0.13800746	-0.56329882	-1.7979678	-9.3845072	-1.55933	-0.64644629	0	-0.89446753	-62.568764	-20.271879	0.62953156	0	-110.06312	-82.840645	24.863371	1	1	0	-9.3845072	-4.5059624	1	prime_mmgbsa_HY-L001	68	0
S(N=O)C[C@H](NC(=O)CC[C@H](N)C(=O)O)C(=O)NCC(=O)O	86046	HY-L001-out.12838	/home/hp/project/gtchan-vs/glide-dock_XP_HY-L001	glide-dock_XP_HY-L001_pv.maegz	182	HY-D0845	Nitrosoglutathione	57564-91-7	Angiotensin Receptor	GPCR/G Protein	C10H16N4O7S	10mM	Inflammation/Immunology; Cardiovascular Disease	Phase 1	51139	1	0	OPLS3e	8.239192	1	Untitled Document-1	glide-grid_1	370	15	-8.2738657	-0.3760848	-1.0538044	-2.0224345	-8.2738657	-0.78075284	-1.2018794	0	-1.7057682	-39.579712	-22.728422	2.003473	-0.088949926	-85.815735	-62.308136	13.569342	1	2	0	-8.2738657	-3.7914145	1	prime_mmgbsa_HY-L001	22	0
O=C[C@H](O)[C@@H](O)[C@H](O[C@@H]1[C@H](O)[C@@H](O)[C@H](O[C@@H]2[C@H](O)[C@@H](O)[C@H](O[C@@H]3[C@H](O)[C@@H](O)[C@H](O[C@@H]4[C@H](O)[C@@H](O)[C@H](O[C@@H]5[C@H](O)[C@@H](O)[C@H](O)[C@@H](CO)O5)[C@@H](CO)O4)[C@@H](CO)O3)[C@@H](CO)O2)[C@@H](CO)O1)[C@H](O)CO	85868	HY-L001-out.14553	/home/hp/project/gtchan-vs/glide-dock_XP_HY-L001	glide-dock_XP_HY-L001_pv.maegz	4	HY-N2559	Maltohexaose	34620-77-4	Endogenous Metabolite	Metabolic Enzyme/Protease	C36H62O31	10mM	Others	No Development Reported	51139	1	0	OPLS3e	37.853626	1	Untitled Document-1	glide-grid_1	1047	40	-12.946794	-0.19323573	-0.78483617	-2.4875231	-12.946794	-0.46951684	-0.16	0	-0.41762671	-40.33062	-27.586645	0.20814304	-0.066397175	-71.554153	-67.917267	19.91581	1	7	0	-12.946794	-7.9562492	1	prime_mmgbsa_HY-L001	67	0
S(=O)(=O)(C)c1cc(NC(=O)N(Cc2ccc(C(=O)Nc3n[nH]nn3)cc2)c2ccc(C3CCCCC3)cc2)ccc1	86145	HY-L001-out.4887	/home/hp/project/gtchan-vs/glide-dock_XP_HY-L001	glide-dock_XP_HY-L001_pv.maegz	281	HY-124622	NNC-0640	307986-98-7	GCGR	GPCR/G Protein	C29H31N7O4S	10mM	Metabolic Disease	No Development Reported	51139	0.2	0	OPLS3e	65.133347	1	Untitled Document-2	glide-grid_1	73	11	-7.5578928	-0.18433885	-0.63564038	-1.6034321	-7.5578928	-2.9086261	-0.86400002	0	-0.59611088	-47.022385	-11.958454	0.54055518	-0.050876107	-84.273743	-58.980839	8.2130613	1	35	0	-7.5578928	-1.89	1	prime_mmgbsa_HY-L001	41	0
Clc1[n+]([O-])c(C)c(Cl)c(C)c1-c1nc(-c2cc(O)c(O)c([N+](=O)[O-])c2)on1	86554	HY-L001-out.8335	/home/hp/project/gtchan-vs/glide-dock_XP_HY-L001	glide-dock_XP_HY-L001_pv.maegz	690	HY-14896	Opicapone	923287-50-7	COMT	Metabolic Enzyme/Protease; Neuronal Signaling	C15H10Cl2N4O6	10mM	Neurological Disease	Launched	51139	1	0	OPLS3e	38.515411	1	Untitled Document-1	glide-grid_1	180	5	-6.0559087	-0.2242929	-0.67287874	-1.4097157	-6.0559087	-1.4145972	-0.34066144	0	-0.83419412	-25.952463	-17.815453	0.23110476	-0.08734455	-68.769867	-43.767914	2.9990485	1	9	0	-6.0559087	-2.8136351	1	prime_mmgbsa_HY-L001	27	0
O([C@H](C)c1ccccc1)C(=O)Nc1c(-c2ccc(-c3ccc(C4(C(=O)O)CC4)cc3)cc2)onc1C	86312	HY-L001-out.345	/home/hp/project/gtchan-vs/glide-dock_XP_HY-L001	glide-dock_XP_HY-L001_pv.maegz	448	HY-100619A	BMS-986020 (sodium)	1380650-53-2	LPL Receptor	GPCR/G Protein	C29H25N2NaO5	10mM	Metabolic Disease; Inflammation/Immunology	Phase 2	51139	1	0	OPLS3e	45.650894	1	Untitled Document-1	glide-grid_1	1451	10	-6.8016658	-0.18893516	-0.62385017	-1.4839398	-6.8016658	-2.0521243	-0.50553423	0	-0.39227986	-47.359024	-7.8708596	0.69729757	-0.070027307	-86.414169	-55.229885	6.6546526	1	8	0	-6.8016658	-2.3883905	1	prime_mmgbsa_HY-L001	36	0
O=[N+]([O-])c1ccc(C#Cc2c(O)c(C(C)C)cc(Cc3c(C)cc(OCC(=O)O)cc3C)c2)cc1	86575	HY-L001-out.7547	/home/hp/project/gtchan-vs/glide-dock_XP_HY-L001	glide-dock_XP_HY-L001_pv.maegz	711	HY-141513	NH-3	447415-26-1	Thyroid Hormone Receptor	Others	C28H27NO6	10mM	Neurological Disease	No Development Reported	51139	1	0	OPLS3e	36.783474	1	Untitled Document-1	glide-grid_1	963	11	-5.9995084	-0.17141452	-0.56070828	-1.3170252	-5.9995084	-2.4045601	-0.30399999	0	-0.35830882	-42.832134	-11.422808	0.63151276	-0.022582211	-69.798599	-54.25494	11.258068	1	3	0	-5.9995084	-1.4434564	1	prime_mmgbsa_HY-L001	35	0
O=C(O)[C@@H](NC(=O)c1ccc(NCC2=NC=3C(=O)NC(N)=NC=3NC2)cc1)CCC(=O)O	86148	HY-L001-out.3396	/home/hp/project/gtchan-vs/glide-dock_XP_HY-L001	glide-dock_XP_HY-L001_pv.maegz	284	HY-113267	Dihydrofolic acid	4033-27-6	Endogenous Metabolite	Metabolic Enzyme/Protease	C19H21N7O6	10mM	Metabolic Disease	No Development Reported	51139	0.99960119	0	OPLS3e	25.599817	1	Untitled Document-1	glide-grid_1	653	12	-7.5366139	-0.23551919	-0.7477268	-1.6876533	-7.5366139	-1.749717	-0.25035319	0	-1.2352086	-48.535923	-20.765728	1.0167801	-0.036447611	-103.84187	-69.301651	14.617946	1	10	0	-7.5366139	-2.4022908	1	prime_mmgbsa_HY-L001	32	0
O=C(O)[C@@H](NC(=O)[C@@H](NC(=O)[C@@H](NC(=O)[C@@H](NC(=O)[C@H]1N(C(=O)[C@H]2N(C(=O)[C@@H](N)C)CCC2)CCC1)Cc1[nH]cnc1)C)CC(C)C)CO	86274	HY-L001-out.15624	/home/hp/project/gtchan-vs/glide-dock_XP_HY-L001	glide-dock_XP_HY-L001_pv.maegz	410	HY-P1439A	RS 09 (TFA)		Toll-like Receptor (TLR)	Immunology/Inflammation	C33H50F3N9O11	10mM	Inflammation/Immunology	No Development Reported	51139	0.5	0	OPLS3e	30.38138	1	Untitled Document-2	glide-grid_1	380	24	-6.9470868	-0.14177728	-0.5188064	-1.4201435	-6.9470868	-0.31828463	-1.2674817	0	-0.33040625	-50.321148	-15.430107	0.67830712	-0.1133706	-88.678734	-65.751259	15.799679	1	3	0	-6.9470868	-2.3977609	1	prime_mmgbsa_HY-L001	49	0
P(=O)(OC[C@H](O)COC(=O)CCCCCCC/C=C\CCCCCCCC)(O)O	86089	HY-L001-out.1956	/home/hp/project/gtchan-vs/glide-dock_XP_HY-L001	glide-dock_XP_HY-L001_pv.maegz	225	HY-107614	1-Oleoyl lysophosphatidic acid (sodium)	325465-93-8	LPL Receptor	GPCR/G Protein	C21H40NaO7P	2mM	Neurological Disease	No Development Reported	51139	1	0	OPLS3e	-1.7007101	1	Untitled Document-1	glide-grid_1	440	24	-7.956553	-0.27436391	-0.84293282	-1.8218489	-7.956553	-2.8825672	-0.21151701	0	-0.43281692	-40.603172	-17.708244	2.0922153	-0.060840543	-89.031441	-58.311417	8.4560308	1	24	0	-7.956553	-4.4298587	1	prime_mmgbsa_HY-L001	29	0
O=C(CCCCCCCCc1cc(O)c(O)cc1)c1c(O)cccc1O	86459	HY-L001-out.15438	/home/hp/project/gtchan-vs/glide-dock_XP_HY-L001	glide-dock_XP_HY-L001_pv.maegz	595	HY-N8518	Malabaricone C	63335-25-1	Others	Others	C21H26O5	10mM	Metabolic Disease	No Development Reported	51139	0.99989998	0	OPLS3e	25.684204	1	Untitled Document-1	glide-grid_1	1270	14	-6.3293462	-0.2434364	-0.72117937	-1.4864262	-6.3293462	-2.0109367	-0.37942171	0	-1.2637596	-39.414478	-10.233918	1.4910518	0	-74.531853	-49.648396	0	1	12	0	-6.3293462	-2.7757263	1	prime_mmgbsa_HY-L001	26	0
O(C[C@@H](C)[C@@H]1OC[C@@]2([C@H](O)[C@@H]3[C@](C)([C@@]4(C)[C@@H]([C@]5(C)[C@H]([C@@](CO)(C)[C@@H](O[C@H]6[C@H](O[C@H]7[C@H](O)[C@@H](O)[C@H](O)CO7)[C@@H](O)[C@H](O)[C@@H](CO)O6)CC5)CC4)CC3)CC2)CC1)[C@H]1[C@H](O)[C@@H](O)[C@H](O)[C@@H](CO)O1	85937	HY-L001-out.14357	/home/hp/project/gtchan-vs/glide-dock_XP_HY-L001	glide-dock_XP_HY-L001_pv.maegz	73	HY-N2241	Hosenkoside F	160896-45-7	Others	Others	C47H80O19	10mM	Inflammation/Immunology	No Development Reported	51139	1	0	OPLS3e	125.13145	1	Untitled Document-1	glide-grid_1	1348	23	-9.7136021	-0.14717579	-0.5947727	-1.8717242	-9.7136021	-0.92945093	0	0	0	-31.556314	-22.795609	0.049638674	-0.012392688	-55.2309	-54.351921	22.887474	1	6	0	-9.7136021	-6.5202188	1	prime_mmgbsa_HY-L001	66	0
O=C(O)CCCN1C[C@H]2C(C#Cc3ccc(-c4onc(Cn5c([C@@H](O)C)ncc5)c4)cc3)[C@H]2C1	86432	HY-L001-out.6033	/home/hp/project/gtchan-vs/glide-dock_XP_HY-L001	glide-dock_XP_HY-L001_pv.maegz	568	HY-131981	TP0586532	2427584-96-9	Bacterial	Anti-infection	C26H28N4O4	10mM	Infection	No Development Reported	51139	1	0	OPLS3e	15.361893	1	Untitled Document-1	glide-grid_1	606	12	-6.4383225	-0.18936242	-0.61346072	-1.422406	-6.4383225	-2.6275282	-0.37097931	0	-0.50301111	-40.148808	-13.621168	0.94911325	-0.04142547	-76.091667	-53.769974	9.2850456	1	8	0	-6.4383225	-1.0620056	1	prime_mmgbsa_HY-L001	34	0
O=C(/C=C/c1ccc(O)cc1)c1c(O)cc(O[C@H]2[C@H](O[C@H]3[C@H](O)[C@@](O)(CO)CO3)[C@@H](O)[C@H](O)[C@@H](CO)O2)cc1	86348	HY-L001-out.15137	/home/hp/project/gtchan-vs/glide-dock_XP_HY-L001	glide-dock_XP_HY-L001_pv.maegz	484	HY-N6987	Licraside	29913-71-1	Others	Others	C26H30O13	10mM	Inflammation/Immunology	No Development Reported	51139	1	0	OPLS3e	41.190784	1	Untitled Document-1	glide-grid_1	1284	17	-6.6932592	-0.17162204	-0.58200663	-1.4352248	-6.6932592	-1.7985463	-0.63999999	0	1.0509095	-32.906208	-18.100119	0.54662108	-0.010821298	-66.889343	-51.006325	15.622654	1	2	0	-6.6932592	-2.1387494	1	prime_mmgbsa_HY-L001	39	0
O=C(O)[C@@H](NC(=O)c1ccc(N2C(=O)N3[C@@H](C2)CNc2nc(N)nc(O)c32)cc1)CCC(=O)O	86139	HY-L001-out.1018	/home/hp/project/gtchan-vs/glide-dock_XP_HY-L001	glide-dock_XP_HY-L001_pv.maegz	275	HY-101943	LY 345899	10538-99-5	Methylenetetrahydrofolate Dehydrogenase (MTHFD)	Metabolic Enzyme/Protease	C20H21N7O7	10mM	Cancer	No Development Reported	51139	0.016030645	0	OPLS3e	27.473894	1	Untitled Document-2	glide-grid_1	317	11	-7.6097121	-0.22381505	-0.72507387	-1.6811988	-7.6097121	-1.4589876	-0.44605228	0	-1.3485383	-44.142391	-12.296231	0.7275902	-0.084673084	-85.399879	-56.438622	5.3838091	1	12	0	-7.6097121	-3.214968	1	prime_mmgbsa_HY-L001	34	0
O=C(NCc1cc(O)ccc1)Nc1scc(-c2ccncc2)n1	86464	HY-L001-out.8963	/home/hp/project/gtchan-vs/glide-dock_XP_HY-L001	glide-dock_XP_HY-L001_pv.maegz	600	HY-15755	RKI-1447	1342278-01-6	ROCK	Cell Cycle/DNA Damage; Cytoskeleton; Stem Cell/Wnt; TGF-beta/Smad	C16H14N4O2S	10mM	Cancer	No Development Reported	51139	0.99900049	0	OPLS3e	29.762659	1	Untitled Document-1	glide-grid_1	165	7	-6.3181491	-0.27470213	-0.78121632	-1.5277858	-6.3181491	-1.4240586	-0.78936309	0	-2.3373997	-43.610897	-9.8919382	1.0563581	-0.044455681	-77.800385	-53.502834	2.8337805	1	8	0	-6.3181491	-0.94914615	1	prime_mmgbsa_HY-L001	23	0
O=C(OC)[C@@H](NC(=O)[C@@H](NC(=O)[C@@H](NC(=O)[C@@H](NC(=O)[C@@H](NC(=O)c1ccc(C(C)(C)C)cc1)Cc1ccccc1)C)CC(C)C)CCCCN(CC)CC)CO	86098	HY-L001-out.474	/home/hp/project/gtchan-vs/glide-dock_XP_HY-L001	glide-dock_XP_HY-L001_pv.maegz	234	HY-100832	UNC3866	1872382-47-2	Histone Methyltransferase	Epigenetics	C43H66N6O8	10mM	Cancer	No Development Reported	51139	1	0	OPLS3e	30.738192	1	Untitled Document-1	glide-grid_1	16	31	-7.9058809	-0.13869967	-0.53378582	-1.5676781	-7.9058809	-2.5491712	-1.1803707	0	-0.52920824	-47.839172	-21.043835	0.62319642	-0.01012383	-105.23192	-68.883003	10.983925	1	1	0	-7.9058809	-3.7396154	1	prime_mmgbsa_HY-L001	57	0
[P@](=O)(O[P@](=O)(OC[C@@H]1[C@H](O)C[C@H](n2c3ncnc(N)c3nc2)O1)O)(OP(=O)(O)O)O	85869	HY-L001-out.6898	/home/hp/project/gtchan-vs/glide-dock_XP_HY-L001	glide-dock_XP_HY-L001_pv.maegz	5	HY-136648A	2'-Deoxyadenosine-5'-triphosphate (trisodium)	54680-12-5	DNA/RNA Synthesis; Endogenous Metabolite	Cell Cycle/DNA Damage; Metabolic Enzyme/Protease	C10H13N5Na3O12P3	10mM	Others	No Development Reported	51139	0.9999972	0	OPLS3e	-33.554928	1	Untitled Document-1	glide-grid_1	61	13	-12.286118	-0.40953726	-1.2725275	-2.7915397	-12.286118	-0.94811141	-0.40675616	0	-0.96265328	-44.798496	-34.368153	0.67498332	-0.065783426	-102.5679	-79.166649	15.94163	1	2	0	-12.286118	-5.1301355	1	prime_mmgbsa_HY-L001	30	0
O=C(O)C(O)(CC(=O)OCc1ccc(O[C@H]2[C@H](O)[C@@H](O)[C@H](O)[C@@H](CO)O2)cc1)CC(=O)OCc1ccc(O[C@H]2[C@H](O)[C@@H](O)[C@H](O)[C@@H](CO)O2)cc1	85885	HY-L001-out.14284	/home/hp/project/gtchan-vs/glide-dock_XP_HY-L001	glide-dock_XP_HY-L001_pv.maegz	21	HY-N2125	Parishin C	174972-80-6	Others	Others	C32H40O19	10mM	Neurological Disease	No Development Reported	51139	1	0	OPLS3e	52.505226	1	Untitled Document-1	glide-grid_1	55	27	-11.158518	-0.21879447	-0.8113839	-2.2625532	-11.158518	-1.6415759	-0.27926075	0	-0.37479693	-48.653145	-21.684507	0.35297412	-0.021250242	-94.499832	-70.337654	0	1	1	0	-11.158518	-4.9423227	1	prime_mmgbsa_HY-L001	51	0
O=C(O)CCCN1C[C@H]2C(C#Cc3ccc(-c4onc(Cn5c([C@@H](O)C)ncc5)c4)cc3)[C@H]2C1	85975	HY-L001-out.6034	/home/hp/project/gtchan-vs/glide-dock_XP_HY-L001	glide-dock_XP_HY-L001_pv.maegz	111	HY-131981	TP0586532	2427584-96-9	Bacterial	Anti-infection	C26H28N4O4	10mM	Infection	No Development Reported	51139	1	0	OPLS3e	13.996349	1	Untitled Document-2	glide-grid_1	933	12	-9.0344782	-0.26571995	-0.86082947	-1.9959697	-9.0344782	-2.3315845	-0.61719894	0	-0.51470721	-43.73658	-10.800264	0.94911325	-0.053245168	-83.852081	-54.536842	11.725274	1	1	0	-9.0344782	-1.8796611	1	prime_mmgbsa_HY-L001	34	0
O=C(O)[C@@H](NC(=O)c1ccc(CCc2c3C(=O)NC(N)=Nc3[nH]c2)cc1)CCC(=O)O	86300	HY-L001-out.2095	/home/hp/project/gtchan-vs/glide-dock_XP_HY-L001	glide-dock_XP_HY-L001_pv.maegz	436	HY-10820A	Pemetrexed (disodium)	150399-23-8	Antifolate; Apoptosis; Autophagy	Apoptosis; Autophagy; Cell Cycle/DNA Damage	C20H19N5Na2O6	10mM	Cancer	Launched	51139	1	0	OPLS3e	30.276102	1	Untitled Document-1	glide-grid_1	14	12	-6.8447895	-0.22079967	-0.69361579	-1.5437099	-6.8447895	-1.5907648	-0.85247213	0	-1.9380894	-45.504303	-18.784199	1.0868556	-0.14416233	-98.364357	-64.288506	4.7347088	1	3	0	-6.8447895	-2.8760779	1	prime_mmgbsa_HY-L001	31	0
P(=O)(OC[C@H](N)[C@H](O)/C=C/CCCCCCCCCCCCC)(O)O	86019	HY-L001-out.2202	/home/hp/project/gtchan-vs/glide-dock_XP_HY-L001	glide-dock_XP_HY-L001_pv.maegz	155	HY-108496	Sphingosine-1-phosphate	26993-30-6	Endogenous Metabolite; LPL Receptor	GPCR/G Protein; Metabolic Enzyme/Protease	C18H38NO5P	10mM	Endocrinology	No Development Reported	51139	1	0	OPLS3e	2.5671821	1	Untitled Document-1	glide-grid_1	129	20	-8.4538851	-0.33815542	-0.98877239	-2.0038242	-8.4538851	-2.553622	-0.4097192	0	-0.87178332	-33.930317	-22.638849	2.1544852	-0.068388499	-78.438293	-56.569168	10.678688	1	25	0	-8.4538851	-3.7736948	1	prime_mmgbsa_HY-L001	25	0
O=C(O)[C@@H](NC(=O)c1ccc(CCc2c3C(=O)NC(N)=Nc3[nH]c2)cc1)CCC(=O)O	86001	HY-L001-out.7103	/home/hp/project/gtchan-vs/glide-dock_XP_HY-L001	glide-dock_XP_HY-L001_pv.maegz	137	HY-13781	Pemetrexed (disodium hemipenta hydrate)	357166-30-4	Antifolate; Apoptosis; Autophagy	Apoptosis; Autophagy; Cell Cycle/DNA Damage	C20H24N5Na2O8.5	10mM	Cancer	Launched	51139	1	0	OPLS3e	26.894138	1	Untitled Document-1	glide-grid_1	12	12	-8.7582636	-0.28252465	-0.88751739	-1.9752568	-8.7582636	-1.5886319	-0.86279655	0	-1.9398042	-48.171085	-19.77873	1.0868556	-0.14268862	-105.1067	-67.949814	8.4274988	1	37	0	-8.7582636	-2.890451	1	prime_mmgbsa_HY-L001	31	0
O(CCCCOc1ccc(-c2[nH]c3c(n2)ccc(C(=N)N)c3)cc1)c1ccc(-c2[nH]c3c(n2)ccc(C(=N)N)c3)cc1	86321	HY-L001-out.4902	/home/hp/project/gtchan-vs/glide-dock_XP_HY-L001	glide-dock_XP_HY-L001_pv.maegz	457	HY-124676A	DB2115 (tertahydrochloride)	1366126-19-3	Apoptosis	Apoptosis	C32H34Cl4N8O2	10mM	Cancer	No Development Reported	51139	1	0	OPLS3e	57.854832	1	Untitled Document-1	glide-grid_1	110	11	-6.779583	-0.16141865	-0.56109554	-1.4309953	-6.779583	-2.3946893	-0.80827081	0	-0.18410471	-51.220413	-15.766495	0.52120697	-0.17074431	-105.20628	-66.986908	7.7522082	1	37	0	-6.779583	-1.5879709	1	prime_mmgbsa_HY-L001	42	0
O=C(O[C@H]1[C@H](O)[C@@H](CO)O[C@]1(O[C@H]1[C@H](O)[C@@H](O)[C@H](O)[C@@H](COC(=O)c2ccc(O)cc2)O1)CO)/C=C/c1cc(OC)c(OC)c(OC)c1	86186	HY-L001-out.14925	/home/hp/project/gtchan-vs/glide-dock_XP_HY-L001	glide-dock_XP_HY-L001_pv.maegz	322	HY-N6076	Tenuifoliside A	139726-35-5	ERK	MAPK/ERK Pathway; Stem Cell/Wnt	C31H38O17	10mM	Neurological Disease	No Development Reported	51139	1	0	OPLS3e	47.032627	1	Untitled Document-1	glide-grid_1	950	22	-7.3109775	-0.15231203	-0.55353862	-1.5008572	-7.3109775	-2.0802529	-0.16	0	-0.27424219	-46.417023	-12.478312	0.38281643	0	-87.832909	-58.895336	0	1	1	0	-7.3109775	-2.4566917	1	prime_mmgbsa_HY-L001	48	0
[P@](=O)(OCC[C@@H]1[C@H](O)[C@@H](O)[C@H](n2c3ncnc(NCc4ccccc4)c3nc2)O1)(O)CP(=O)(O)O	85903	HY-L001-out.421	/home/hp/project/gtchan-vs/glide-dock_XP_HY-L001	glide-dock_XP_HY-L001_pv.maegz	39	HY-100747	PSB-12379	1802226-78-3	CD73	Immunology/Inflammation	C19H25N5O9P2	10mM	Cancer	No Development Reported	51139	0.9999972	0	OPLS3e	21.647249	1	Untitled Document-1	glide-grid_1	82	15	-10.487605	-0.29964587	-0.98016149	-2.3022621	-10.487605	-1.4249887	-0.44381869	0	-0.74737012	-38.059624	-30.532715	0.73534226	-0.074920438	-100.07027	-68.592339	15.857365	1	13	0	-10.487605	-4.527143	1	prime_mmgbsa_HY-L001	35	0
O=C(Nc1c2c(C(=O)NC2)ccc1)CN1CCN(C(=O)[C@@H]2[C@@H](O)[C@@H](O)[C@H](n3c4ncnc(N)c4nc3)O2)CC1	86006	HY-L001-out.2268	/home/hp/project/gtchan-vs/glide-dock_XP_HY-L001	glide-dock_XP_HY-L001_pv.maegz	142	HY-108631	EB-47 (dihydrochloride)	1190332-25-2	PARP	Cell Cycle/DNA Damage; Epigenetics	C24H29Cl2N9O6	10mM	Inflammation/Immunology	No Development Reported	51139	0.9999972	0	OPLS3e	60.816681	1	Untitled Document-1	glide-grid_1	35	9	-8.680932	-0.222588	-0.754843	-1.8614383	-8.680932	-1.3223968	-0.8331331	0	-1.7635618	-50.105759	-10.954716	0.42896035	-0.11756045	-95.151619	-61.060474	9.1703119	1	1	0	-8.680932	-2.3491299	1	prime_mmgbsa_HY-L001	39	0
S(=O)(=O)(O)c1c2c(c(NCCNC(=O)CC[C@H](NC(=O)OCC3c4c(-c5c3cccc5)cccc4)C(=O)O)ccc2)ccc1	86017	HY-L001-out.17170	/home/hp/project/gtchan-vs/glide-dock_XP_HY-L001	glide-dock_XP_HY-L001_pv.maegz	153	HY-W048913	N2-(((9H-Fluoren-9-yl)methoxy)carbonyl)-N2-(2-((5-sulfonaphthalen-1-yl)amino)ethyl)-L-glutamine	193475-66-0	Others	Others	C32H31N3O8S	10mM	Others	No Development Reported	51139	1	0	OPLS3e	32.641724	1	Untitled Document-1	glide-grid_1	378	17	-8.4567537	-0.19219895	-0.6785292	-1.767646	-8.4567537	-1.7869353	-0.094952889	0	-0.94367814	-61.082829	-9.571063	0.64370114	-0.050553344	-107.94758	-70.653893	18.381931	1	39	0	-8.4567537	-1.3130858	1	prime_mmgbsa_HY-L001	44	0
O=[N+]([O-])c1c(-c2oc(/C=C\3/C(=O)N(c4ccc(C(=O)O)cc4)N=C/3C)cc2)cc(C)c(C)c1	86512	HY-L001-out.7162	/home/hp/project/gtchan-vs/glide-dock_XP_HY-L001	glide-dock_XP_HY-L001_pv.maegz	648	HY-13823	C646	328968-36-1	Apoptosis; Autophagy; Epigenetic Reader Domain; Histone Acetyltransferase	Apoptosis; Autophagy; Epigenetics	C24H19N3O6	10mM	Cancer	No Development Reported	51139	1	0	OPLS3e	30.277494	1	Untitled Document-1	glide-grid_1	1232	6	-6.1806974	-0.18729387	-0.60075152	-1.3745551	-6.1806974	-1.7756371	-0.1008369	0	-0.81747961	-49.085857	-8.7328711	0.40338331	-0.024819311	-79.06781	-57.818729	7.8322206	1	28	0	-6.1806974	-1.0262498	1	prime_mmgbsa_HY-L001	33	0
O=C(Nc1cc(-c2n(C3CC3)cnn2)ccc1)c1nccc(-n2cc(C3CC3)nc2)c1	86227	HY-L001-out.476	/home/hp/project/gtchan-vs/glide-dock_XP_HY-L001	glide-dock_XP_HY-L001_pv.maegz	363	HY-100844	GS-444217	1262041-49-5	Apoptosis; MAP3K	Apoptosis; MAPK/ERK Pathway	C23H21N7O	10mM	Cancer	No Development Reported	51139	1	0	OPLS3e	51.290215	1	Untitled Document-1	glide-grid_1	224	7	-7.0777588	-0.2283148	-0.7172237	-1.5962515	-7.0777588	-2.4967804	-0.31999999	0	-1.8173519	-50.921345	-3.1277606	0.81494159	-0.22466299	-76.24176	-54.049107	5.5079322	1	3	0	-7.0777588	0	1	prime_mmgbsa_HY-L001	31	0
O=C(Nc1cc(C(=O)Nc2ccc(NC(=O)c3nc(-c4n[nH]cc4)ccc3)cc2)ccc1)C=C	86240	HY-L001-out.1182	/home/hp/project/gtchan-vs/glide-dock_XP_HY-L001	glide-dock_XP_HY-L001_pv.maegz	376	HY-103017A	JH-X-119-01	2227368-54-7	IRAK	Immunology/Inflammation	C25H20N6O3	10mM	Cancer; Infection; Inflammation/Immunology	No Development Reported	51139	0.5	0	OPLS3e	58.951538	1	Untitled Document-2	glide-grid_1	462	10	-7.035264	-0.20691954	-0.67033893	-1.5542872	-7.035264	-2.3140097	-0.3920866	0	-1.1770999	-49.883633	-7.9634142	0.98011458	0	-90.102226	-57.847046	7.6540375	1	29	0	-7.035264	-1.7618594	1	prime_mmgbsa_HY-L001	34	0
S(CC[C@H](NC(=O)[C@@H](NC(=O)CNC(=O)[C@@H](NC(=O)[C@@H](NC(=O)[C@@H](N)CC(=O)O)Cc1ccc(O)cc1)CCSC)Cc1c2c([nH]c1)cccc2)C(=O)N[C@H](C(=O)N[C@H](C(=O)N)Cc1ccccc1)CC(=O)O)C	86573	HY-L001-out.15529	/home/hp/project/gtchan-vs/glide-dock_XP_HY-L001	glide-dock_XP_HY-L001_pv.maegz	709	HY-P0196	Cholecystokinin Octapeptide desulfated	25679-24-7	Others	Others	C49H62N10O13S2	10mM	Metabolic Disease	No Development Reported	51139	1	0	OPLS3e	12.623623	1	Untitled Document-1	glide-grid_1	30	41	-6.0045128	-0.08114206	-0.34066167	-1.1320586	-6.0045128	-0.97283179	-1.2005867	0	-0.65571111	-49.634811	-15.52387	0.43059319	-0.13472855	-81.068336	-65.158684	9.2153044	1	2	0	-6.0045128	-1.8040451	1	prime_mmgbsa_HY-L001	74	0
O=[N+]([O-])c1ccc(NC(=O)[C@@H](NC(=O)[C@@H](NC(=O)[C@@H](NC(=O)[C@@H](NC(=O)C)CCCNC(=N)N)CCC(=O)O)[C@H](O)C)Cc2ccccc2)cc1	86184	HY-L001-out.15616	/home/hp/project/gtchan-vs/glide-dock_XP_HY-L001	glide-dock_XP_HY-L001_pv.maegz	320	HY-P1347A	RETF-4NA (TFA)		Others	Others	C34H44F3N9O12	10mM	Metabolic Disease	No Development Reported	51139	1	0	OPLS3e	26.527632	1	Untitled Document-1	glide-grid_1	63	28	-7.3182507	-0.14349511	-0.53214157	-1.4838827	-7.3182507	-1.781327	-1.4436967	0	-0.41651452	-44.679024	-20.177677	0.78989589	-0.039601568	-86.103615	-64.856705	14.398109	1	1	0	-7.3182507	-4.3748469	1	prime_mmgbsa_HY-L001	51	0
O(C)c1c(O)ccc([C@@H]2[C@@H](CO)Oc3c(O2)cc([C@@H]2[C@@H](O)C(=O)c4c(O)cc(O)cc4O2)cc3)c1	86103	HY-L001-out.7063	/home/hp/project/gtchan-vs/glide-dock_XP_HY-L001	glide-dock_XP_HY-L001_pv.maegz	239	HY-13748	Silibinin	22888-70-6	Autophagy; Reactive Oxygen Species	Autophagy; Immunology/Inflammation; Metabolic Enzyme/Protease; NF-κB	C25H22O10	10mM	Cancer	Launched	51139	1	0	OPLS3e	44.044746	1	Untitled Document-1	glide-grid_1	1101	9	-7.836823	-0.22390923	-0.73242193	-1.7203566	-7.836823	-2.3218191	-0.060870286	0	-0.23410967	-40.43856	-11.43107	0.26157674	-0.011624013	-54.533043	-51.869629	4.6029377	1	11	0	-7.836823	-2.521004	1	prime_mmgbsa_HY-L001	35	0
O(C)c1c(O)ccc([C@@H]2[C@@H](CO)Oc3c(O2)cc([C@@H]2[C@@H](O)C(=O)c4c(O)cc(O)cc4O2)cc3)c1	86104	HY-L001-out.13792	/home/hp/project/gtchan-vs/glide-dock_XP_HY-L001	glide-dock_XP_HY-L001_pv.maegz	240	HY-N0779A	Silybin	802918-57-6	Apoptosis	Apoptosis	C25H22O10	10mM	Cancer; Inflammation/Immunology	Phase 4	51139	1	0	OPLS3e	44.044746	1	Untitled Document-1	glide-grid_1	1102	9	-7.836823	-0.22390923	-0.73242193	-1.7203566	-7.836823	-2.3218191	-0.060870286	0	-0.23410967	-40.43856	-11.43107	0.26157674	-0.011624013	-54.533043	-51.869629	4.6029377	1	11	0	-7.836823	-2.521004	1	prime_mmgbsa_HY-L001	35	0
Clc1c(C#N)ccc(-c2nn(C[C@@H](NC(=O)c3[nH]nc([C@H](O)C)c3)C)cc2)c1	85972	HY-L001-out.9474	/home/hp/project/gtchan-vs/glide-dock_XP_HY-L001	glide-dock_XP_HY-L001_pv.maegz	108	HY-16985	Darolutamide	1297538-32-9	Androgen Receptor	Others	C19H19ClN6O2	10mM	Cancer	Launched	51139	0.5	0	OPLS3e	19.818295	1	Untitled Document-2	glide-grid_1	1442	8	-9.1211491	-0.32575533	-0.98918509	-2.1054292	-9.1211491	-2.1882064	-0.17418593	0	-1.1721559	-40.335163	-15.350654	0.86197102	-0.068949476	-83.310699	-55.685818	2.9084589	1	1	0	-9.1211491	-3.4705751	1	prime_mmgbsa_HY-L001	28	0
Clc1c(C)c(NC(=O)NC[C@@H](N)C(=O)O)cc(S(=O)(=O)O)c1	86033	HY-L001-out.2419	/home/hp/project/gtchan-vs/glide-dock_XP_HY-L001	glide-dock_XP_HY-L001_pv.maegz	169	HY-109106B	(Rac)-Upacicalcet	2649575-19-7	CaSR	GPCR/G Protein	C11H14ClN3O6S	10mM	Endocrinology	No Development Reported	51139	1	0	OPLS3e	16.248203	1	Untitled Document-1	glide-grid_1	367	9	-8.3632736	-0.38014883	-1.065192	-2.0442894	-8.3632736	-0.66000003	-0.5825302	0	-1.7976327	-31.253044	-20.165932	1.0791976	-0.19122882	-82.051979	-51.418976	6.7071409	1	1	0	-8.3632736	-3.1042376	1	prime_mmgbsa_HY-L001	22	0
Fc1ccc(CN2C(=O)N(c3[nH]nc(C(=O)NCc4cnccc4)c3)C=N2)cc1	86341	HY-L001-out.7320	/home/hp/project/gtchan-vs/glide-dock_XP_HY-L001	glide-dock_XP_HY-L001_pv.maegz	477	HY-139077	SCD1 inhibitor-3	1282606-48-7	Stearoyl-CoA Desaturase (SCD)	Metabolic Enzyme/Protease	C19H16FN7O2	10mM	Cancer; Metabolic Disease	No Development Reported	51139	1	0	OPLS3e	31.654291	1	Untitled Document-1	glide-grid_1	1258	7	-6.7130585	-0.23148479	-0.71119457	-1.5371202	-6.7130585	-1.0886265	-0.31999999	0	-1.8198515	-40.473335	-6.5960579	0.75741613	-0.05877018	-73.033646	-47.069393	11.627723	1	1	0	-6.7130585	-0.89510137	1	prime_mmgbsa_HY-L001	29	0
O=C(OCC1c2c(-c3c1cccc3)cccc2)N[C@H](C(=O)O)CCCCNC(=N)N	86462	HY-L001-out.17259	/home/hp/project/gtchan-vs/glide-dock_XP_HY-L001	glide-dock_XP_HY-L001_pv.maegz	598	HY-W089229	N2-(((9H-Fluoren-9-yl)methoxy)carbonyl)-N6-carbamimidoyl-L-lysine	776277-76-0	Others	Others	C22H26N4O4	10mM	Others	No Development Reported	51139	1	0	OPLS3e	20.389475	1	Untitled Document-1	glide-grid_1	1170	13	-6.3268089	-0.21089363	-0.65529555	-1.4375199	-6.3268089	-1.8814732	-0.81545728	0	-0.84784132	-39.019279	-12.382375	1.2862172	-0.044374194	-67.287682	-51.401653	9.9243631	1	4	0	-6.3268089	-1.625	1	prime_mmgbsa_HY-L001	30	0
O=C(OC)[C@@H](NC(=O)[C@@H](NC(=O)[C@@H](NC(=O)[C@@H](NC(=O)[C@@H](NC(=O)c1ccc(C(C)(C)C)cc1)Cc1ccccc1)C)CC(C)C)CCCC[N@@](C)[C@H]1[C@H]2C[C@H](C1)CC2)CO	86159	HY-L001-out.5203	/home/hp/project/gtchan-vs/glide-dock_XP_HY-L001	glide-dock_XP_HY-L001_pv.maegz	295	HY-126327A	UNC4976 (TFA)		Histone Methyltransferase	Epigenetics	C49H71F3N6O10	10mM	Cancer	No Development Reported	51139	1	2	OPLS3e	79.334518	0	Untitled Document-1	glide-grid_1	4	30	-7.4535112	-0.12218871	-0.48099551	-1.4583634	-7.4535112	-2.3990593	-1.6253651	0	-0.49018788	-55.961731	-19.020435	0.52092165	-0.012639887	-104.50906	-74.982162	39.964264	1	1	0	-7.4535112	-3.7466145	1	prime_mmgbsa_HY-L001	61	0
O=C[C@H](O)[C@@H](O)[C@H](O)[C@H](O)CO[C@@H]1[C@H](O)[C@@H](O)[C@@H](O)[C@@H](CO)O1	85887	HY-L001-out.2025	/home/hp/project/gtchan-vs/glide-dock_XP_HY-L001	glide-dock_XP_HY-L001_pv.maegz	23	HY-107824	D-Melibiose	585-99-9	Endogenous Metabolite	Metabolic Enzyme/Protease	C12H22O11	10mM	Inflammation/Immunology	No Development Reported	51139	1	0	OPLS3e	15.346167	1	Untitled Document-1	glide-grid_1	542	16	-11.079721	-0.48172703	-1.3699676	-2.6791773	-11.079721	-0.98164874	-0.31999999	0	-1.1728749	-32.468647	-25.120205	1.1327869	-0.023563607	-78.627815	-57.588852	14.432631	1	4	0	-11.079721	-5.8587084	1	prime_mmgbsa_HY-L001	23	0
P(=O)(OCC[N@@](CCCOc1cc2ncnc(Nc3[nH]nc(CC(=O)Nc4cc(F)ccc4)c3)c2cc1)CC)(O)O	86541	HY-L001-out.679	/home/hp/project/gtchan-vs/glide-dock_XP_HY-L001	glide-dock_XP_HY-L001_pv.maegz	677	HY-10127	Barasertib	722543-31-9	Apoptosis; Aurora Kinase	Apoptosis; Cell Cycle/DNA Damage; Epigenetics	C26H31FN7O6P	10mM	Cancer	Phase 3	51139	0.15739708	0	OPLS3e	40.371315	1	Untitled Document-2	glide-grid_1	598	18	-6.0936174	-0.14862482	-0.51249063	-1.2927812	-6.0936174	-1.9765952	-0.25297669	0	-0.21681502	-55.745647	-13.161826	0.74291444	0	-92.054527	-68.907471	16.874498	1	2	0	-6.0936174	-2.6527519	1	prime_mmgbsa_HY-L001	41	0
S(CC[C@H](NC(=O)[C@@H](N)Cc1c2c([nH]c1)cccc2)C(=O)N[C@H](C(=O)N[C@H](C(=O)N)Cc1ccccc1)CC(=O)O)C	86123	HY-L001-out.5060	/home/hp/project/gtchan-vs/glide-dock_XP_HY-L001	glide-dock_XP_HY-L001_pv.maegz	259	HY-125556	Tetragastrin	1947-37-1	Cholecystokinin Receptor	GPCR/G Protein; Neuronal Signaling	C29H36N6O6S	10mM	Metabolic Disease	No Development Reported	51139	1	0	OPLS3e	15.82191	1	Untitled Document-1	glide-grid_1	623	20	-7.7061329	-0.18347935	-0.63777912	-1.6265661	-7.7061329	-1.9258918	-1.0917361	0	-0.26234964	-46.522835	-13.065527	0.77003318	-0.020573253	-75.10466	-59.58836	14.059655	1	3	0	-7.7061329	-3.0786204	1	prime_mmgbsa_HY-L001	42	0
S(C(F)F)CC(=O)N[C@]1(OC)C(=O)N2C(C(=O)O)=C(CSc3n(CCO)nnn3)CO[C@H]12	86116	HY-L001-out.11802	/home/hp/project/gtchan-vs/glide-dock_XP_HY-L001	glide-dock_XP_HY-L001_pv.maegz	252	HY-B0706A	Flomoxef (sodium)	92823-03-5	Antibiotic; Bacterial	Anti-infection	C15H17F2N6NaO7S2	10mM	Infection	Launched	51139	1	0	OPLS3e	25.255333	1	Untitled Document-1	glide-grid_1	507	14	-7.755105	-0.24234703	-0.76940387	-1.7365794	-7.755105	-1.2100326	-0.85718399	0	-1.374876	-40.891312	-13.196839	0.82734627	-0.02425039	-66.555725	-54.08815	9.6314001	1	19	0	-7.755105	-1.8843441	1	prime_mmgbsa_HY-L001	32	0
[P@](=O)(O[P@](=O)(O)CP(=O)(O)O)(OC[C@@H]1[C@@H](O)[C@@H](O)[C@H](n2c3ncnc(N)c3nc2)O1)O	85896	HY-L001-out.1782	/home/hp/project/gtchan-vs/glide-dock_XP_HY-L001	glide-dock_XP_HY-L001_pv.maegz	32	HY-106723A	AMP-PCP (disodium)	7414-56-4	HSP	Cell Cycle/DNA Damage; Metabolic Enzyme/Protease	C11H16N5Na2O12P3	10mM	Cancer	No Development Reported	51139	0.9999972	0	OPLS3e	-16.502659	1	Untitled Document-1	glide-grid_1	175	14	-10.731779	-0.34618643	-1.0875033	-2.4203451	-10.731779	-1.1637471	-0.051457454	0	-0.5956533	-38.600948	-34.800129	0.44872361	-0.085753061	-90.737839	-73.401077	21.08819	1	24	0	-10.731779	-5.7187219	1	prime_mmgbsa_HY-L001	31	0
O=C(NN)CCCCCNC(=O)CCCC[C@@H]1SC[C@@H]2NC(=O)N[C@H]12	86286	HY-L001-out.980	/home/hp/project/gtchan-vs/glide-dock_XP_HY-L001	glide-dock_XP_HY-L001_pv.maegz	422	HY-101885	Biotin LC hydrazide	109276-34-8	Biochemical Assay Reagents; Others	Others	C16H29N5O3S	10mM	Others	No Development Reported	51139	1	0	OPLS3e	-9.1966515	1	Untitled Document-1	glide-grid_1	641	13	-6.9011202	-0.27604482	-0.8071599	-1.6357722	-6.9011202	-1.586625	-0.80338323	0	-1.5080422	-39.86824	-14.888226	1.5385797	-0.10416701	-74.44783	-54.756466	4.291584	1	9	0	-6.9011202	-2.8104177	1	prime_mmgbsa_HY-L001	25	0
[P@](=O)(O[P@@](=O)(O[C@@H]1[C@H](O)[C@@H](O)[C@H](O)[C@@H](CO)O1)O)(OC[C@@H]1[C@@H](O)[C@@H](O)[C@H](N2C(=O)NC(=O)C=C2)O1)O	85878	HY-L001-out.15160	/home/hp/project/gtchan-vs/glide-dock_XP_HY-L001	glide-dock_XP_HY-L001_pv.maegz	14	HY-N7032	Uridine 5′-diphosphoglucose (disodium salt)	28053-08-9	Endogenous Metabolite; P2Y Receptor	GPCR/G Protein; Metabolic Enzyme/Protease	C15H22N2Na2O17P2	10mM	Neurological Disease	No Development Reported	51139	0.99953705	0	OPLS3e	7.9974918	1	Untitled Document-1	glide-grid_1	154	17	-11.375618	-0.3159894	-1.0433739	-2.4818525	-11.375618	-0.95277846	-0.49483395	0	-0.12966682	-52.66851	-23.323622	0.49827254	-0.058286857	-90.728615	-75.992134	18.003832	1	26	0	-11.375618	-6.166575	1	prime_mmgbsa_HY-L001	36	0
O(CC(CO[C@H]1[C@H](O)[C@@H](O)[C@H](O[C@@H]2[C@H](O)[C@@H](O)[C@H](O)[C@@H](CO)O2)[C@@H](CO)O1)(CCCCCCCCCC)CCCCCCCCCC)[C@H]1[C@H](O)[C@@H](O)[C@H](O[C@@H]2[C@H](O)[C@@H](O)[C@H](O)[C@@H](CO)O2)[C@@H](CO)O1	86038	HY-L001-out.7159	/home/hp/project/gtchan-vs/glide-dock_XP_HY-L001	glide-dock_XP_HY-L001_pv.maegz	174	HY-138193	Lauryl maltose neopentyl glycol	1257852-96-2	Others	Others	C47H88O22	10mM	Others	No Development Reported	51139	1	0	OPLS3e	46.992813	1	Untitled Document-1	glide-grid_1	790	46	-8.3089008	-0.12041885	-0.49390587	-1.5874536	-8.3089008	-1.2528908	-0.28765199	0	-0.045767818	-41.225182	-13.562284	0.43878636	-0.031962413	-64.079185	-54.787464	0	1	25	0	-8.3089008	-2.5538499	1	prime_mmgbsa_HY-L001	69	0
O=C(Nc1c(N)cccc1)CCCCCC(=O)Nc1ccc(C)cc1	86071	HY-L001-out.10147	/home/hp/project/gtchan-vs/glide-dock_XP_HY-L001	glide-dock_XP_HY-L001_pv.maegz	207	HY-19348	Pimelic Diphenylamide 106	937039-45-7	HDAC	Cell Cycle/DNA Damage; Epigenetics	C20H25N3O2	10mM	Cancer	No Development Reported	51139	1	0	OPLS3e	28.759201	1	Untitled Document-1	glide-grid_1	652	10	-8.0933886	-0.32373554	-0.94660848	-1.9183756	-8.0933886	-2.2687159	-0.82685471	0	-1.3765651	-40.770405	-10.307062	1.6425666	-0.046190374	-72.607208	-51.077469	7.9878116	1	34	0	-8.0933886	-1.8846562	1	prime_mmgbsa_HY-L001	25	0
Fc1c(OCCCCCC[N@]2[C@H](CO)[C@@H](O)[C@H](O)[C@@H](O)C2)cc(F)cc1	86132	HY-L001-out.3917	/home/hp/project/gtchan-vs/glide-dock_XP_HY-L001	glide-dock_XP_HY-L001_pv.maegz	268	HY-117721	IHVR-11029	1383152-30-4	Glucokinase	Metabolic Enzyme/Protease	C18H27F2NO5	10mM	Infection; Inflammation/Immunology	No Development Reported	51139	1	0	OPLS3e	29.448582	1	Untitled Document-1	glide-grid_1	765	13	-7.6501894	-0.29423806	-0.87167913	-1.7966219	-7.6501894	-1.6728196	0	0	-1.0068873	-36.704258	-14.448173	1.0982144	-0.031024884	-77.879181	-51.152431	3.8123786	1	6	0	-7.6501894	-2.8872461	1	prime_mmgbsa_HY-L001	26	0
O=C(NCCN)Cc1ccc(NC(=O)Cc2ccc(Nc3ncnc4n([C@H]5[C@@H](O)[C@@H](O)[C@@H](CO)O5)cnc34)cc2)cc1	86049	HY-L001-out.5367	/home/hp/project/gtchan-vs/glide-dock_XP_HY-L001	glide-dock_XP_HY-L001_pv.maegz	185	HY-128064	Adenosine amine congener	96760-69-9	Adenosine Receptor	GPCR/G Protein	C28H32N8O6	10mM	Inflammation/Immunology; Neurological Disease	No Development Reported	51139	0.9999972	0	OPLS3e	45.511215	1	Untitled Document-1	glide-grid_1	155	16	-8.2476149	-0.19637178	-0.68259352	-1.740859	-8.2476149	-1.6522179	-0.62425297	0	-1.6489208	-42.433296	-23.18553	0.65737772	-0.0091988016	-97.918266	-65.618828	15.08671	1	7	0	-8.2476149	-1.8866688	1	prime_mmgbsa_HY-L001	42	0
FC(F)(C(=O)N[C@H]([C@H](Oc1cc2c(n(-c3cc(C(=O)N[C@H]4COCC4)ccc3)nc2)cc1)c1cc2OCCOc2cc1)C)C	86466	HY-L001-out.2830	/home/hp/project/gtchan-vs/glide-dock_XP_HY-L001	glide-dock_XP_HY-L001_pv.maegz	602	HY-111453	Velsecorat	1196509-60-0	Glucocorticoid Receptor	Immunology/Inflammation	C32H32F2N4O6	10mM	Inflammation/Immunology; Endocrinology	Phase 2	51139	1	0	OPLS3e	51.925941	1	Untitled Document-1	glide-grid_1	311	11	-6.2930522	-0.14302391	-0.50492424	-1.3153852	-6.2930522	-2.1609554	-0.56323206	0	-1.385422	-35.698536	-7.4246888	0.44969106	-0.027094562	-72.561218	-43.123226	5.7209187	1	14	0	-6.2930522	-0.69999999	1	prime_mmgbsa_HY-L001	44	0
O=C(N[C@H](C)c1ccccc1)[C@@H](NC(=O)[C@@H](CC(=O)NO)CCCc1cc(C)c(-c2ccccc2)cc1)C(C)(C)C	86169	HY-L001-out.1871	/home/hp/project/gtchan-vs/glide-dock_XP_HY-L001	glide-dock_XP_HY-L001_pv.maegz	305	HY-107394	UK 356618	230961-08-7	MMP	Metabolic Enzyme/Protease	C34H43N3O4	10mM	Cancer; Inflammation/Immunology	No Development Reported	51139	1	0	OPLS3e	38.390926	1	Untitled Document-1	glide-grid_1	128	17	-7.3877764	-0.18018967	-0.62133312	-1.5673413	-7.3877764	-3.0103011	-0.60799998	0	-0.40152317	-54.774372	-11.18736	0.85794026	0	-100.56115	-65.961731	6.0624132	1	12	0	-7.3877764	-2.9705448	1	prime_mmgbsa_HY-L001	41	0
O(CCCCCCNC[C@H](O)c1cc(CO)c(O)cc1)CCCCc1ccccc1	86434	HY-L001-out.7689	/home/hp/project/gtchan-vs/glide-dock_XP_HY-L001	glide-dock_XP_HY-L001_pv.maegz	570	HY-14302	Salmeterol	89365-50-4	Adrenergic Receptor	GPCR/G Protein; Neuronal Signaling	C25H37NO4	10mM	Endocrinology; Inflammation/Immunology	Launched	51139	1	0	OPLS3e	28.667082	1	Untitled Document-1	glide-grid_1	337	19	-6.4330945	-0.21443647	-0.66630399	-1.4616691	-6.4330945	-2.2004189	-1.008	0	-0.57568926	-41.520878	-12.219455	1.7152754	0	-81.681633	-53.740334	7.3345547	1	42	0	-6.4330945	-2.1690991	1	prime_mmgbsa_HY-L001	30	0
[P@](=O)(O[P@@](=O)(OC[C@@H]1[C@H](O)[C@@H](O)[C@H](n2c3ncnc(N)c3nc2)O1)O)(OP(=O)(O)O)O	85900	HY-L001-out.12685	/home/hp/project/gtchan-vs/glide-dock_XP_HY-L001	glide-dock_XP_HY-L001_pv.maegz	36	HY-B2176A	ATP (disodium trihydrate)	51963-61-2	Endogenous Metabolite	Metabolic Enzyme/Protease	C10H20N5Na2O16P3	10mM	Metabolic Disease; Inflammation/Immunology; Cancer	Launched	51139	0.9999972	0	OPLS3e	-22.995987	1	Untitled Document-1	glide-grid_1	143	14	-10.669029	-0.34416223	-1.0811446	-2.406193	-10.669029	-1.0327932	-0.18809386	0	-0.76130563	-40.244347	-28.801962	0.63646555	-0.047416106	-91.239304	-69.04631	15.103411	1	17	0	-10.669029	-4.6659188	1	prime_mmgbsa_HY-L001	31	0
[P@@](=O)(O[P@@](=O)(OC[C@@H]1[C@H](O)[C@H](O)[C@H](n2c3ncnc(N)c3nc2)O1)O)(OP(=O)(O)O)O	85955	HY-L001-out.16354	/home/hp/project/gtchan-vs/glide-dock_XP_HY-L001	glide-dock_XP_HY-L001_pv.maegz	91	HY-W010735	ATP (disodium salt hydrate)	34369-07-8	Endogenous Metabolite	Metabolic Enzyme/Protease	C10H16N5O13Na2P3.xH2O	3mg/mL	Metabolic Disease; Inflammation/Immunology; Cancer	Launched	51139	0.9999972	0	OPLS3e	-20.077394	1	Untitled Document-1	glide-grid_1	639	14	-9.3947477	-0.30305636	-0.9520154	-2.1188035	-9.3947477	-0.95237809	-0.27267584	0	-0.1669562	-36.383068	-29.73431	0.44552588	-0.046855085	-79.448425	-66.117378	14.421839	1	41	0	-9.3947477	-5.0202098	1	prime_mmgbsa_HY-L001	31	0
O=C(OCC1c2c(-c3c1cccc3)cccc2)N[C@H](C(=O)N[C@H](C(=O)Nc1ccc(COC(=O)NC=2C(=O)NC(=O)NC=2NC[C@H](O)[C@H](O)[C@H](O)CO)cc1)CCCNC(=O)N)C(C)C	86055	HY-L001-out.5957	/home/hp/project/gtchan-vs/glide-dock_XP_HY-L001	glide-dock_XP_HY-L001_pv.maegz	191	HY-131296	5-A-RU-PABC-Val-Cit-Fmoc	2677841-58-4	Others	Others	C43H53N9O13	10mM	Inflammation/Immunology	No Development Reported	51139	0.98303491	0	OPLS3e	62.254929	1	Untitled Document-1	glide-grid_1	1015	32	-8.2200222	-0.12646188	-0.50846857	-1.5885983	-8.2200222	-0.58600783	-0.92759895	0	-0.12405299	-56.921547	-12.448745	0.45683488	-0.12327324	-93.382339	-69.370293	17.115038	1	7	0	-8.2200222	-3.658937	1	prime_mmgbsa_HY-L001	65	0
S(=O)(=O)(O)[C@H]1C(=O)N(OC(=O)CCCCCNC(=O)CCCC[C@@H]2SC[C@@H]3NC(=O)N[C@H]23)C(=O)C1	86228	HY-L001-out.12813	/home/hp/project/gtchan-vs/glide-dock_XP_HY-L001	glide-dock_XP_HY-L001_pv.maegz	364	HY-D0799	Sulfo-NHS-LC-Biotin (sodium)	191671-46-2	Fluorescent Dye; Others	Others	C20H29N4NaO9S2	10mM	Others	No Development Reported	51139	0.99994999	0	OPLS3e	-8.3958855	1	Untitled Document-1	glide-grid_1	56	16	-7.0776124	-0.20221749	-0.66146684	-1.5536929	-7.0776124	-2.0646391	-0.85404605	0	-0.31844243	-49.159897	-18.227259	1.0110129	-0.22143814	-95.137741	-67.387154	7.3748531	1	3	0	-7.0776124	-2.040205	1	prime_mmgbsa_HY-L001	35	0
O=C(NCC(=O)NCCCCCC(=O)NCCCOCCOCCOCCCNC(=O)CCCC[C@@H]1SC[C@@H]2NC(=O)N[C@H]12)[C@@H](NC(=O)CN=[N+]=[N-])CCCNC(=N)N	86340	HY-L001-out.5988	/home/hp/project/gtchan-vs/glide-dock_XP_HY-L001	glide-dock_XP_HY-L001_pv.maegz	476	HY-131455A	Biotin-C1-PEG3-C3-amido-C5-Gly-Arg-Gly-N3 (TFA)		Biochemical Assay Reagents; Others	Others	C38H66F3N13O11S	10mM	Others	No Development Reported	51139	1	0	OPLS3e	-2.3193359	1	Untitled Document-1	glide-grid_1	176	41	-6.7195077	-0.11388996	-0.4433732	-1.3233793	-6.7195077	-1.4766078	-0.66095155	0	-0.55762851	-69.859673	-20.607777	0.98425168	-0.27882805	-124.0001	-90.467445	20.014902	1	1	0	-6.7195077	-1.5005406	1	prime_mmgbsa_HY-L001	59	0
O(C[C@@H]1[C@@H](O)[C@H](O)[C@@H](O)[C@H](OC2=C(c3cc(OCCO)c(OCCO)cc3)Oc3c(c(O)cc(OCCO)c3)C2=O)O1)[C@H]1[C@H](O)[C@H](O)[C@@H](O)[C@H](C)O1	85875	HY-L001-out.13141	/home/hp/project/gtchan-vs/glide-dock_XP_HY-L001	glide-dock_XP_HY-L001_pv.maegz	11	HY-N0139	Troxerutin	7085-55-4	NOD-like Receptor (NLR)	Immunology/Inflammation	C33H42O19	10mM	Cancer; Metabolic Disease; Inflammation/Immunology; Neurological Disease	Launched	51139	1	0	OPLS3e	56.355305	1	Untitled Document-1	glide-grid_1	796	25	-11.471082	-0.22059771	-0.82338345	-2.316808	-11.471082	-1.7374277	-0.1388405	0	0.23199221	-37.468754	-28.035088	0.39721265	0	-71.973053	-65.503845	0	1	2	0	-11.471082	-1.7327821	1	prime_mmgbsa_HY-L001	52	0
[P@@](=O)(OP(=O)(O)O)(OCCc1c(C)[n+](CC=2C(=O)NC(C)=NC=2)cs1)O	86207	HY-L001-out.3292	/home/hp/project/gtchan-vs/glide-dock_XP_HY-L001	glide-dock_XP_HY-L001_pv.maegz	343	HY-112889B	Oxythiamine diphosphate (ammonium)		Others	Others	N/A	3mg/mL	Metabolic Disease	No Development Reported	51139	0.83915806	0	OPLS3e	-14.529305	1	Untitled Document-1	glide-grid_1	977	11	-7.2051654	-0.27712175	-0.82097208	-1.6921095	-7.2051654	-1.3225985	-0.17840506	0	-0.78923011	-33.585831	-22.664959	0.87358892	-0.019453866	-72.735039	-56.25079	10.145979	1	19	0	-7.2051654	-3.5049551	1	prime_mmgbsa_HY-L001	26	0
O=C(O)[C@@H](NC(=O)[C@@H](NC(=O)[C@@H](N)CCCCN)Cc1c2c([nH]c1)cccc2)CCCCN	86028	HY-L001-out.15617	/home/hp/project/gtchan-vs/glide-dock_XP_HY-L001	glide-dock_XP_HY-L001_pv.maegz	164	HY-P1350	H-Lys-Trp-Lys-OH	38579-27-0	Bacterial	Anti-infection	C23H36N6O4	10mM	Infection	No Development Reported	51139	1	0	OPLS3e	17.260389	1	Untitled Document-1	glide-grid_1	41	18	-8.409955	-0.25484714	-0.81743091	-1.8703305	-8.409955	-2.3080909	-1.6295347	0	-0.61423999	-41.132179	-20.615707	1.3285229	-0.025773715	-87.833717	-61.747887	10.222298	1	7	0	-8.409955	-4.4853511	1	prime_mmgbsa_HY-L001	33	0
[P@@](=O)(OP(=O)(O)O)(OCCc1c(C)[n+](CC=2C(=O)N=C(C)NC=2)cs1)O	86380	HY-L001-out.3293	/home/hp/project/gtchan-vs/glide-dock_XP_HY-L001	glide-dock_XP_HY-L001_pv.maegz	516	HY-112889B	Oxythiamine diphosphate (ammonium)		Others	Others	N/A	3mg/mL	Metabolic Disease	No Development Reported	51139	0.15639219	0	OPLS3e	-0.47372001	1	Untitled Document-2	glide-grid_1	494	11	-6.5881591	-0.25339073	-0.750669	-1.5472075	-6.5881591	-1.4797624	-0.36099842	0	-0.51885921	-24.144678	-27.739788	0.87358892	-0.061420865	-72.600159	-51.884464	6.3635426	1	4	0	-6.5881591	-2.9305828	1	prime_mmgbsa_HY-L001	26	0
O([C@@H]1[C@@H](O)[C@H](O)[C@@H](CO)O[C@H]1c1c(O)c2C(=O)C=C(c3ccc(O[C@H]4[C@H](O)[C@@H](O)[C@H](O)[C@@H](CO)O4)cc3)Oc2cc1O)[C@H]1[C@H](O)[C@@H](O)[C@@H](O)CO1	86309	HY-L001-out.14040	/home/hp/project/gtchan-vs/glide-dock_XP_HY-L001	glide-dock_XP_HY-L001_pv.maegz	445	HY-N1419	Vaccarin	53452-16-7	AMPK	Epigenetics; PI3K/Akt/mTOR	C32H38O19	10mM	Metabolic Disease	No Development Reported	51139	1	0	OPLS3e	35.767338	1	Untitled Document-1	glide-grid_1	526	20	-6.810277	-0.13353483	-0.49520457	-1.3808836	-6.810277	-1.5111938	-0.10152534	0	-0.077275135	-37.822224	-19.694382	0.14142808	-5.3358472e-005	-79.043213	-57.516605	0	1	26	0	-6.810277	-3.7947736	1	prime_mmgbsa_HY-L001	51	0
S(Cc1cc(CC(=O)O)ccc1)C1=NC(c2sccc2)=C(C#N)C(=O)N1	86264	HY-L001-out.2791	/home/hp/project/gtchan-vs/glide-dock_XP_HY-L001	glide-dock_XP_HY-L001_pv.maegz	400	HY-111365	TES-1025	1883602-21-8	Others	Others	C18H13N3O3S2	10mM	Metabolic Disease	No Development Reported	51139	1	0	OPLS3e	7.8060231	1	Untitled Document-1	glide-grid_1	1050	7	-6.9710536	-0.26811743	-0.79429686	-1.6371291	-6.9710536	-1.4118993	-0.53956199	0	-1.2645521	-46.552059	-9.9003935	0.7929849	-0.055236768	-80.126297	-56.452454	3.5533321	1	6	0	-6.9710536	-2.0170329	1	prime_mmgbsa_HY-L001	26	0
Clc1c(C(=O)Nc2ccc(C[C@H](NC(=O)c3c(Cl)cccc3C)C(=O)OCCN(CC)CC)cc2)c(Cl)ccc1	86072	HY-L001-out.7620	/home/hp/project/gtchan-vs/glide-dock_XP_HY-L001	glide-dock_XP_HY-L001_pv.maegz	208	HY-14190	Valategrast	220847-86-9	Integrin	Cytoskeleton	C30H32Cl3N3O4	10mM	Inflammation/Immunology	No Development Reported	51139	1	0	OPLS3e	54.946365	1	Untitled Document-1	glide-grid_1	841	15	-8.0900784	-0.20225196	-0.69169199	-1.7253757	-8.0900784	-2.046061	-0.30222645	0	-1.2480139	-49.521099	-7.1297722	0.62625724	-0.0065180147	-81.646545	-56.650871	7.4240093	1	13	0	-8.0900784	-1.4635354	1	prime_mmgbsa_HY-L001	40	0
O=C(NCCc1ccc(O)cc1)CCCC[C@@H]1SC[C@@H]2NC(=O)N[C@H]12	86305	HY-L001-out.5066	/home/hp/project/gtchan-vs/glide-dock_XP_HY-L001	glide-dock_XP_HY-L001_pv.maegz	441	HY-125658	Biotinyl tyramide	41994-02-9	Others	Others	C18H25N3O3S	10mM	Others	No Development Reported	51139	1	0	OPLS3e	-3.734055	1	Untitled Document-1	glide-grid_1	410	10	-6.8248577	-0.27299431	-0.79824018	-1.6176958	-6.8248577	-2.096818	-0.72433919	0	-1.2572515	-40.167366	-12.037297	1.1634678	-0.098130263	-72.300392	-52.204662	2.1781931	1	15	0	-6.8248577	-2.0905581	1	prime_mmgbsa_HY-L001	25	0
O=C(OC1(C(=O)O)C[C@@H](O)C(O)[C@H](O)C1)/C=C/c1cc(O)c(O)cc1	85898	HY-L001-out.13471	/home/hp/project/gtchan-vs/glide-dock_XP_HY-L001	glide-dock_XP_HY-L001_pv.maegz	34	HY-N0460	1-Caffeoylquinic acid	1241-87-8	NF-κB	NF-κB	C16H18O9	10mM	Cancer	No Development Reported	51139	1	0	OPLS3e	19.249056	1	Untitled Document-1	glide-grid_1	486	11	-10.698137	-0.4279255	-1.2512618	-2.5357792	-10.698137	-1.662205	0	0	-1.7127314	-31.942724	-21.362778	0.76103246	0	-78.000381	-53.3055	7.1855597	1	4	0	-10.698137	-4.6289315	1	prime_mmgbsa_HY-L001	25	0
O=C(O)[C@@H](NC(=O)c1c(-c2c(C)cccc2)cc(NCc2[nH]cnc2)cc1)CC(C)C	86192	HY-L001-out.9210	/home/hp/project/gtchan-vs/glide-dock_XP_HY-L001	glide-dock_XP_HY-L001_pv.maegz	328	HY-16229A	GGTI-2154 (hydrochloride)	478908-50-8	Apoptosis; ROS Kinase	Apoptosis; Protein Tyrosine Kinase/RTK	C24H29ClN4O3	10mM	Cancer	No Development Reported	51139	0.5	0	OPLS3e	34.089279	1	Untitled Document-1	glide-grid_1	408	11	-7.2868524	-0.23505975	-0.7384122	-1.6434085	-7.2868524	-2.350275	-0.31005222	0	-1.8064517	-43.302197	-7.8550162	1.0074283	-0.058303591	-68.407028	-51.157211	8.439868	1	17	0	-7.2868524	-1.2508461	1	prime_mmgbsa_HY-L001	31	0
S(=O)(=O)(O)c1c(N=Nc2c(O)c(S(=O)(=O)O)cc3c2ccc(S(=O)(=O)O)c3)ccc(N=Nc2ccc(S(=O)(=O)O)cc2)c1	86233	HY-L001-out.4968	/home/hp/project/gtchan-vs/glide-dock_XP_HY-L001	glide-dock_XP_HY-L001_pv.maegz	369	HY-12489	Ponceau S	6226-79-5	Fluorescent Dye; Others	Others	C22H12N4Na4O13S4	10mM	Others	No Development Reported	51139	1	0	OPLS3e	55.077702	1	Untitled Document-1	glide-grid_1	576	13	-7.0531902	-0.16402768	-0.57465422	-1.4813892	-7.0531902	-1.8792528	0	0	-0.13452013	-46.026695	-15.265317	0.21435484	-0.15066494	-101.84949	-61.292011	3.5918546	1	4	0	-7.0531902	-2.4000001	1	prime_mmgbsa_HY-L001	43	0
S(C[C@H](NC(=O)CC[C@H](N)C(=O)O)C(=O)NCC(=O)O)Cc1ccc(O)cc1	86058	HY-L001-out.15384	/home/hp/project/gtchan-vs/glide-dock_XP_HY-L001	glide-dock_XP_HY-L001_pv.maegz	194	HY-N8115	S-(4-Hydroxybenzyl)glutathione	129636-38-0	Others	Others	C17H23N3O7S	10mM	Neurological Disease	No Development Reported	51139	1	0	OPLS3e	11.314403	1	Untitled Document-1	glide-grid_1	697	17	-8.1984463	-0.29280165	-0.88911825	-1.892442	-8.1984463	-2.1498435	-0.66752452	0	-1.2573823	-41.665108	-17.367376	1.6157708	-0.040633358	-77.385773	-59.032482	11.930796	1	18	0	-8.1984463	-3.8946016	1	prime_mmgbsa_HY-L001	28	0
[P@@](=O)(O[P@@](=O)(OC[C@@H]1[C@@H](O)[C@H](O)[C@H](n2c3nc(F)nc(N)c3nc2)O1)O)(OP(=O)(O)O)O	85901	HY-L001-out.6899	/home/hp/project/gtchan-vs/glide-dock_XP_HY-L001	glide-dock_XP_HY-L001_pv.maegz	37	HY-136650A	Fludarabine triphosphate (trisodium)		Apoptosis; DNA/RNA Synthesis; Drug Metabolite; Nucleoside Antimetabolite/Analog	Apoptosis; Cell Cycle/DNA Damage; Metabolic Enzyme/Protease	C10H12FN5Na3O13P3	10mM	Cancer	No Development Reported	51139	0.9999972	0	OPLS3e	-29.270338	1	Untitled Document-1	glide-grid_1	842	14	-10.659821	-0.33311939	-1.0575881	-2.3870244	-10.659821	-0.69891006	-0.16	0	-0.28975186	-45.828503	-31.335747	0.59697449	-0.022668421	-90.404022	-77.164246	9.7278461	1	6	0	-10.659821	-5.748332	1	prime_mmgbsa_HY-L001	32	0
P(=O)(O)(O)Cc1ccc(NC(=O)CCCCCCCCCCCCC)cc1	86128	HY-L001-out.1290	/home/hp/project/gtchan-vs/glide-dock_XP_HY-L001	glide-dock_XP_HY-L001_pv.maegz	264	HY-103267	S32826 (disodium)	1103672-43-0	Phosphodiesterase (PDE)	Metabolic Enzyme/Protease	C21H34NNa2O4P	10mM	Inflammation/Immunology	No Development Reported	51139	1	0	OPLS3e	5.6910682	1	Untitled Document-1	glide-grid_1	231	18	-7.6800947	-0.28444794	-0.85334384	-1.7877995	-7.6800947	-2.356817	-0.49373883	0	-1.8755212	-36.658611	-16.850317	1.8584442	-0.035094358	-78.158836	-53.50893	7.218636	1	9	0	-7.6800947	-2.4428239	1	prime_mmgbsa_HY-L001	27	0
O=C(OCc1ccccc1)N[C@H](C(=O)N[C@H](C(=O)NCC(=O)C=[N+]=[N-])C(C)C)CC(C)C	86452	HY-L001-out.2091	/home/hp/project/gtchan-vs/glide-dock_XP_HY-L001	glide-dock_XP_HY-L001_pv.maegz	588	HY-108137	Z-LVG-CHN2	119670-30-3	Cathepsin; HSV; SARS-CoV	Anti-infection; Metabolic Enzyme/Protease	C22H31N5O5	10mM	Infection; Inflammation/Immunology	No Development Reported	51139	1	0	OPLS3e	22.767639	1	Untitled Document-1	glide-grid_1	284	16	-6.3811684	-0.19941151	-0.63309205	-1.4289175	-6.3811684	-1.6365966	-1.279205	0	-1.1435242	-39.262341	-13.142898	1.310526	-0.014891985	-71.880898	-52.405239	6.5465164	1	6	0	-6.3811684	-2.7952943	1	prime_mmgbsa_HY-L001	32	0
O=C(OC)[C@@H](NC(=O)CNC(=O)C)CCCCn1c(CCC(=O)O)ccc1	86166	HY-L001-out.9456	/home/hp/project/gtchan-vs/glide-dock_XP_HY-L001	glide-dock_XP_HY-L001_pv.maegz	302	HY-16959	CEP dipeptide 1	816432-15-2	Others	Others	C18H27N3O6	10mM	Others	No Development Reported	51139	1	0	OPLS3e	10.347617	1	Untitled Document-1	glide-grid_1	296	16	-7.4083605	-0.27438372	-0.82315117	-1.7245443	-7.4083605	-1.5397286	-1.1009901	0	-1.4996891	-41.693741	-14.114314	1.7345017	-0.095150389	-76.748863	-55.808056	10.804173	1	32	0	-7.4083605	-3.5544362	1	prime_mmgbsa_HY-L001	27	0
Fc1c(OCC2(O)CCN(c3c(F)cc4C(=O)C(C(=O)O)=CN(C5CC5)c4c3)CC2)ccc(N2C(=O)O[C@@H](CNC(=O)C)C2)c1	86394	HY-L001-out.2968	/home/hp/project/gtchan-vs/glide-dock_XP_HY-L001	glide-dock_XP_HY-L001_pv.maegz	530	HY-111902	MCB-3681	790704-42-6	Bacterial	Anti-infection	C31H32F2N4O8	10mM	Infection	No Development Reported	51139	1	0	OPLS3e	47.991966	1	Untitled Document-1	glide-grid_1	329	12	-6.5496502	-0.14554779	-0.51769793	-1.3626192	-6.5496502	-2.9112401	-0.23118484	0	-0.8093878	-46.792828	-6.0110478	0.34804729	0	-63.277096	-52.803875	8.2146511	1	7	0	-6.5496502	-0.38932592	1	prime_mmgbsa_HY-L001	45	0
O=C(O)[C@@H](NC(=O)c1ccc(NC[C@@H]2N(C=O)c3c(O)nc(N)nc3NC2)cc1)CCC(=O)O	85996	HY-L001-out.6905	/home/hp/project/gtchan-vs/glide-dock_XP_HY-L001	glide-dock_XP_HY-L001_pv.maegz	132	HY-13667	Levoleucovorin (Calcium)	80433-71-2	Antifolate	Cell Cycle/DNA Damage	C20H21CaN7O7	10mM	Cancer	Launched	51139	0.016030645	0	OPLS3e	25.661736	1	Untitled Document-2	glide-grid_1	96	14	-8.7960148	-0.2587063	-0.838108	-1.9432863	-8.7960148	-1.5983073	-0.90417993	0	-1.0186757	-39.000397	-21.368414	0.90243161	-0.12769102	-94.511963	-60.368809	6.9167786	1	32	0	-8.7960148	-3.0533295	1	prime_mmgbsa_HY-L001	34	0
O=C(OC[C@@H]1[C@@H](O)[C@H](O[C@H]2[C@H](O)[C@@H](O)[C@H](O)[C@@H](CO)O2)[C@@H](O)[C@H](OCCc2cc(O)c(O)cc2)O1)/C=C/c1cc(O)c(O)cc1	85946	HY-L001-out.14852	/home/hp/project/gtchan-vs/glide-dock_XP_HY-L001	glide-dock_XP_HY-L001_pv.maegz	82	HY-N5063	Plantainoside D	147331-98-4	Angiotensin-converting Enzyme (ACE); IKK	Metabolic Enzyme/Protease; NF-κB	C29H36O16	10mM	Cardiovascular Disease	No Development Reported	51139	1	0	OPLS3e	45.305489	1	Untitled Document-1	glide-grid_1	801	22	-9.5505552	-0.21223456	-0.75489569	-1.9869411	-9.5505552	-1.6363796	0	0	-0.49816358	-51.84713	-13.288976	0.47451088	0	-96.805046	-65.136108	18.598434	1	2	0	-9.5505552	-4.3200002	1	prime_mmgbsa_HY-L001	45	0
S([C@H]1C[C@@H](C(=O)Nc2cc(C(=O)O)ccc2)NC1)C=1[C@H](C)[C@@H]2[C@@H]([C@H](O)C)C(=O)N2C=1C(=O)O	86124	HY-L001-out.6761	/home/hp/project/gtchan-vs/glide-dock_XP_HY-L001	glide-dock_XP_HY-L001_pv.maegz	260	HY-13625	Ertapenem sodium	153773-82-1	Antibiotic; Bacterial	Anti-infection	C22H24N3NaO7S	10mM	Infection; Cancer	Launched	51139	1	0	OPLS3e	38.868904	1	Untitled Document-1	glide-grid_1	132	11	-7.7021103	-0.23339729	-0.74862981	-1.7129095	-7.7021103	-1.3868871	-0.77587026	0	-0.88112897	-46.411819	-16.148726	0.71619928	-0.10037491	-95.178925	-62.560547	9.0865316	1	9	0	-7.7021103	-3.2344556	1	prime_mmgbsa_HY-L001	33	0
N#Cc1cc(NCc2[nH]c(c(-c3nc(C)ccc3)n2)C2=Cn3ncnc3C=C2)ccc1	86450	HY-L001-out.10032	/home/hp/project/gtchan-vs/glide-dock_XP_HY-L001	glide-dock_XP_HY-L001_pv.maegz	586	HY-18766	EW-7195	1352609-28-9	p38 MAPK; TGF-β Receptor	MAPK/ERK Pathway; TGF-beta/Smad	C23H18N8	10mM	Cancer	No Development Reported	51139	0.5	0	OPLS3e	43.311642	1	Untitled Document-2	glide-grid_1	427	5	-6.3855748	-0.20598629	-0.64708138	-1.4401429	-6.3855748	-1.341293	-0.51136732	0	-2.0604177	-48.127888	-4.6631141	0.59512281	-0.0014945368	-78.643913	-52.791	2.3551626	1	35	0	-6.3855748	-1.1098107	1	prime_mmgbsa_HY-L001	31	0
[P@@](=O)(O[P@@](=O)(OC[C@@H]1[C@H](O)[C@H](O)[C@H](n2c3ncnc(N)c3nc2)O1)O)(OC[C@@H](O)[C@@H](O)[C@@H](O)CN1c2c(N=C3C(=O)NC(=O)N=C13)cc(C)c(C)c2)O	85945	HY-L001-out.12473	/home/hp/project/gtchan-vs/glide-dock_XP_HY-L001	glide-dock_XP_HY-L001_pv.maegz	81	HY-B1654A	Flavin adenine dinucleotide (disodium salt)	84366-81-4	Endogenous Metabolite	Metabolic Enzyme/Protease	C27H31N9Na2O15P2	10mM	Cardiovascular Disease	Launched	51139	0.9999972	0	OPLS3e	42.197529	1	Untitled Document-1	glide-grid_1	633	20	-9.5753889	-0.18066773	-0.67863959	-1.9265245	-9.5753889	-0.2240345	-0.6514684	0	-0.18616013	-38.35725	-21.862562	0.25671291	-0.14745431	-77.882385	-60.219814	10.13197	1	1	0	-9.5753889	-2.3955553	1	prime_mmgbsa_HY-L001	53	0
S=C1N(Cc2ccccc2)C(=O)/C(=C/c2oc(-c3ccc(C(=O)O)cc3)cc2)/S1	86547	HY-L001-out.8919	/home/hp/project/gtchan-vs/glide-dock_XP_HY-L001	glide-dock_XP_HY-L001_pv.maegz	683	HY-15701B	ADH-503	2055362-74-6	Complement System	Immunology/Inflammation	C27H28N2O5S2	10mM	Cancer	No Development Reported	51139	1	0	OPLS3e	23.627703	1	Untitled Document-1	glide-grid_1	1178	6	-6.0740838	-0.20945117	-0.64350039	-1.3908112	-6.0740838	-1.9746782	-0.16	0	-1.2813394	-42.914314	-7.7093816	0.55731577	0	-74.424339	-50.623695	1.1914254	1	45	0	-6.0740838	-1.7685416	1	prime_mmgbsa_HY-L001	29	0
O=C(NCCC[N@@](C(C)C)C[C@@H]1[C@@H](O)[C@@H](O)[C@H](n2c3ncnc(N)c3cc2)O1)Nc1ccc(C(C)(C)C)cc1	86112	HY-L001-out.8552	/home/hp/project/gtchan-vs/glide-dock_XP_HY-L001	glide-dock_XP_HY-L001_pv.maegz	248	HY-15227	EPZ004777	1338466-77-5	Apoptosis; Histone Methyltransferase	Apoptosis; Epigenetics	C28H41N7O4	10mM	Cancer	No Development Reported	51139	1	0	OPLS3e	48.671669	1	Untitled Document-1	glide-grid_1	716	14	-7.7824898	-0.19955102	-0.67671973	-1.6687868	-7.7824898	-1.6481116	-0.5499686	0	-0.56394607	-48.365494	-7.9057555	0.49679863	-0.029097192	-89.668266	-56.271248	0	1	41	0	-7.7824898	-2.3768866	1	prime_mmgbsa_HY-L001	39	0
O=C(NCCC[N@@](C(C)C)C[C@@H]1[C@@H](O)[C@@H](O)[C@H](n2c3ncnc(N)c3cc2)O1)Nc1ccc(C(C)(C)C)cc1	86113	HY-L001-out.8553	/home/hp/project/gtchan-vs/glide-dock_XP_HY-L001	glide-dock_XP_HY-L001_pv.maegz	249	HY-15227A	EPZ004777 (hydrochloride)	1380316-03-9	Apoptosis; Histone Methyltransferase	Apoptosis; Epigenetics	C28H42ClN7O4	10mM	Cancer	No Development Reported	51139	1	0	OPLS3e	48.671669	1	Untitled Document-1	glide-grid_1	717	14	-7.7824898	-0.19955102	-0.67671973	-1.6687868	-7.7824898	-1.6481116	-0.5499686	0	-0.56394607	-48.365494	-7.9057555	0.49679863	-0.029097192	-89.668266	-56.271248	0	1	41	0	-7.7824898	-2.3768866	1	prime_mmgbsa_HY-L001	39	0
S(SCCNC(=O)CCNC(=O)[C@H](O)C(CO)(C)C)CCNC(=O)CCNC(=O)[C@H](O)C(CO)(C)C	86245	HY-L001-out.12046	/home/hp/project/gtchan-vs/glide-dock_XP_HY-L001	glide-dock_XP_HY-L001_pv.maegz	381	HY-B1028	Pantethine	16816-67-4	Endogenous Metabolite	Metabolic Enzyme/Protease	C22H42N4O8S2	10mM	Others	Phase 3	51139	1	0	OPLS3e	17.708572	1	Untitled Document-1	glide-grid_1	359	27	-7.0278592	-0.19521831	-0.64459664	-1.533289	-7.0278592	-1.1277252	-1.2428644	0	-0.74384493	-47.576374	-22.09865	1.4777007	0	-103.10635	-69.675026	13.912122	1	3	0	-7.0278592	-2.1958442	1	prime_mmgbsa_HY-L001	36	0
O=C(Nc1c(N)cccc1)c1ccc(Cc2cc(c(OCC)cc2)C2=Nc3c(CCC)nn(C)c3C(=O)N2)cc1	86066	HY-L001-out.3560	/home/hp/project/gtchan-vs/glide-dock_XP_HY-L001	glide-dock_XP_HY-L001_pv.maegz	202	HY-114303	CM-675	1872466-47-1	HDAC; Phosphodiesterase (PDE)	Cell Cycle/DNA Damage; Epigenetics; Metabolic Enzyme/Protease	C31H32N6O3	10mM	Neurological Disease	No Development Reported	51139	1	0	OPLS3e	70.665764	1	Untitled Document-1	glide-grid_1	1055	10	-8.1512136	-0.20378034	-0.69691896	-1.738414	-8.1512136	-2.5840909	-0.29985148	0	-0.68931884	-50.198254	-5.4277115	0.57372361	-0.020246381	-77.454979	-55.625965	10.550478	1	13	0	-8.1512136	-0.79813182	1	prime_mmgbsa_HY-L001	40	0
O(CCNC[C@@H](O)COc1c2c([nH]c3c2cccc3)ccc1)c1c(OC)cccc1	86377	HY-L001-out.11146	/home/hp/project/gtchan-vs/glide-dock_XP_HY-L001	glide-dock_XP_HY-L001_pv.maegz	513	HY-B0006C	(R)-Carvedilol	95093-99-5	Adrenergic Receptor	GPCR/G Protein; Neuronal Signaling	C24H26N2O4	10mM	Cardiovascular Disease	No Development Reported	51139	1	0	OPLS3e	43.315189	1	Untitled Document-1	glide-grid_1	1161	11	-6.5953622	-0.2198454	-0.68311077	-1.4985381	-6.5953622	-2.3731556	-0.47999999	0	-0.63767564	-42.00499	-11.415469	0.95206296	0	-75.224716	-53.42046	8.521183	1	10	0	-6.5953622	-1.2691916	1	prime_mmgbsa_HY-L001	30	0
Clc1c(N2CCN(C)CC2)ccc(NC(=O)COc2ccc(C3=NC(=O)c4c(OC)cc(OC)cc4N3)cc2)c1	86230	HY-L001-out.7867	/home/hp/project/gtchan-vs/glide-dock_XP_HY-L001	glide-dock_XP_HY-L001_pv.maegz	366	HY-145260	BRD4/CK2-IN-1	2756851-99-5	Apoptosis; Autophagy; Casein Kinase; Epigenetic Reader Domain	Apoptosis; Autophagy; Cell Cycle/DNA Damage; Epigenetics; Stem Cell/Wnt	C29H30ClN5O5	10mM	Cancer	No Development Reported	51139	0.116051	0	OPLS3e	59.980072	1	Untitled Document-2	glide-grid_1	324	9	-7.0635681	-0.17658919	-0.60392654	-1.5064511	-7.0635681	-2.5321281	-0.86345154	0	-0.30920741	-54.735466	-5.4261074	0.37412924	-0.01362844	-93.433975	-60.161575	9.7805605	1	1	0	-7.0635681	-1.9229231	1	prime_mmgbsa_HY-L001	40	0
Fc1ccc(C#Cc2c(-c3ccncc3)ccc(C(=O)NCCCc3c[nH]nc3)c2)cc1	86356	HY-L001-out.6756	/home/hp/project/gtchan-vs/glide-dock_XP_HY-L001	glide-dock_XP_HY-L001_pv.maegz	492	HY-136241	OT-82	1800487-55-1	Caspase; NAMPT	Apoptosis; Metabolic Enzyme/Protease	C26H21FN4O	10mM	Cancer	Phase 1	51139	0.5	0	OPLS3e	40.110165	1	Untitled Document-1	glide-grid_1	39	9	-6.6580949	-0.20806547	-0.66056669	-1.4909289	-6.6580949	-2.7574923	-0.68514782	0	-1.8351769	-42.7253	-7.142272	0.61629307	-0.11447199	-69.209473	-49.867573	7.1587605	1	6	0	-6.6580949	-1.2500798	1	prime_mmgbsa_HY-L001	32	0
Fc1cc2c(O[C@H]([C@@H](O)CNC[C@H](O)[C@@H]3Oc4c(cc(F)cc4)CC3)CC2)cc1	86206	HY-L001-out.11310	/home/hp/project/gtchan-vs/glide-dock_XP_HY-L001	glide-dock_XP_HY-L001_pv.maegz	342	HY-B0203A	Nebivolol (hydrochloride)	152520-56-4	Adrenergic Receptor	GPCR/G Protein; Neuronal Signaling	C22H26ClF2NO4	10mM	Cardiovascular Disease; Endocrinology	Launched	51139	1	0	OPLS3e	38.255642	1	Untitled Document-1	glide-grid_1	398	8	-7.2075977	-0.24853785	-0.76358706	-1.6503571	-7.2075977	-2.2978477	-0.31999999	0	-0.84652823	-35.942455	-10.46297	0.47823298	-0.1	-63.89883	-46.405426	8.0698509	1	1	0	-7.2075977	-2.0869198	1	prime_mmgbsa_HY-L001	29	0
N(CCCNC1=NCCCN1)C[C@@H]1Oc2c(cccc2)CC1	86244	HY-L001-out.880	/home/hp/project/gtchan-vs/glide-dock_XP_HY-L001	glide-dock_XP_HY-L001_pv.maegz	380	HY-101698B	Alniditan (dihydrochloride)	155428-00-5	5-HT Receptor	GPCR/G Protein; Neuronal Signaling	C17H28Cl2N4O	10mM	Inflammation/Immunology; Neurological Disease	No Development Reported	51139	1	0	OPLS3e	30.99197	1	Untitled Document-1	glide-grid_1	993	7	-7.0293918	-0.31951779	-0.89530146	-1.7182398	-7.0293918	-1.6428699	-0.82223189	0	-1.3471736	-34.371746	-10.737068	1.0066066	-0.0087871831	-65.813599	-45.108814	5.0371394	1	2	0	-7.0293918	-1.33	1	prime_mmgbsa_HY-L001	22	0
O=C(OC1CCCC1)[C@@H](NC(=O)[C@@H]([C@H](O)C(=O)NO)CC(C)C)c1ccccc1	86553	HY-L001-out.8244	/home/hp/project/gtchan-vs/glide-dock_XP_HY-L001	glide-dock_XP_HY-L001_pv.maegz	689	HY-14807	Tosedostat	238750-77-1	Aminopeptidase	Metabolic Enzyme/Protease	C21H30N2O6	10mM	Cancer	Phase 2	51139	1	0	OPLS3e	37.607456	1	Untitled Document-1	glide-grid_1	1328	14	-6.0571976	-0.20886889	-0.64171141	-1.3869447	-6.0571976	-1.5402228	-0.97871917	0	-1.2028805	-33.609535	-10.684454	1.0710782	0	-55.795475	-44.293991	7.9756141	1	22	0	-6.0571976	-1.6424007	1	prime_mmgbsa_HY-L001	29	0
Clc1c2c(nc3c1CCCC3)cc(C(=O)NCCC[C@H](C(=O)N1CCC(O)(CN3C(=O)c4c(N=C3)cc(NC(=O)CCN3CCN(C)CC3)cc4)CC1)Cc1ccccc1)cc2	86250	HY-L001-out.7277	/home/hp/project/gtchan-vs/glide-dock_XP_HY-L001	glide-dock_XP_HY-L001_pv.maegz	386	HY-138794	XL177A	2417089-74-6	Deubiquitinase	Cell Cycle/DNA Damage	C48H57ClN8O5	10mM	Cancer	No Development Reported	51139	1	0	OPLS3e	104.91883	1	Untitled Document-1	glide-grid_1	1396	18	-7.0096579	-0.11305899	-0.44747525	-1.3671687	-7.0096579	-2.3404102	-0.37797987	0	0.13633159	-61.163105	-4.4668388	0.22985069	0	-108.24802	-65.629944	15.602951	1	3	0	-7.0096579	-0.82999998	1	prime_mmgbsa_HY-L001	62	0
[P@](=O)(O[P@@](=O)(OC[C@@H]1[C@H](O)[C@@H](O)[C@H](n2c3N=C(N)NC(=O)c3nc2)O1)O)(OP(=O)(O)O)O	85893	HY-L001-out.16356	/home/hp/project/gtchan-vs/glide-dock_XP_HY-L001	glide-dock_XP_HY-L001_pv.maegz	29	HY-W010737	Guanosine-5'-triphosphate (disodium salt)	56001-37-7	Endogenous Metabolite	Metabolic Enzyme/Protease	C10H14N5Na2O14P3	10mM	Metabolic Disease	Phase 2	51139	0.9999404	0	OPLS3e	-20.817081	1	Untitled Document-1	glide-grid_1	152	14	-10.828499	-0.33839059	-1.0743232	-2.4247961	-10.828499	-0.95953768	-0.28663102	0	-0.74070811	-40.242046	-36.459736	0.601161	-0.070883743	-99.495918	-76.701782	10.95029	1	14	0	-10.828499	-5.2260451	1	prime_mmgbsa_HY-L001	32	0
O=C(O)[C@@H](NC(=O)c1ccc(NC[C@@H]2N(C)c3c(O)nc(N)nc3NC2)cc1)CCC(=O)O	85904	HY-L001-out.9565	/home/hp/project/gtchan-vs/glide-dock_XP_HY-L001	glide-dock_XP_HY-L001_pv.maegz	40	HY-17383	Levomefolate (calcium)	151533-22-1	Antifolate	Cell Cycle/DNA Damage	C20H23CaN7O6	2mM	Cancer	Launched	51139	0.016030645	0	OPLS3e	41.589428	1	Untitled Document-2	glide-grid_1	691	13	-10.482172	-0.31764156	-1.0188463	-2.3311808	-10.482172	-1.6985306	-0.57262564	0	-0.53357464	-42.058445	-19.545286	0.95313972	-0.12427163	-87.568085	-61.603729	9.3217812	1	30	0	-10.482172	-3.8697774	1	prime_mmgbsa_HY-L001	33	0
Clc1c(-c2cc(C(=O)N[C@H](CO)c3cc(Cl)ccc3)[nH]c2)cc(NC(C)C)nc1	86460	HY-L001-out.9010	/home/hp/project/gtchan-vs/glide-dock_XP_HY-L001	glide-dock_XP_HY-L001_pv.maegz	596	HY-15816	Ulixertinib	869886-67-9	ERK	MAPK/ERK Pathway; Stem Cell/Wnt	C21H22Cl2N4O2	10mM	Cancer	Phase 2	51139	0.99999976	0	OPLS3e	34.026737	1	Untitled Document-1	glide-grid_1	264	9	-6.3281693	-0.21821272	-0.67041862	-1.4489902	-6.3281693	-1.5870596	-0.73157233	0	-1.4465648	-40.256737	-9.6541672	0.63606554	-0.027445279	-78.682861	-49.910904	9.4688234	1	10	0	-6.3281693	-1.4605101	1	prime_mmgbsa_HY-L001	29	0
O=C(OC[C@@H]1[C@@H](O)[C@H](O)[C@@H](O)[C@H](O[C@@H]2[C@@H](O)[C@H](O)[C@@H](CO)O[C@H]2c2c(O)c3C(=O)C=C(c4ccc(O)cc4)Oc3cc2OC)O1)/C=C/c1cc(OC)c(O)cc1	86061	HY-L001-out.14308	/home/hp/project/gtchan-vs/glide-dock_XP_HY-L001	glide-dock_XP_HY-L001_pv.maegz	197	HY-N2160	6'''-Feruloylspinosin	77690-92-7	GABA Receptor	Membrane Transporter/Ion Channel; Neuronal Signaling	C38H40O18	10mM	Neurological Disease	No Development Reported	51139	1	0	OPLS3e	38.413792	1	Untitled Document-1	glide-grid_1	259	21	-8.1688032	-0.14587149	-0.55808425	-1.6255187	-8.1688032	-2.3704231	-0.053090811	0	-0.66269839	-50.685104	-12.999688	0.15194954	0	-82.26239	-63.684792	0	1	1	0	-8.1688032	-4.3701463	1	prime_mmgbsa_HY-L001	56	0
S=C1N(CCCCCC(=O)Nc2cc(O)c(C(=O)O)cc2)C(=O)/C(=C/c2ccc(C)cc2)/S1	85989	HY-L001-out.824	/home/hp/project/gtchan-vs/glide-dock_XP_HY-L001	glide-dock_XP_HY-L001_pv.maegz	125	HY-101510	F1063-0967	613225-56-2	Phosphatase	Metabolic Enzyme/Protease	C24H24N2O5S2	10mM	Cancer	No Development Reported	51139	1	0	OPLS3e	30.125385	1	Untitled Document-1	glide-grid_1	74	12	-8.8602438	-0.26849222	-0.86119801	-1.9704722	-8.8602438	-1.5713667	-0.53536147	0	-1.7641891	-47.137154	-16.372358	0.86484975	-0.032554641	-92.213898	-63.50951	0	1	28	0	-8.8602438	-3.4339082	1	prime_mmgbsa_HY-L001	33	0
O=[N+]([O-])c1c(C(=O)O)cc(NC(=O)CC[C@H](N)C(=O)O)cc1	86009	HY-L001-out.9106	/home/hp/project/gtchan-vs/glide-dock_XP_HY-L001	glide-dock_XP_HY-L001_pv.maegz	145	HY-15936	γ-GT	63699-78-5	Biochemical Assay Reagents; Others	Others	C12H16N4O7	10mM	Others	No Development Reported	51139	1	0	OPLS3e	32.865791	1	Untitled Document-1	glide-grid_1	1113	10	-8.6233454	-0.39197025	-1.0983161	-2.1078603	-8.6233454	-0.6943596	-0.37810713	0	-1.8039442	-38.582752	-19.466673	1.3398461	-0.10073778	-77.369461	-58.049427	0	1	21	0	-8.6233454	-2.4260209	1	prime_mmgbsa_HY-L001	22	0
Clc1c(Cl)c2c(n(C)c(C(=O)N[C@H](CO)c3ccc(S(=O)(=O)CC(=O)OCC)cc3)c2)cc1C	86574	HY-L001-out.5180	/home/hp/project/gtchan-vs/glide-dock_XP_HY-L001	glide-dock_XP_HY-L001_pv.maegz	710	HY-126253	BI-4916	2244451-48-5	Phosphoglycerate Dehydrogenase (PHGDH)	Metabolic Enzyme/Protease	C23H24Cl2N2O6S	10mM	Cancer	No Development Reported	51139	1	0	OPLS3e	24.204441	1	Untitled Document-1	glide-grid_1	499	11	-6.0001616	-0.17647535	-0.5717116	-1.325604	-6.0001616	-2.5408254	-0.69849437	0	-0.14087331	-42.73381	-10.748326	0.66634154	-0.18053532	-81.983528	-53.482136	9.2383184	1	8	0	-6.0001616	-1.9575	1	prime_mmgbsa_HY-L001	34	0
Clc1c(Nc2ccc(Cl)cc2)nc(Nc2cn(CCCCCC(=O)NO)nc2)nc1	86409	HY-L001-out.5155	/home/hp/project/gtchan-vs/glide-dock_XP_HY-L001	glide-dock_XP_HY-L001_pv.maegz	545	HY-126141	JAK/HDAC-IN-1	2284621-75-4	HDAC; JAK	Cell Cycle/DNA Damage; Epigenetics; JAK/STAT Signaling; Protein Tyrosine Kinase/RTK; Stem Cell/Wnt	C19H21Cl2N7O2	10mM	Cancer	No Development Reported	51139	0.99999964	0	OPLS3e	20.552298	1	Untitled Document-1	glide-grid_1	1265	12	-6.5063896	-0.21687965	-0.67389548	-1.4783226	-6.5063896	-1.9278122	-0.47999999	0	-0.78862584	-45.006157	-7.9563961	1.0874774	-0.12151131	-80.861938	-52.962555	9.2791157	1	3	0	-6.5063896	-1.7462002	1	prime_mmgbsa_HY-L001	30	0
O=C(O)[C@@H](NC(=O)/C=C/c1cc(O)c(O)cc1)Cc1cc(O)c(O)cc1	86069	HY-L001-out.4476	/home/hp/project/gtchan-vs/glide-dock_XP_HY-L001	glide-dock_XP_HY-L001_pv.maegz	205	HY-122267	Clovamide	53755-02-5	Apoptosis; Bacterial; Influenza Virus; Reactive Oxygen Species	Anti-infection; Apoptosis; Immunology/Inflammation; Metabolic Enzyme/Protease; NF-κB	C18H17NO7	10mM	Inflammation/Immunology; Neurological Disease	No Development Reported	51139	1	0	OPLS3e	20.008974	1	Untitled Document-1	glide-grid_1	368	12	-8.1033974	-0.31166914	-0.92331862	-1.9030564	-8.1033974	-2.3049967	-0.15039656	0	-1.1660528	-39.595757	-15.433208	1.039072	-0.054196831	-82.11042	-55.028965	7.4976115	1	1	0	-8.1033974	-2.8245518	1	prime_mmgbsa_HY-L001	26	0
O=C(O)[C@@H](N)CCCCNCC(=O)[C@@H](O)[C@H](O)[C@H](O)CO	85914	HY-L001-out.5657	/home/hp/project/gtchan-vs/glide-dock_XP_HY-L001	glide-dock_XP_HY-L001_pv.maegz	50	HY-129380	Fructosyl-lysine	21291-40-7	Endogenous Metabolite	Metabolic Enzyme/Protease	C12H24N2O7	10mM	Metabolic Disease	No Development Reported	51139	0.99989998	0	OPLS3e	24.37208	1	Untitled Document-1	glide-grid_1	301	17	-10.120629	-0.48193473	-1.3296214	-2.5023053	-10.120629	-1.5079373	-0.63999999	0	-1.5243698	-31.525919	-29.431387	2.3352039	0	-77.156593	-60.957306	13.910644	1	13	0	-10.120629	-4.1197653	1	prime_mmgbsa_HY-L001	21	0
O=C(O)[C@@H](N)CCCCNCC(=O)[C@@H](O)[C@H](O)[C@H](O)CO	85915	HY-L001-out.5658	/home/hp/project/gtchan-vs/glide-dock_XP_HY-L001	glide-dock_XP_HY-L001_pv.maegz	51	HY-129380A	Fructosyl-lysine (dihydrochloride)	96192-35-7	Endogenous Metabolite	Metabolic Enzyme/Protease	C12H26Cl2N2O7	10mM	Metabolic Disease	No Development Reported	51139	0.99989998	0	OPLS3e	24.37208	1	Untitled Document-1	glide-grid_1	302	17	-10.120629	-0.48193473	-1.3296214	-2.5023053	-10.120629	-1.5079373	-0.63999999	0	-1.5243698	-31.525919	-29.431387	2.3352039	0	-77.156593	-60.957306	13.910644	1	13	0	-10.120629	-4.1197653	1	prime_mmgbsa_HY-L001	21	0
S(=O)(=O)(OC[C@@H]1[C@H](O)[C@H](O)[C@H](n2c3ncnc(N)c3nc2)O1)NC(=O)[C@@H](N)CCCNC(=N)N	86236	HY-L001-out.3289	/home/hp/project/gtchan-vs/glide-dock_XP_HY-L001	glide-dock_XP_HY-L001_pv.maegz	372	HY-112862	Arg-AMS	301351-95-1	Aminoacyl-tRNA Synthetase	Metabolic Enzyme/Protease	C16H26N10O7S	10mM	Infection	No Development Reported	51139	0.9999972	0	OPLS3e	29.504307	1	Untitled Document-1	glide-grid_1	1208	14	-7.0501757	-0.20735811	-0.67175978	-1.5575815	-7.0501757	-1.1981398	-1.0296705	0	-0.59740376	-32.06488	-16.429241	0.97105539	-0.087841332	-67.336205	-48.494122	5.14255	1	14	0	-7.0501757	-3.0106514	1	prime_mmgbsa_HY-L001	34	0
P(=O)(O[C@@H]1[C@H](NC(=O)C)[C@@H](O)[C@H](O)[C@@H](CO)O1)(O)O	85980	HY-L001-out.8105	/home/hp/project/gtchan-vs/glide-dock_XP_HY-L001	glide-dock_XP_HY-L001_pv.maegz	116	HY-147063	N-Acetyl-α-D-glucosamine 1-phosphate (disodium)	31281-59-1	Endogenous Metabolite	Metabolic Enzyme/Protease	C8H14NNa2O9P	10mM	Others	No Development Reported	51139	1	0	OPLS3e	-6.4001632	1	Untitled Document-1	glide-grid_1	276	10	-8.9774599	-0.47249788	-1.2608142	-2.2759788	-8.9774599	-0.37190881	-0.24638642	0	-1.7673359	-23.173965	-27.66972	0.81103808	-0.14220409	-68.795952	-50.843685	11.85335	1	9	0	-8.9774599	-5.1674023	1	prime_mmgbsa_HY-L001	19	0
O=C(OC[C@@H]1[C@@H](O)[C@H](O)[C@@H](O)[C@H](O[C@@H]2[C@H](O)[C@@H](O)[C@H](C)O[C@H]2OC2=C(c3cc(O)c(O)cc3)Oc3c(c(O)cc(O)c3)C2=O)O1)/C=C/c1ccc(O)cc1	86249	HY-L001-out.15123	/home/hp/project/gtchan-vs/glide-dock_XP_HY-L001	glide-dock_XP_HY-L001_pv.maegz	385	HY-N6964	Quercetin 3-O-β-D-(6''-p-coumaroyl)glucopyranosyl(1→2)-α-L-rhamnopyranoside	143061-65-8	Others	Others	C36H36O18	10mM	Metabolic Disease	No Development Reported	51139	1	0	OPLS3e	35.525478	1	Untitled Document-1	glide-grid_1	414	20	-7.0107312	-0.12982836	-0.49072045	-1.4052423	-7.0107312	-1.464529	-0.27094513	0	-0.49966562	-47.66486	-8.5076628	0.18394993	-0.00018455992	-76.896118	-56.172523	9.980155	1	4	0	-7.0107312	-2.6153488	1	prime_mmgbsa_HY-L001	54	0
Fc1c(O[C@@H](C(=O)O)CC)nc(Oc2cc(-c3cc(CN)ccc3)ccc2)c(F)c1	86345	HY-L001-out.5207	/home/hp/project/gtchan-vs/glide-dock_XP_HY-L001	glide-dock_XP_HY-L001_pv.maegz	481	HY-126361A	ZK824190 (hydrochloride)	2629177-12-2	PAI-1; Ser/Thr Protease	Metabolic Enzyme/Protease	C22H21ClF2N2O4	10mM	Inflammation/Immunology	No Development Reported	51139	1	0	OPLS3e	51.413982	1	Untitled Document-1	glide-grid_1	921	9	-6.7055535	-0.22351846	-0.69452381	-1.5235748	-6.7055535	-2.5420566	-0.28569958	0	-0.79730695	-38.487972	-9.767374	0.68959296	-0.035047494	-64.6371	-48.255348	9.8872843	1	10	0	-6.7055535	-1.4635693	1	prime_mmgbsa_HY-L001	30	0
Clc1c(C)c(NC(=O)NC[C@H](N)C(=O)O)cc(S(=O)(=O)O)c1	85936	HY-L001-out.2418	/home/hp/project/gtchan-vs/glide-dock_XP_HY-L001	glide-dock_XP_HY-L001_pv.maegz	72	HY-109106A	Upacicalcet (sodium)	2052969-18-1	CaSR	GPCR/G Protein	C11H13ClN3NaO6S	10mM	Endocrinology	Launched	51139	1	0	OPLS3e	20.150494	1	Untitled Document-1	glide-grid_1	415	9	-9.7246199	-0.44202819	-1.2385803	-2.3770518	-9.7246199	-0.66000003	-0.42878142	0	-1.5107421	-38.704689	-20.583799	1.0791976	-0.069082707	-80.817039	-59.288486	8.2599592	1	3	0	-9.7246199	-3.0072832	1	prime_mmgbsa_HY-L001	22	0
O=C(NCC(=O)N[C@H](C(=O)N[C@H](C(=O)N)CC(C)C)CCCNC(=N)N)[C@@H](NC(=O)[C@@H](NC(=O)[C@@H](N)CO)CC(C)C)[C@H](CC)C	86117	HY-L001-out.15609	/home/hp/project/gtchan-vs/glide-dock_XP_HY-L001	glide-dock_XP_HY-L001_pv.maegz	253	HY-P1308	SLIGRL-NH2	171436-38-7	Protease Activated Receptor (PAR)	GPCR/G Protein	C29H56N10O7	10mM	Inflammation/Immunology	No Development Reported	51139	1	0	OPLS3e	-1.3297319	1	Untitled Document-1	glide-grid_1	1021	29	-7.7447019	-0.16836309	-0.60325301	-1.6039091	-7.7447019	-0.81045908	-1.0019743	0	-0.22844368	-39.570061	-21.687752	1.0283006	-0.31500849	-88.728745	-61.257813	0	1	15	0	-7.7447019	-3.0372498	1	prime_mmgbsa_HY-L001	46	0
O=C(O)[C@@H](NC(=O)[C@H]1N(C(=O)[C@@H](NC(=O)[C@@H](NC(=O)[C@@H](N)CCC(=O)O)Cc2nc[nH]c2)[C@H](CC)C)CCC1)C	85888	HY-L001-out.15687	/home/hp/project/gtchan-vs/glide-dock_XP_HY-L001	glide-dock_XP_HY-L001_pv.maegz	24	HY-P1741	Fibrinogen-Binding Peptide	137235-80-4	Others	Others	C25H39N7O8	10mM	Cardiovascular Disease	No Development Reported	51139	0.5	0	OPLS3e	14.743039	1	Untitled Document-1	glide-grid_1	328	21	-11.057247	-0.27643117	-0.94538134	-2.3581853	-11.057247	-1.3846054	-0.58838534	0	-0.95635229	-35.229019	-30.003332	1.0208758	-0.019859018	-82.585373	-65.232353	20.929125	1	6	0	-11.057247	-6.1384864	1	prime_mmgbsa_HY-L001	40	0
O=C(Nc1c(N)cccc1)CCCCCC(=O)Nc1ccccc1	86373	HY-L001-out.176	/home/hp/project/gtchan-vs/glide-dock_XP_HY-L001	glide-dock_XP_HY-L001_pv.maegz	509	HY-100384	NKL 22	537034-15-4	HDAC	Cell Cycle/DNA Damage; Epigenetics	C19H23N3O2	10mM	Neurological Disease	No Development Reported	51139	1	0	OPLS3e	29.635366	1	Untitled Document-1	glide-grid_1	1273	10	-6.6096082	-0.27540034	-0.79439205	-1.5819826	-6.6096082	-1.8414984	-0.48145983	0	-1.6031996	-38.46122	-10.082486	1.5928769	-0.1500756	-71.337151	-48.543705	5.0250988	1	3	0	-6.6096082	-2.1050026	1	prime_mmgbsa_HY-L001	24	0
O=C(O)COCCCOc1ccc(-c2cc(N(CC)C3CCOCC3)c(C)c(C(=O)NCC=3C(=O)NC(C)=CC=3C)c2)cc1	86426	HY-L001-out.8110	/home/hp/project/gtchan-vs/glide-dock_XP_HY-L001	glide-dock_XP_HY-L001_pv.maegz	562	HY-147090	Tazemetostat de(methylene morpholine)-O-C3-O-C-COOH	2750350-39-9	Histone Methyltransferase	Epigenetics	C34H43N3O7	10mM	Cancer	No Development Reported	51139	0.99900001	0	OPLS3e	51.262447	1	Untitled Document-1	glide-grid_1	811	16	-6.4486232	-0.14655963	-0.51740652	-1.3479029	-6.4486232	-2.2967753	-0.49733454	0	-0.20244427	-47.704227	-9.9358215	0.68120927	0	-82.852364	-57.640049	21.90361	1	1	0	-6.4486232	-1.5263711	1	prime_mmgbsa_HY-L001	44	0
O=C(NC1CC(c2oc([C@H](O)C)nn2)C1)c1onc(-c2ccccc2)c1	86292	HY-L001-out.2923	/home/hp/project/gtchan-vs/glide-dock_XP_HY-L001	glide-dock_XP_HY-L001_pv.maegz	428	HY-111680	Nesolicaftor	1953130-87-4	Autophagy; CFTR	Autophagy; Membrane Transporter/Ion Channel	C18H18N4O4	10mM	Endocrinology	Phase 2	51139	1	0	OPLS3e	34.419109	1	Untitled Document-1	glide-grid_1	718	7	-6.8670468	-0.26411718	-0.78244615	-1.6127034	-6.8670468	-2.3318033	-0.29599446	0	-1.8283075	-40.452286	-6.9908218	0.9130041	-0.14149182	-78.88932	-47.443108	11.169503	1	1	0	-6.8670468	-0.81135875	1	prime_mmgbsa_HY-L001	26	0
Clc1cc([C@@H](O)CN[C@@H](Cc2cc3OC(C(=O)O)(C(=O)O)Oc3cc2)C)ccc1	86011	HY-L001-out.3818	/home/hp/project/gtchan-vs/glide-dock_XP_HY-L001	glide-dock_XP_HY-L001_pv.maegz	147	HY-116771A	CL 316243	138908-40-4	Adrenergic Receptor	GPCR/G Protein; Neuronal Signaling	C20H18ClNNa2O7	10mM	Metabolic Disease	No Development Reported	51139	1	0	OPLS3e	30.8953	1	Untitled Document-1	glide-grid_1	208	11	-8.6092329	-0.29687008	-0.91207898	-1.971296	-8.6092329	-1.8817899	-0.72816306	0	-0.6329909	-42.508411	-16.904955	0.7791146	-0.080415055	-80.826828	-59.413364	7.6398363	1	41	0	-8.6092329	-3.3062034	1	prime_mmgbsa_HY-L001	29	0
O=C(O[C@H]1[C@H](O)[C@@H](O)[C@H](O)[C@@H](CO[C@H]2[C@H](O)[C@@H](O)[C@H](O)[C@@H](CO)O2)O1)[C@]12[C@H](C=3[C@](C)([C@]4(C)[C@@H]([C@]5(C)[C@H]([C@@](CO)(C)[C@@H](O[C@H]6[C@H](O)[C@@H](O)[C@@H](O)CO6)CC5)CC4)CC=3)CC1)CC(C)(C)CC2	86068	HY-L001-out.13279	/home/hp/project/gtchan-vs/glide-dock_XP_HY-L001	glide-dock_XP_HY-L001_pv.maegz	204	HY-N0265	Asperosaponin VI	39524-08-8	Apoptosis; Caspase	Apoptosis	C47H76O18	10mM	Cardiovascular Disease	No Development Reported	51139	1	0	OPLS3e	144.08075	1	Untitled Document-2	glide-grid_1	497	21	-8.1236143	-0.12497868	-0.502505	-1.5699664	-8.1236143	-1.0158226	0	0	-0.16356578	-30.625866	-24.867165	0.036337376	0	-74.859581	-55.493031	0	1	33	0	-8.1236143	-6.1682463	1	prime_mmgbsa_HY-L001	65	0
O(c1cn(Cc2ccccc2)nc1)C1=NC(=O)c2c(N1)cncc2	86181	HY-L001-out.3815	/home/hp/project/gtchan-vs/glide-dock_XP_HY-L001	glide-dock_XP_HY-L001_pv.maegz	317	HY-116761	GSK467	1628332-52-4	Histone Demethylase	Epigenetics	C17H13N5O2	10mM	Cancer	No Development Reported	51139	1	0	OPLS3e	41.06414	1	Untitled Document-1	glide-grid_1	171	4	-7.3271012	-0.30529588	-0.88062572	-1.7537116	-7.3271012	-1.3334541	-0.66083056	0	-2.6667938	-41.142021	-8.4288683	0.73191488	-0.02600076	-69.084679	-49.570889	6.9531317	1	11	0	-7.3271012	-1.4982166	1	prime_mmgbsa_HY-L001	24	0
Clc1ccc(-c2oc(/C=C\3/C(=O)N(CCC(=O)O)C(=S)S/3)cc2)cc1	86563	HY-L001-out.7928	/home/hp/project/gtchan-vs/glide-dock_XP_HY-L001	glide-dock_XP_HY-L001_pv.maegz	699	HY-145560	Claficapavir	2055732-24-4	HIV	Anti-infection	C17H12ClNO4S2	10mM	Infection	No Development Reported	51139	1	0	OPLS3e	13.482319	1	Untitled Document-1	glide-grid_1	1260	6	-6.0290685	-0.24116273	-0.70516413	-1.4290699	-6.0290685	-2.0001044	-0.05475574	0	-0.91210109	-42.654285	-7.7021818	0.62976438	-0.17739376	-75.135498	-50.356468	6.9928837	1	1	0	-6.0290685	-0.84148902	1	prime_mmgbsa_HY-L001	25	0
O=C(O)/C=C/C(=O)Nc1ccc(-c2ccc(NC(=O)/C=C/C(=O)O)cc2)cc1	85981	HY-L001-out.3501	/home/hp/project/gtchan-vs/glide-dock_XP_HY-L001	glide-dock_XP_HY-L001_pv.maegz	117	HY-113973	LPA2 antagonist 2	36840-10-5	LPL Receptor	GPCR/G Protein	C20H16N2O6	10mM	Cancer	No Development Reported	51139	1	0	OPLS3e	34.698574	1	Untitled Document-1	glide-grid_1	52	11	-8.9686422	-0.32030863	-0.97264564	-2.070226	-8.9686422	-2.6633306	-0.54060626	0	-0.80419892	-38.94173	-20.645403	1.2068844	-0.07326027	-86.796242	-59.587135	13.02964	1	5	0	-8.9686422	-3.0563426	1	prime_mmgbsa_HY-L001	28	0
O=C(Nc1n[nH]c(-c2cc3OCOc3cc2)c1)c1ccc(NC2CCN(C)CC2)cc1	86114	HY-L001-out.5476	/home/hp/project/gtchan-vs/glide-dock_XP_HY-L001	glide-dock_XP_HY-L001_pv.maegz	250	HY-128572	FLT3-IN-6	2377141-31-4	FLT3	Protein Tyrosine Kinase/RTK	C23H25N5O3	10mM	Cancer	No Development Reported	51139	0.5	0	OPLS3e	51.646454	1	Untitled Document-1	glide-grid_1	38	6	-7.7616491	-0.25037578	-0.78652567	-1.7504898	-7.7616491	-2.0370507	-0.90128249	0	-2.4211144	-44.127254	-6.8356023	0.67459661	-0.12962851	-73.435844	-50.962856	4.1291857	1	9	0	-7.7616491	-1.8229822	1	prime_mmgbsa_HY-L001	31	0
O=C(NCCc1ccc(N)cc1)CCCC[C@@H]1SC[C@@H]2NC(=O)N[C@H]12	86255	HY-L001-out.7505	/home/hp/project/gtchan-vs/glide-dock_XP_HY-L001	glide-dock_XP_HY-L001_pv.maegz	391	HY-139912	Biotin-aniline	769933-15-5	DNA Stain; Others	Cell Cycle/DNA Damage; Others	C18H26N4O2S	10mM	Others	No Development Reported	51139	1	0	OPLS3e	-2.265229	1	Untitled Document-1	glide-grid_1	450	9	-7.0021033	-0.28008413	-0.81897098	-1.6597084	-7.0021033	-2.13833	-0.74012721	0	-1.2197846	-43.01693	-11.324368	1.1691126	-0.082368046	-73.509575	-54.341297	2.3284678	1	15	0	-7.0021033	-0.96021616	1	prime_mmgbsa_HY-L001	25	0
S(=O)(=O)(ON1C(=O)N2[C@H](C(=O)NNC(=O)[C@H]3CNCCC3)CC[C@@H]1C2)O	86167	HY-L001-out.4288	/home/hp/project/gtchan-vs/glide-dock_XP_HY-L001	glide-dock_XP_HY-L001_pv.maegz	303	HY-120859	Zidebactam	1436861-97-0	Bacterial	Anti-infection	C13H21N5O7S	10mM	Infection	Phase 1	51139	1	0	OPLS3e	56.631462	1	Untitled Document-1	glide-grid_1	146	8	-7.4009175	-0.28465068	-0.8432765	-1.7380812	-7.4009175	-1.423843	-0.37194002	0	-1.4858099	-45.383392	-13.225401	0.76429158	-0.16830397	-88.104172	-58.608795	1.5325696	1	1	0	-7.4009175	-1.6848216	1	prime_mmgbsa_HY-L001	26	0
SC[C@H](NC(=O)[C@@H](N)Cc1ccccc1)C(=O)N[C@@H]([C@H](CC)C)C(=O)NCC(=O)N[C@H](C(=O)N[C@H](C(=O)O)CC(C)C)CCCNC(=N)N	86299	HY-L001-out.3616	/home/hp/project/gtchan-vs/glide-dock_XP_HY-L001	glide-dock_XP_HY-L001_pv.maegz	435	HY-114426A	AT-1002 (TFA)		Gap Junction Protein	Cytoskeleton	C34H54F3N9O9S	10mM	Metabolic Disease	No Development Reported	51139	1	0	OPLS3e	25.332457	1	Untitled Document-1	glide-grid_1	10	30	-6.846909	-0.13973284	-0.51132518	-1.3996649	-6.846909	-2.0784314	-1.9838126	0	-0.37871999	-47.440201	-10.716586	0.89289206	-0.064085647	-75.267906	-58.156788	9.9675751	1	9	0	-6.846909	-2.5488412	1	prime_mmgbsa_HY-L001	49	0
Clc1c(-c2cc(C(=O)N[C@H](CO)c3cc(Cl)ccc3)[nH]c2)cc(NC(C)C)nc1	86406	HY-L001-out.9011	/home/hp/project/gtchan-vs/glide-dock_XP_HY-L001	glide-dock_XP_HY-L001_pv.maegz	542	HY-15816A	Ulixertinib (hydrochloride)	1956366-10-1	ERK	MAPK/ERK Pathway; Stem Cell/Wnt	C21H23Cl3N4O2	10mM	Cancer	Phase 2	51139	0.99999976	0	OPLS3e	33.425304	1	Untitled Document-1	glide-grid_1	277	9	-6.5117455	-0.22454295	-0.68986708	-1.4910245	-6.5117455	-1.583768	-0.7252357	0	-1.4530921	-42.847191	-13.003833	0.63606554	-0.027209759	-73.980301	-55.851025	7.6573877	1	1	0	-6.5117455	-1.4837393	1	prime_mmgbsa_HY-L001	29	0
Fc1c(CNC(=O)c2nc(CCNCCc3[nH]c4c(n3)cccc4)oc2)nccc1	86050	HY-L001-out.3077	/home/hp/project/gtchan-vs/glide-dock_XP_HY-L001	glide-dock_XP_HY-L001_pv.maegz	186	HY-112220	VIT-2763	2095668-10-1	Ferroportin	Membrane Transporter/Ion Channel	C21H21FN6O2	10mM	Metabolic Disease	Phase 2	51139	1	0	OPLS3e	30.612692	1	Untitled Document-1	glide-grid_1	166	10	-8.24368	-0.27478933	-0.85383433	-1.8730538	-8.24368	-2.3176551	-0.90645254	0	-0.96358645	-48.338509	-9.3111839	0.94386417	-0.029704191	-81.87178	-57.649693	8.4965706	1	3	0	-8.24368	-1.493521	1	prime_mmgbsa_HY-L001	30	0
Clc1c([C@H](Oc2cc3c(/C=C/c4cn(CCO)nc4)n[nH]c3cc2)C)c(Cl)cnc1	86385	HY-L001-out.6247	/home/hp/project/gtchan-vs/glide-dock_XP_HY-L001	glide-dock_XP_HY-L001_pv.maegz	521	HY-13304	LY2874455	1254473-64-7	FGFR	Protein Tyrosine Kinase/RTK	C21H19Cl2N5O2	10mM	Cancer	Phase 1	51139	1	0	OPLS3e	27.076191	1	Untitled Document-1	glide-grid_1	999	8	-6.5684233	-0.21894746	-0.68032062	-1.4924173	-6.5684233	-2.2658548	-0.40681937	0	-1.0883768	-40.284691	-7.8226399	0.70913011	-0.081278853	-61.77235	-48.10733	5.3201752	1	10	0	-6.5684233	-0.83407956	1	prime_mmgbsa_HY-L001	30	0
O=C1NCCc2[nH]c(-c3cc(-c4cnc5c(c4)cccc5)ncc3)cc12	86168	HY-L001-out.5950	/home/hp/project/gtchan-vs/glide-dock_XP_HY-L001	glide-dock_XP_HY-L001_pv.maegz	304	HY-131249	MK2-IN-3	724711-21-1	MAPKAPK2 (MK2)	MAPK/ERK Pathway	C21H16N4O	10mM	Inflammation/Immunology	No Development Reported	51139	1	0	OPLS3e	44.625477	1	Untitled Document-1	glide-grid_1	135	2	-7.3944993	-0.28440383	-0.84254521	-1.7365739	-7.3944993	-2.5014763	-0.45716482	0	-1.8803947	-36.203903	-6.3477516	0.32689562	-0.1110929	-66.743492	-42.551655	0.36499882	1	10	0	-7.3944993	-1.0399904	1	prime_mmgbsa_HY-L001	26	0
Brc1cc([C@@H](NC(=O)CNC(=O)c2cc(O)cc(NC3=NC[C@H](O)CN3)c2)CC(=O)O)cc(C(C)(C)C)c1	86081	HY-L001-out.9954	/home/hp/project/gtchan-vs/glide-dock_XP_HY-L001	glide-dock_XP_HY-L001_pv.maegz	217	HY-18644	CWHM-12	1564286-55-0	Integrin	Cytoskeleton	C26H32BrN5O6	10mM	Cancer	No Development Reported	51139	1	0	OPLS3e	25.16783	1	Untitled Document-1	glide-grid_1	1018	15	-8.0198259	-0.21104804	-0.70953834	-1.7293103	-8.0198259	-1.9038954	-0.38208753	0	-0.54433316	-47.028545	-16.429972	0.55230135	-0.036632586	-86.823135	-63.458519	17.218426	1	26	0	-8.0198259	-2.3619659	1	prime_mmgbsa_HY-L001	38	0
O=C(NCCOCCOCCOCCN)CCCC[C@@H]1SC[C@@H]2NC(=O)N[C@H]12	86548	HY-L001-out.2795	/home/hp/project/gtchan-vs/glide-dock_XP_HY-L001	glide-dock_XP_HY-L001_pv.maegz	684	HY-111377	Amine-PEG3-Biotin	359860-27-8	Fluorescent Dye; Others	Others	C18H34N4O5S	10mM	Others	No Development Reported	51139	1	0	OPLS3e	-1.880863	1	Untitled Document-1	glide-grid_1	196	17	-6.0715685	-0.21684174	-0.65845925	-1.4014963	-6.0715685	-1.7726347	-1.4254143	0	-1.0038656	-44.348236	-13.240039	1.693226	-0.16294613	-73.880722	-57.588276	7.0023665	1	31	0	-6.0715685	-1.89	1	prime_mmgbsa_HY-L001	28	0
S([C@H]1C[C@@H](C(=O)N(C)C)NC1)C=1[C@H](C)[C@@H]2[C@@H]([C@H](O)C)C(=O)N2C=1C(=O)O	86451	HY-L001-out.6929	/home/hp/project/gtchan-vs/glide-dock_XP_HY-L001	glide-dock_XP_HY-L001_pv.maegz	587	HY-13678A	Meropenem (trihydrate)	119478-56-7	Antibiotic; Bacterial	Anti-infection	C17H31N3O8S	10mM	Infection; Cancer	Launched	51139	1	0	OPLS3e	35.054417	1	Untitled Document-1	glide-grid_1	852	8	-6.3818641	-0.24545631	-0.72716337	-1.4987599	-6.3818641	-1.5416731	-0.33008704	0	-1.1907607	-36.765026	-11.643245	0.66076702	-0.023700185	-74.869743	-48.408272	6.2611957	1	2	0	-6.3818641	-1.2665167	1	prime_mmgbsa_HY-L001	26	0
O=C(N[C@H](C(=O)N[C@H](C(=O)N)CC(C)C)CCCCN)[C@@H](NC(=O)[C@@H](N)CC(C)C)CO	86269	HY-L001-out.15553	/home/hp/project/gtchan-vs/glide-dock_XP_HY-L001	glide-dock_XP_HY-L001_pv.maegz	405	HY-P0299	LSKL Inhibitor of Thrombospondin (TSP-1)	283609-79-0	TGF-β Receptor	TGF-beta/Smad	C21H42N6O5	10mM	Cancer	No Development Reported	51139	1	0	OPLS3e	11.169537	1	Untitled Document-1	glide-grid_1	272	20	-6.9575195	-0.21742249	-0.69027334	-1.5579783	-6.9575195	-1.9801151	-1.6928978	0	-0.6448583	-35.038124	-14.81581	1.4345983	-0.0077692633	-67.063232	-49.853935	6.2234383	1	22	0	-6.9575195	-2.0669954	1	prime_mmgbsa_HY-L001	32	0
O=C(N[C@H](C(=O)N[C@H](C(=O)N)CC(C)C)CCCCN)[C@@H](NC(=O)[C@@H](N)CC(C)C)CO	86270	HY-L001-out.15554	/home/hp/project/gtchan-vs/glide-dock_XP_HY-L001	glide-dock_XP_HY-L001_pv.maegz	406	HY-P0299A	LSKL Inhibitor of Thrombospondin (TSP-1) (TFA)		TGF-β Receptor	TGF-beta/Smad	C23H43F3N6O7	10mM	Cancer	No Development Reported	51139	1	0	OPLS3e	11.169537	1	Untitled Document-1	glide-grid_1	273	20	-6.9575195	-0.21742249	-0.69027334	-1.5579783	-6.9575195	-1.9801151	-1.6928978	0	-0.6448583	-35.038124	-14.81581	1.4345983	-0.0077692633	-67.063232	-49.853935	6.2234383	1	22	0	-6.9575195	-2.0669954	1	prime_mmgbsa_HY-L001	32	0
O=C(O[C@H]1[C@H](O)[C@@H](O)[C@H](O)[C@@H](CO[C@H]2[C@H](O)[C@@H](O)[C@H](O)[C@@H](CO)O2)O1)[C@]12[C@H](C=3[C@](C)([C@]4(C)[C@@H]([C@]5(C)[C@H]([C@@](CO)(C)[C@@H](O[C@H]6[C@H](O[C@H]7[C@H](O)[C@H](O[C@H]8[C@H](O)[C@@H](O)[C@H](O)[C@@H](CO)O8)[C@@H](O)[C@H](C)O7)[C@@H](O)[C@@H](O)CO6)CC5)CC4)CC=3)CC1)CC(C)(C)CC2	86325	HY-L001-out.14270	/home/hp/project/gtchan-vs/glide-dock_XP_HY-L001	glide-dock_XP_HY-L001_pv.maegz	461	HY-N2109	Macranthoidin A	140360-29-8	Others	Others	C59H96O27	10mM	Metabolic Disease	No Development Reported	51139	1	0	OPLS3e	154.88734	1	Untitled Document-2	glide-grid_1	316	31	-6.7629089	-0.078638472	-0.3471106	-1.2399117	-6.7629089	-0.88141656	-0.23749666	0	-0.069685958	-34.175968	-23.270006	0.0037375831	-0.099844664	-71.427681	-57.445976	10.662495	1	12	0	-6.7629089	-5.3004079	1	prime_mmgbsa_HY-L001	86	0
O(C[C@@H]1[C@@H](O)[C@H](O)[C@@H](O)[C@H](Oc2c3c(O)c4C(=O)OC(C)=Cc4cc3cc(OC)c2)O1)[C@H]1[C@H](O)[C@@H](O)[C@H](O)[C@@H](CO)O1	85905	HY-L001-out.15323	/home/hp/project/gtchan-vs/glide-dock_XP_HY-L001	glide-dock_XP_HY-L001_pv.maegz	41	HY-N7628	Cassiaside C	119170-52-4	Endogenous Metabolite	Metabolic Enzyme/Protease	C27H32O15	10mM	Metabolic Disease	No Development Reported	51139	1	0	OPLS3e	48.92923	1	Untitled Document-1	glide-grid_1	158	15	-10.44478	-0.24868524	-0.86443657	-2.2046239	-10.44478	-1.7363672	0	0	-0.34554258	-40.156879	-24.132092	0.16796103	-0.032930963	-72.800644	-64.288971	16.588434	1	1	0	-10.44478	-6.4313078	1	prime_mmgbsa_HY-L001	42	0
O=C(O)[C@@H](NC(=O)[C@@H](N)Cc1ccc(O)cc1)CCCNC(=N)N	86138	HY-L001-out.4485	/home/hp/project/gtchan-vs/glide-dock_XP_HY-L001	glide-dock_XP_HY-L001_pv.maegz	274	HY-122381	Kyotorphin	70904-56-2	Bacterial; Endogenous Metabolite	Anti-infection; Metabolic Enzyme/Protease	C15H23N5O4	10mM	Neurological Disease	No Development Reported	51139	1	0	OPLS3e	17.943436	1	Untitled Document-1	glide-grid_1	456	13	-7.6171732	-0.31738222	-0.91548872	-1.8231391	-7.6171732	-1.5199101	-1.1099607	0	-1.3546281	-39.412418	-15.532054	1.8263907	-0.062891752	-76.06546	-54.944473	5.8013949	1	22	0	-7.6171732	-1.9300891	1	prime_mmgbsa_HY-L001	24	0
S(SC[C@H](NC(=O)CC[C@H](N)C(=O)O)C(=O)NCC(=O)O)C[C@H](NC(=O)CC[C@H](N)C(=O)O)C(=O)NCC(=O)O	85899	HY-L001-out.12837	/home/hp/project/gtchan-vs/glide-dock_XP_HY-L001	glide-dock_XP_HY-L001_pv.maegz	35	HY-D0844	Glutathione oxidized	27025-41-8	Endogenous Metabolite; Reactive Oxygen Species	Immunology/Inflammation; Metabolic Enzyme/Protease; NF-κB	C20H32N6O12S2	10mM	Metabolic Disease	Launched	51139	1	0	OPLS3e	6.948524	1	Untitled Document-1	glide-grid_1	223	29	-10.671133	-0.26677832	-0.91236901	-2.2758386	-10.671133	-0.69465882	-1.1792337	0	-0.83817118	-50.014282	-24.536207	1.2765278	-0.011558341	-91.640373	-74.550491	15.9346	1	22	0	-10.671133	-4.3544912	1	prime_mmgbsa_HY-L001	40	0
Fc1ccc([C@H](NC(=O)c2cc(-c3nc(-c4ncc5c(c4)cccc5)[nH]c3)ccc2)C)cc1	86329	HY-L001-out.4947	/home/hp/project/gtchan-vs/glide-dock_XP_HY-L001	glide-dock_XP_HY-L001_pv.maegz	465	HY-124806	TTP-8307	950225-08-8	DNA/RNA Synthesis; Enterovirus; HCV	Anti-infection; Cell Cycle/DNA Damage	C27H21FN4O	10mM	Infection	No Development Reported	51139	0.5	0	OPLS3e	47.916191	1	Untitled Document-2	glide-grid_1	547	6	-6.7443867	-0.20437536	-0.65554094	-1.4999167	-6.7443867	-2.192348	-0.2701349	0	-1.6534876	-46.597816	-3.8620675	0.52313977	-0.032003991	-73.273621	-50.459885	1.0619349	1	2	0	-6.7443867	-0.59752405	1	prime_mmgbsa_HY-L001	33	0
SCCNC(=O)CCNC(=O)[C@H](O)C(CO[P@](=O)(O[P@@](=O)(OC[C@@H]1[C@H](OP(=O)(O)O)[C@@H](O)[C@H](n2c3ncnc(N)c3nc2)O1)O)O)(C)C	85954	HY-L001-out.5581	/home/hp/project/gtchan-vs/glide-dock_XP_HY-L001	glide-dock_XP_HY-L001_pv.maegz	90	HY-128851	Coenzyme A	85-61-0	Others	Others	C21H36N7O16P3S	10mM	Metabolic Disease	Phase 3	51139	0.9999972	0	OPLS3e	0.781187	1	Untitled Document-1	glide-grid_1	348	27	-9.3988819	-0.19581003	-0.71162093	-1.9294794	-9.3988819	-0.39307186	-0.61400485	0	-0.23757426	-42.960331	-20.020357	0.53901094	-0.31578439	-80.871254	-62.98069	17.1523	1	1	0	-9.3988819	-3.3980207	1	prime_mmgbsa_HY-L001	48	0
O=C(O)[C@@H](NC(=O)c1sc(CC[C@@H]2CNC=3N=C(N)NC(=O)C=3C2)c(C)c1)CCC(=O)O	85876	HY-L001-out.7873	/home/hp/project/gtchan-vs/glide-dock_XP_HY-L001	glide-dock_XP_HY-L001_pv.maegz	12	HY-14530	Pelitrexol	446022-33-9	Antifolate	Cell Cycle/DNA Damage	C20H25N5O6S	10mM	Cancer	Phase 2	51139	0.98253953	0	OPLS3e	-14.406868	1	Untitled Document-1	glide-grid_1	500	12	-11.46946	-0.35842064	-1.1379145	-2.5683248	-11.46946	-1.5374683	-0.51137418	0	-1.4134421	-44.88253	-22.262981	0.93801135	-0.20438293	-98.114723	-67.145515	16.234011	1	2	0	-11.46946	-4.8167143	1	prime_mmgbsa_HY-L001	32	0
O=C1Oc2c(O)c(O)cc3C(=O)Oc4c(O)c(O)cc1c4-c23	86092	HY-L001-out.11286	/home/hp/project/gtchan-vs/glide-dock_XP_HY-L001	glide-dock_XP_HY-L001_pv.maegz	228	HY-B0183	Ellagic acid	476-66-4	Casein Kinase; Endogenous Metabolite; Reactive Oxygen Species	Cell Cycle/DNA Damage; Immunology/Inflammation; Metabolic Enzyme/Protease; NF-κB; Stem Cell/Wnt	C14H6O8	2mM	Cancer; Neurological Disease	Phase 2	51139	1	0	OPLS3e	36.843441	1	Untitled Document-1	glide-grid_1	665	4	-7.9517751	-0.36144432	-1.0127813	-1.9437039	-7.9517751	-0.77894151	-0.6359427	0	-1.4903532	-34.324154	-12.640039	0	0	-61.451485	-46.964191	0.49453995	1	4	0	-7.9517751	-3.9140747	1	prime_mmgbsa_HY-L001	22	0
O=C(Nc1c(N)cccc1)CCCCCCC(=O)Nc1ccc(C)cc1	86497	HY-L001-out.10172	/home/hp/project/gtchan-vs/glide-dock_XP_HY-L001	glide-dock_XP_HY-L001_pv.maegz	633	HY-19430	Pimelic Diphenylamide 106 (analog)	2070015-24-4	Others	Others	C21H27N3O2	10mM	Cancer	No Development Reported	51139	1	0	OPLS3e	24.394178	1	Untitled Document-1	glide-grid_1	767	11	-6.2237029	-0.23937319	-0.70914215	-1.4616162	-6.2237029	-2.5621452	-0.60799998	0	-1.1173251	-40.18449	-10.692368	1.6814499	-0.088862918	-73.696732	-50.876858	10.161905	1	1	0	-6.2237029	-1.831498	1	prime_mmgbsa_HY-L001	26	0
P(=O)(OC[C@@H]1[C@H](O)[C@H](O)[C@H](n2c3N=CNC(=O)c3nc2)O1)(O)O	86389	HY-L001-out.2098	/home/hp/project/gtchan-vs/glide-dock_XP_HY-L001	glide-dock_XP_HY-L001_pv.maegz	525	HY-108213	Inosinic acid	131-99-7	Endogenous Metabolite	Metabolic Enzyme/Protease	C10H13N4O8P	10mM	Metabolic Disease	Phase 2	51139	0.85571027	0	OPLS3e	17.721315	1	Untitled Document-1	glide-grid_1	932	8	-6.5560012	-0.28504354	-0.81062591	-1.5853006	-6.5560012	-0.70926148	-0.43495718	0	-1.3912017	-39.414852	-16.490755	0.62793142	-0.085021026	-69.377533	-55.905605	3.2986755	1	1	0	-6.5560012	-2.4374397	1	prime_mmgbsa_HY-L001	23	0
O=C(OCc1ccc(O[C@H]2[C@H](O)[C@@H](O)[C@H](O)[C@@H](CO)O2)cc1)[C@](O)(CC(=O)OCc1ccc(O[C@H]2[C@H](O)[C@@H](O)[C@H](O)[C@@H](CO)O2)cc1)CC(C)C	85920	HY-L001-out.4477	/home/hp/project/gtchan-vs/glide-dock_XP_HY-L001	glide-dock_XP_HY-L001_pv.maegz	56	HY-122308	Militarine	58139-23-4	Others	Others	C34H46O17	10mM	Metabolic Disease	No Development Reported	51139	1	0	OPLS3e	46.28265	1	Untitled Document-1	glide-grid_1	32	26	-10.019604	-0.19646282	-0.72856855	-2.0316217	-10.019604	-2.7014782	-0.27058116	0	-0.44735616	-49.548283	-25.352974	0.46756232	-0.0080779521	-90.225471	-74.90126	17.692986	1	1	0	-10.019604	-4.5206251	1	prime_mmgbsa_HY-L001	51	0
O=C(OCc1ccccc1)N[C@H](C(=O)N[C@H](C(=O)N[C@H](C(=O)N[C@H](C(=O)Nc1cc2OC(=O)C=C(C)c2cc1)CC(=O)O)C(C)C)CCC(=O)O)CC(=O)O	86423	HY-L001-out.15783	/home/hp/project/gtchan-vs/glide-dock_XP_HY-L001	glide-dock_XP_HY-L001_pv.maegz	559	HY-P3363	Z-DEVD-AMC		Caspase	Apoptosis	C36H41N5O14	10mM	Cancer	No Development Reported	51139	1	0	OPLS3e	33.047253	1	Untitled Document-1	glide-grid_1	901	28	-6.455689	-0.11737616	-0.44637594	-1.2892469	-6.455689	-1.5664177	-0.67783439	0	-0.72058779	-51.917984	-17.362326	0.64892626	-0.034642391	-75.275375	-69.280312	19.353691	1	5	0	-6.455689	-2.8865974	1	prime_mmgbsa_HY-L001	55	0
O([C@H]1[C@H](O)[C@@H](O)[C@H](O)[C@@H](CO)O1)c1ccc(C=2C(=O)c3c(O)cc(O)cc3OC=2)cc1	86107	HY-L001-out.13431	/home/hp/project/gtchan-vs/glide-dock_XP_HY-L001	glide-dock_XP_HY-L001_pv.maegz	243	HY-N0423	Sophoricoside	152-95-4	Others	Others	C21H20O10	10mM	Cancer; Inflammation/Immunology	No Development Reported	51139	1	0	OPLS3e	23.760904	1	Untitled Document-1	glide-grid_1	663	10	-7.8232088	-0.25236157	-0.79276377	-1.7643734	-7.8232088	-1.9439988	-0.30399999	0	-0.80291104	-35.908817	-9.5763521	0.42573887	0	-59.43948	-45.485168	7.8398881	1	28	0	-7.8232088	-3.0130064	1	prime_mmgbsa_HY-L001	31	0
O=C(O[C@H]1[C@H](O[C@H]2[C@H](O)[C@@H](O)[C@H](O)[C@@H](CO)O2)[C@@H](O)[C@H](OCCc2cc(O)c(O)cc2)O[C@@H]1CO)/C=C/c1cc(O)c(O)cc1	85995	HY-L001-out.13030	/home/hp/project/gtchan-vs/glide-dock_XP_HY-L001	glide-dock_XP_HY-L001_pv.maegz	131	HY-N0031	Plantamajoside	104777-68-6	Others	Others	C29H36O16	10mM	Inflammation/Immunology	No Development Reported	51139	1	0	OPLS3e	38.585087	1	Untitled Document-1	glide-grid_1	1420	22	-8.8012667	-0.1955837	-0.69567037	-1.8310556	-8.8012667	-1.4018593	0	0	-0.55659652	-44.469921	-15.900629	0.47451088	0	-76.3377	-60.370548	8.3607016	1	5	0	-8.8012667	-5.98738	1	prime_mmgbsa_HY-L001	45	0
FC(F)(F)c1cc(NC(=O)Nc2ccc(Nc3nc(Nc4n[nH]c(C5CCCC5)c4)ccn3)cc2)ccc1	86191	HY-L001-out.3089	/home/hp/project/gtchan-vs/glide-dock_XP_HY-L001	glide-dock_XP_HY-L001_pv.maegz	327	HY-112273A	CD532 (hydrochloride)		Aurora Kinase	Cell Cycle/DNA Damage; Epigenetics	C26H26ClF3N8O	10mM	Cancer	No Development Reported	51139	0.84259975	0	OPLS3e	54.93903	1	Untitled Document-1	glide-grid_1	1010	10	-7.2917185	-0.19188732	-0.64512044	-1.5723089	-7.2917185	-1.9357626	-0.31999999	0	-1.1703653	-51.5275	-8.0950012	0.67786759	-0.2847825	-91.392502	-59.622501	8.0809107	1	2	0	-7.2917185	-0.19638492	1	prime_mmgbsa_HY-L001	38	0
[Si](OC(CNC(=O)CCOCCOCCOCCOCCNC(=O)CCCC[C@@H]1SC[C@@H]2NC(=O)N[C@H]12)(C)C)(OCCCNC(=O)c1cnc(CN=[N+]=[N-])cc1)(c1ccccc1)c1ccccc1	86190	HY-L001-out.7889	/home/hp/project/gtchan-vs/glide-dock_XP_HY-L001	glide-dock_XP_HY-L001_pv.maegz	326	HY-145383	Biotin-PEG4-dialkoxydiphenylsilane-picolyl azide	2599839-59-3	Fluorescent Dye; Others	Others	C47H67N9O10SSi	10mM	Others	No Development Reported	51139	1	0	OPLS3e	10.286754	1	Untitled Document-1	glide-grid_1	77	37	-7.2937617	-0.1072612	-0.43780324	-1.3974042	-7.2937617	-2.250001	-0.036134247	0	-0.41115022	-74.259636	-12.099149	0.61402637	-0.28670621	-131.59183	-86.358788	16.791805	1	6	0	-7.2937617	-1.6124635	1	prime_mmgbsa_HY-L001	68	0
O([C@H]([C@@H](O)C(=O)O)C(=O)O)C(=O)/C=C/c1cc(O)c(O)cc1	86039	HY-L001-out.13333	/home/hp/project/gtchan-vs/glide-dock_XP_HY-L001	glide-dock_XP_HY-L001_pv.maegz	175	HY-N0321	Caftaric acid	67879-58-7	Others	Others	C13H12O9	10mM	Others	No Development Reported	51139	1	0	OPLS3e	18.039391	1	Untitled Document-1	glide-grid_1	391	12	-8.3062477	-0.37755671	-1.0579287	-2.0303497	-8.3062477	-1.721274	-0.44171405	0	-1.3422223	-38.061592	-16.088928	1.3324546	-0.10401928	-80.436287	-54.15052	3.1209772	1	49	0	-8.3062477	-3.8767438	1	prime_mmgbsa_HY-L001	22	0
[P@](=O)(O[P@](=O)(O)NP(=O)(O)O)(OC[C@@H]1[C@@H](O)[C@@H](O)[C@H](n2c3N=C(N)NC(=O)c3nc2)O1)O	85932	HY-L001-out.6980	/home/hp/project/gtchan-vs/glide-dock_XP_HY-L001	glide-dock_XP_HY-L001_pv.maegz	68	HY-137167	Guanylyl imidodiphosphate (lithium)	64564-03-0	Adenylate Cyclase	GPCR/G Protein	C10H13Li4N6O13P3	10mM	Endocrinology	No Development Reported	51139	0.9999404	0	OPLS3e	-27.495419	1	Untitled Document-1	glide-grid_1	80	14	-9.7794361	-0.30560738	-0.97024298	-2.1898823	-9.7794361	-0.97643054	-0.20270124	0	-0.70678008	-43.742722	-22.177212	0.42227355	-0.10026865	-92.035263	-65.919937	12.558809	1	6	0	-9.7794361	-3.9040697	1	prime_mmgbsa_HY-L001	32	0
Clc1c(C(=O)Nc2ccc(C(=O)Nc3ccccc3)cc2)ccc(Cl)c1	86313	HY-L001-out.3512	/home/hp/project/gtchan-vs/glide-dock_XP_HY-L001	glide-dock_XP_HY-L001_pv.maegz	449	HY-114146	CID 1375606	313493-80-0	Others	Others	C20H14Cl2N2O2	10mM	Metabolic Disease; Neurological Disease	No Development Reported	51139	1	0	OPLS3e	43.747337	1	Untitled Document-1	glide-grid_1	207	6	-6.8012829	-0.2615878	-0.77495283	-1.597259	-6.8012829	-2.1605573	-0.60799998	0	-1.9814732	-39.165894	-6.5091743	0.78636432	-0.038790599	-64.795631	-45.675068	5.1982126	1	1	0	-6.8012829	-1.121192	1	prime_mmgbsa_HY-L001	26	0
Brc1c(O)c(Br)cc(/C=N/NC(=O)CNc2cc3c(cc2)cccc3)c1O	86178	HY-L001-out.9885	/home/hp/project/gtchan-vs/glide-dock_XP_HY-L001	glide-dock_XP_HY-L001_pv.maegz	314	HY-18336	GlyH-101	328541-79-3	CFTR	Membrane Transporter/Ion Channel	C19H15Br2N3O3	10mM	Cardiovascular Disease	No Development Reported	51139	1	0	OPLS3e	48.724422	1	Untitled Document-1	glide-grid_1	330	8	-7.3445835	-0.27202162	-0.81606483	-1.709698	-7.3445835	-0.93679208	-0.87994808	0	-1.3103031	-41.536255	-15.297764	0.41878837	0	-88.350853	-56.834019	0	1	10	0	-7.3445835	-1.5349758	1	prime_mmgbsa_HY-L001	27	0
O=C(N[C@@H](C(C)(C)C)C(=O)N1[C@H](C(=O)N[C@@H](C)c2ccc(-c3c(C)ncs3)cc2)C[C@H](O)C1)CN1CCN(c2c(N)nnc(-c3c(O)cccc3)c2)CC1	86418	HY-L001-out.7892	/home/hp/project/gtchan-vs/glide-dock_XP_HY-L001	glide-dock_XP_HY-L001_pv.maegz	554	HY-145388B	AU-16235	2380275-40-9	Others	Others	C39H49N9O5S	10mM	Cancer	No Development Reported	51139	0.99997824	0	OPLS3e	86.953049	1	Untitled Document-1	glide-grid_1	116	16	-6.4700646	-0.11981601	-0.45287615	-1.2968701	-6.4700646	-2.4758513	-0.90495008	0	-0.27211079	-60.231049	-7.1960211	0.29843542	-0.036364496	-91.002899	-67.427071	5.6826148	1	6	0	-6.4700646	-1.8948203	1	prime_mmgbsa_HY-L001	54	0
O=C(O[C@@H]1[C@@H](O)[C@H](OCCc2cc(O)c(O)cc2)O[C@H](CO[C@@H]2[C@H](O)[C@H](O)[C@@H](O)[C@H](C)O2)[C@H]1O)/C=C/c1cc(O)c(O)cc1	86084	HY-L001-out.14573	/home/hp/project/gtchan-vs/glide-dock_XP_HY-L001	glide-dock_XP_HY-L001_pv.maegz	220	HY-N2594	Isoforsythiaside	1357910-26-9	Bacterial	Anti-infection	C29H36O15	10mM	Infection	No Development Reported	51139	1	0	OPLS3e	41.212715	1	Untitled Document-1	glide-grid_1	177	20	-8.0058699	-0.18195158	-0.64235246	-1.6734014	-8.0058699	-1.4065508	0	0	-0.68794775	-43.279205	-12.313219	0.46059904	0	-76.793549	-55.592426	8.4925127	1	9	0	-8.0058699	-3.7134223	1	prime_mmgbsa_HY-L001	44	0
P(=O)(OC[C@@H](O)[C@@H](O)[C@@H](O)CN1c2c(N=C3C(=O)NC(=O)N=C13)cc(C)c(C)c2)(O)O	85985	HY-L001-out.11991	/home/hp/project/gtchan-vs/glide-dock_XP_HY-L001	glide-dock_XP_HY-L001_pv.maegz	121	HY-B0964	Riboflavin (phosphate sodium)	130-40-5	Endogenous Metabolite	Metabolic Enzyme/Protease	C17H20N4NaO9P	10mM	Others	Launched	51139	1	0	OPLS3e	38.253887	1	Untitled Document-1	glide-grid_1	399	12	-8.9142237	-0.28755561	-0.90332162	-2.0104306	-8.9142237	-1.2038821	0	0	-0.6964606	-26.608597	-26.257544	0.67550522	0	-70.468773	-52.866142	10.119152	1	16	0	-8.9142237	-4.1860528	1	prime_mmgbsa_HY-L001	31	0
O=C(O[C@H]1[C@H](O)[C@@H](O)[C@H](O)[C@@H](CO[C@H]2[C@H](O)[C@@H](O)[C@H](O)[C@@H](CO)O2)O1)[C@]12[C@H](C=3[C@@](C)([C@@]4(C)[C@@H]([C@@]5(C)[C@H]([C@@](CO)(C)[C@@H](O[C@H]6[C@H](O[C@H]7[C@H](O)[C@H](O)[C@@H](O)[C@H](C)O7)[C@@H](O)[C@@H](O)CO6)CC5)CC4)CC=3)CC1)CC(C)(C)CC2	85902	HY-L001-out.13280	/home/hp/project/gtchan-vs/glide-dock_XP_HY-L001	glide-dock_XP_HY-L001_pv.maegz	38	HY-N0266	Dipsacoside B	33289-85-9	Others	Others	C53H86O22	10mM	Inflammation/Immunology	No Development Reported	51139	1	0	OPLS3e	146.57143	1	Untitled Document-1	glide-grid_1	1357	25	-10.658353	-0.14211136	-0.59930682	-2.0043962	-10.658353	-0.7675727	0	0	-0.012295872	-28.388321	-24.40556	0.0096022813	-0.00028636018	-71.992165	-52.79388	11.413303	1	14	0	-10.658353	-7.8954577	1	prime_mmgbsa_HY-L001	75	0
Fc1c(CCC(=O)O)ccc(C#Cc2c(CC#N)cccc2)c1	86403	HY-L001-out.8912	/home/hp/project/gtchan-vs/glide-dock_XP_HY-L001	glide-dock_XP_HY-L001_pv.maegz	539	HY-15697	TUG-770	1402601-82-4	Free Fatty Acid Receptor	GPCR/G Protein	C19H14FNO2	10mM	Metabolic Disease	No Development Reported	51139	1	0	OPLS3e	19.799534	1	Untitled Document-1	glide-grid_1	789	7	-6.5204377	-0.28349727	-0.80622858	-1.5767009	-6.5204377	-2.1326499	-0.63127321	0	-1.6318346	-31.322094	-9.7151403	1.1743426	-0.086349286	-58.358074	-41.037235	6.4528651	1	1	0	-6.5204377	-1.8725241	1	prime_mmgbsa_HY-L001	23	0
O([C@H]([C@@H](OC(=O)/C=C/c1cc(O)c(O)cc1)C(=O)O)C(=O)O)C(=O)/C=C/c1cc(O)c(O)cc1	86099	HY-L001-out.13467	/home/hp/project/gtchan-vs/glide-dock_XP_HY-L001	glide-dock_XP_HY-L001_pv.maegz	235	HY-N0457	Chicoric acid	6537-80-0	Apoptosis; Reactive Oxygen Species	Apoptosis; Immunology/Inflammation; Metabolic Enzyme/Protease; NF-κB	C22H18O12	10mM	Metabolic Disease; Inflammation/Immunology	No Development Reported	51139	1	0	OPLS3e	32.964325	1	Untitled Document-1	glide-grid_1	588	17	-7.9057765	-0.23252285	-0.75328374	-1.7466078	-7.9057765	-1.3647653	-0.24056253	0	-1.5747184	-46.458267	-5.0331097	0.98911762	0	-78.654976	-51.491379	0	1	14	0	-7.9057765	-3.0999999	1	prime_mmgbsa_HY-L001	34	0
O=C(O)[C@@H](NC(=O)[C@H](NC(=O)[C@@H](NC(=O)[C@@H](NC(=O)[C@@H](NC(=O)[C@H]1N(C(=O)[C@@H](NC(=O)[C@@H](NC(=O)C)Cc2ccccc2)CCCCN)CCC1)CC(C)C)C)C)C)CCCNC(=N)N	86544	HY-L001-out.7865	/home/hp/project/gtchan-vs/glide-dock_XP_HY-L001	glide-dock_XP_HY-L001_pv.maegz	680	HY-145237	BM213		Others	Others	C43H70N12O10	10mM	Cancer	No Development Reported	51139	1	0	OPLS3e	31.386679	1	Untitled Document-1	glide-grid_1	124	37	-6.0906339	-0.093702063	-0.37675029	-1.1770735	-6.0906339	-0.71906161	-1.1051297	0	-0.31737638	-49.808731	-27.450739	0.62504703	-0.30280107	-103.51895	-77.259468	19.151651	1	1	0	-6.0906339	-5.7728286	1	prime_mmgbsa_HY-L001	65	0
O=C(OC)[C@]1(C)C[C@@H]2[C@@](C(=O)O[C@H]3[C@H](O)[C@@H](O)[C@H](O)[C@@H](CO)O3)(CC[C@@]3(C)[C@@]4(C)[C@@H]([C@@]5(C)[C@H]([C@@](CO)(C)[C@@H](O[C@H]6[C@H](O)[C@@H](O)[C@H](O[C@H]7[C@H](O)[C@@H](O)[C@H](O)[C@@H](CO)O7)CO6)[C@@H](O)C5)CC4)CC=C23)CC1	85949	HY-L001-out.14341	/home/hp/project/gtchan-vs/glide-dock_XP_HY-L001	glide-dock_XP_HY-L001_pv.maegz	85	HY-N2205	Esculentoside H	66656-92-6	JNK; NF-κB	MAPK/ERK Pathway; NF-κB	C48H76O21	10mM	Cancer	No Development Reported	51139	1	0	OPLS3e	138.35826	1	Untitled Document-2	glide-grid_1	938	24	-9.5307093	-0.13812622	-0.5665338	-1.8208855	-9.5307093	-0.71120626	-0.18515991	0	-0.13264805	-33.849953	-18.614267	0.027699379	-0.0079347603	-77.800552	-52.464222	0	1	1	0	-9.5307093	-5.5077267	1	prime_mmgbsa_HY-L001	69	0
O=C(N)CCNCCCOc1cc(C)c(Cc2c(O[C@H]3[C@H](O)[C@@H](O)[C@H](O)[C@@H](CO)O3)[nH]nc2C(C)C)cc1	86314	HY-L001-out.4722	/home/hp/project/gtchan-vs/glide-dock_XP_HY-L001	glide-dock_XP_HY-L001_pv.maegz	450	HY-123797	KGA-2727	666842-36-0	SGLT	Membrane Transporter/Ion Channel	C26H40N4O8	10mM	Metabolic Disease	No Development Reported	51139	0.022996642	0	OPLS3e	27.303907	1	Untitled Document-2	glide-grid_1	346	18	-6.7988191	-0.17891629	-0.60151219	-1.4660254	-6.7988191	-1.4532616	-0.56285471	0	-0.33046401	-37.291653	-18.098734	0.86060423	-0.032065324	-74.919426	-55.390388	9.8160381	1	28	0	-6.7988191	-3.0076728	1	prime_mmgbsa_HY-L001	38	0
O=C(O)CCNC(=O)c1ccc(N=Nc2cc(C(=O)O)c(O)cc2)cc1	86379	HY-L001-out.11781	/home/hp/project/gtchan-vs/glide-dock_XP_HY-L001	glide-dock_XP_HY-L001_pv.maegz	515	HY-B0667	Balsalazide	80573-04-2	Interleukin Related; STAT	Immunology/Inflammation; JAK/STAT Signaling; Stem Cell/Wnt	C17H15N3O6	10mM	Cancer; Inflammation/Immunology	Launched	51139	1	0	OPLS3e	28.624817	1	Untitled Document-1	glide-grid_1	895	11	-6.5905199	-0.25348154	-0.75093806	-1.547762	-6.5905199	-1.8117659	-0.40166405	0	-1.1470101	-47.209759	-12.009403	1.199455	-0.084590778	-82.953552	-59.219162	8.3111439	1	33	0	-6.5905199	-2.8956957	1	prime_mmgbsa_HY-L001	26	0
S(=O)(=O)(C)c1c(F)cc(-c2c(C)nc(NC(=O)NCCc3nn(CCF)nn3)s2)cc1	86532	HY-L001-out.9238	/home/hp/project/gtchan-vs/glide-dock_XP_HY-L001	glide-dock_XP_HY-L001_pv.maegz	668	HY-16355	NVP-QAV-572	957209-68-6	PI3K	PI3K/Akt/mTOR	C17H19F2N7O3S2	10mM	Cancer	No Development Reported	51139	0.99900049	0	OPLS3e	10.83846	1	Untitled Document-1	glide-grid_1	1254	10	-6.1216893	-0.19747384	-0.62034053	-1.3806286	-6.1216893	-1.7514805	-0.46877849	0	-0.87312829	-49.358219	-4.3505454	0.72735584	-0.25963441	-79.59256	-53.708763	6.825736	1	2	0	-6.1216893	-1.0229406	1	prime_mmgbsa_HY-L001	31	0
Br[C@@H]/1C(=O)C2(\C\1=N\[C@H](C(=O)OCC)Cc1ccc(Nc3nccc4c3cncc4)cc1)CCCCC2	86367	HY-L001-out.10850	/home/hp/project/gtchan-vs/glide-dock_XP_HY-L001	glide-dock_XP_HY-L001_pv.maegz	503	HY-75385	Zaurategrast ethyl ester	455264-30-9	Integrin	Cytoskeleton	C28H29BrN4O3	10mM	Inflammation/Immunology	Phase 2	51139	0.49999651	0	OPLS3e	42.981468	1	Untitled Document-1	glide-grid_1	694	8	-6.6319451	-0.1842207	-0.60828334	-1.4469112	-6.6319451	-2.0393424	-0.51834905	0	-1.2925739	-44.273129	-4.4803624	0.48059285	-0.0073744752	-60.128384	-48.75349	10.373845	1	10	0	-6.6319451	-0.19564959	1	prime_mmgbsa_HY-L001	36	0
P(=O)(OC[C@@H]1[C@@H](O)[C@H](O)[C@@H](NC(=O)C)[C@H](O)O1)(O)O	86091	HY-L001-out.8104	/home/hp/project/gtchan-vs/glide-dock_XP_HY-L001	glide-dock_XP_HY-L001_pv.maegz	227	HY-147062	N-Acetyl-D-galactosamine-6-phosphate	18191-20-3	Others	Others	C8H16NO9P	10mM	Metabolic Disease	No Development Reported	51139	1	0	OPLS3e	5.3247838	1	Untitled Document-1	glide-grid_1	1411	10	-7.9545512	-0.41866061	-1.1171546	-2.0166497	-7.9545512	-0.34401989	-0.16	0	-1.4702585	-32.652481	-18.668482	0.81103808	-0.023954304	-68.291763	-51.320965	0	1	1	0	-7.9545512	-4.3931355	1	prime_mmgbsa_HY-L001	19	0
O=C(O[C@H]1[C@H](O)[C@@H](O)[C@H](O)[C@@H](CO[C@H]2[C@H](O)[C@@H](O)[C@H](O[C@H]3[C@H](O)[C@H](O)[C@@H](O)[C@H](C)O3)[C@@H](CO)O2)O1)[C@]12[C@H](C=3[C@](C)([C@@]4(C)[C@@H]([C@]5(C)[C@H](C(C)(C)[C@@H](O[C@H]6[C@H](O[C@H]7[C@H](O)[C@H](O)[C@@H](O)[C@H](C)O7)[C@@H](O)[C@@H](O)CO6)CC5)CC4)CC=3)CC1)CC(=C)CC2	86337	HY-L001-out.13319	/home/hp/project/gtchan-vs/glide-dock_XP_HY-L001	glide-dock_XP_HY-L001_pv.maegz	473	HY-N0307	Ciwujianoside B	114902-16-8	Bcl-2 Family	Apoptosis	C58H92O25	10mM	Neurological Disease	No Development Reported	51139	1	0	OPLS3e	126.0909	1	Untitled Document-2	glide-grid_1	131	27	-6.7279463	-0.08105959	-0.35358769	-1.2415841	-6.7279463	-1.3357676	-0.31999999	0	-0.0081025427	-34.599239	-27.774775	0.20770106	-0.040546153	-68.746552	-62.374012	16.259537	1	4	0	-6.7279463	-5.3234482	1	prime_mmgbsa_HY-L001	83	0
O=C(O[C@H]1[C@H](O)[C@@H](O)[C@H](O)[C@@H](CO[C@H]2[C@H](O)[C@@H](O)[C@H](O[C@H]3[C@H](O)[C@H](O)[C@@H](O)[C@H](C)O3)[C@@H](CO)O2)O1)[C@]12[C@H](C=3[C@](C)([C@@]4(C)[C@@H]([C@]5(C)[C@H](C(C)(C)[C@@H](O[C@@H]6[C@H](O[C@H]7[C@H](O)[C@H](O)[C@@H](O)[C@H](C)O7)[C@@H](O)[C@@H](O)CO6)CC5)CC4)CC=3)CC1)CC(=C)CC2	86140	HY-L001-out.13318	/home/hp/project/gtchan-vs/glide-dock_XP_HY-L001	glide-dock_XP_HY-L001_pv.maegz	276	HY-N0307	Ciwujianoside B	114902-16-8	Bcl-2 Family	Apoptosis	C58H92O25	10mM	Neurological Disease	No Development Reported	51139	1	0	OPLS3e	134.89665	1	Untitled Document-1	glide-grid_1	1289	27	-7.6091118	-0.091676041	-0.39989737	-1.4041955	-7.6091118	-0.63610828	0	0	-0.037326504	-32.325584	-20.981333	0.14539073	-0.019678261	-71.075188	-53.306919	10.672785	1	7	0	-7.6091118	-4.6607833	1	prime_mmgbsa_HY-L001	83	0
S(C[C@@H](N)C(=O)O)CC(=O)N[C@]1(OC)C(=O)N2C(C(=O)O)=C(CSc3n(C)nnn3)CS[C@H]12	86074	HY-L001-out.5609	/home/hp/project/gtchan-vs/glide-dock_XP_HY-L001	glide-dock_XP_HY-L001_pv.maegz	210	HY-128932	Cefminox (sodium)	75498-96-3	Antibiotic; Bacterial; PPAR; Prostaglandin Receptor	Anti-infection; Cell Cycle/DNA Damage; GPCR/G Protein	C16H20N7NaO7S3	10mM	Infection; Cardiovascular Disease; Endocrinology	Launched	51139	1	0	OPLS3e	35.523869	1	Untitled Document-1	glide-grid_1	331	14	-8.0657425	-0.24441645	-0.78397411	-1.7937794	-8.0657425	-1.5247517	-0.6564362	0	-0.50846046	-41.280003	-17.025105	0.83716494	-0.0037356429	-75.116096	-58.305107	11.845643	1	35	0	-8.0657425	-3.7069652	1	prime_mmgbsa_HY-L001	33	0
O=C(O[C@H]1[C@@H](O)[C@H](O)C[C@](O)(C(=O)O)C1)/C=C/c1cc(OC)c(O)cc1	85908	HY-L001-out.15374	/home/hp/project/gtchan-vs/glide-dock_XP_HY-L001	glide-dock_XP_HY-L001_pv.maegz	44	HY-N7929	5-Feruloylquinic acid	40242-06-6	Tyrosinase	Metabolic Enzyme/Protease	C17H20O9	10mM	Cancer	No Development Reported	51139	1	0	OPLS3e	27.445536	1	Untitled Document-1	glide-grid_1	1255	11	-10.37104	-0.39888614	-1.1816987	-2.4356048	-10.37104	-1.9914244	-0.15214361	0	-1.4908366	-37.272907	-13.302571	0.7101267	0	-79.468719	-50.575478	4.6363335	1	1	0	-10.37104	-3.1206703	1	prime_mmgbsa_HY-L001	26	0
O=C(/C=C/c1cc(O)c(O)cc1)c1c(O)c(O)c(O)cc1	85976	HY-L001-out.14986	/home/hp/project/gtchan-vs/glide-dock_XP_HY-L001	glide-dock_XP_HY-L001_pv.maegz	112	HY-N6673	Okanin	484-76-4	NF-κB; Toll-like Receptor (TLR)	Immunology/Inflammation; NF-κB	C15H12O6	10mM	Inflammation/Immunology; Neurological Disease; Cardiovascular Disease	No Development Reported	51139	1	0	OPLS3e	28.231297	1	Untitled Document-1	glide-grid_1	662	8	-9.0038738	-0.42875588	-1.182905	-2.2261896	-9.0038738	-1.6325215	0	0	-1.7073085	-34.935562	-13.875235	0.65675116	0	-75.918953	-48.810799	4.8631444	1	6	0	-9.0038738	-3.8399999	1	prime_mmgbsa_HY-L001	21	0
FC(F)(F)c1c(/C=C/c2c(C)c(-c3ccccc3)ccc2)cc(CN[C@](C(=O)O)(CO)C)cc1	86352	HY-L001-out.6477	/home/hp/project/gtchan-vs/glide-dock_XP_HY-L001	glide-dock_XP_HY-L001_pv.maegz	488	HY-134886	PD-1-IN-24	2360909-50-6	PD-1/PD-L1	Immunology/Inflammation	C27H26F3NO3	10mM	Cancer	No Development Reported	51139	1	0	OPLS3e	60.568596	1	Untitled Document-1	glide-grid_1	860	11	-6.6687446	-0.19613954	-0.63541597	-1.4733127	-6.6687446	-2.6047959	-0.29405391	0	-0.38134784	-39.513832	-11.063305	0.73305142	-0.045860928	-72.321182	-50.577137	7.3517699	1	9	0	-6.6687446	-2.0975823	1	prime_mmgbsa_HY-L001	34	0
O(C[C@@H]1[C@@H](O)[C@H](O)[C@@H](O)[C@H](Oc2c(OC)c(O)c3C(=O)C(c4ccc(OC)cc4)=COc3c2)O1)[C@H]1[C@H](O)[C@@H](O)[C@H](O)CO1	85939	HY-L001-out.14794	/home/hp/project/gtchan-vs/glide-dock_XP_HY-L001	glide-dock_XP_HY-L001_pv.maegz	75	HY-N4244	Kakkalide	58274-56-9	Reactive Oxygen Species	Immunology/Inflammation; Metabolic Enzyme/Protease; NF-κB	C28H32O15	10mM	Inflammation/Immunology	No Development Reported	51139	1	0	OPLS3e	62.488754	1	Untitled Document-1	glide-grid_1	628	15	-9.6488743	-0.22439243	-0.78613597	-2.0265634	-9.6488743	-1.5792125	0	0	-0.30349115	-35.933556	-19.311237	0.15230069	-0.027912226	-63.564896	-55.244793	12.976204	1	9	0	-9.6488743	-4.9893627	1	prime_mmgbsa_HY-L001	43	0
O=C(C)c1c(O[C@H]2[C@H](O)[C@@H](O)[C@H](O)[C@@H](CO[C@H]3[C@H](O)[C@@H](O)[C@@H](O)CO3)O2)cc(OC)cc1	85942	HY-L001-out.14305	/home/hp/project/gtchan-vs/glide-dock_XP_HY-L001	glide-dock_XP_HY-L001_pv.maegz	78	HY-N2156	Paeonolide	72520-92-4	Others	Others	C20H28O12	10mM	Inflammation/Immunology	No Development Reported	51139	0.99994999	0	OPLS3e	39.895744	1	Untitled Document-1	glide-grid_1	431	13	-9.5943937	-0.2998248	-0.95188445	-2.1484463	-9.5943937	-1.4022961	0	0	-0.80054355	-30.289944	-21.252382	0.33231553	-0.031729605	-62.76638	-51.542324	5.1068707	1	2	0	-9.5943937	-5.0004225	1	prime_mmgbsa_HY-L001	32	0
FC(F)(F)c1cc(C(F)(F)F)cc(COC(=O)N2C[C@H]3C(CNC(=O)c4cc5n[nH]nc5cc4)[C@H]3C2)c1	86183	HY-L001-out.4934	/home/hp/project/gtchan-vs/glide-dock_XP_HY-L001	glide-dock_XP_HY-L001_pv.maegz	319	HY-124772	BI-2545	2162961-71-7	Phosphodiesterase (PDE)	Metabolic Enzyme/Protease	C23H19F6N5O3	10mM	Inflammation/Immunology	No Development Reported	51139	0.078409217	0	OPLS3e	24.043097	1	Untitled Document-5	glide-grid_1	49	10	-7.3206363	-0.19785504	-0.65929687	-1.5876744	-7.3206363	-1.9901229	-0.82033432	0	-1.6668595	-38.445599	-9.8859739	0.36278442	-0.098735832	-77.368736	-48.331573	9.0883312	1	6	0	-7.3206363	-2.108274	1	prime_mmgbsa_HY-L001	37	0
O=C(Nc1n[nH]c(CCc2cc(OC)cc(OC)c2)c1)c1ccc(N2C[C@@H](C)N[C@@H](C)C2)cc1	86284	HY-L001-out.6298	/home/hp/project/gtchan-vs/glide-dock_XP_HY-L001	glide-dock_XP_HY-L001_pv.maegz	420	HY-13330	AZD4547	1035270-39-3	FGFR	Protein Tyrosine Kinase/RTK	C26H33N5O3	10mM	Cancer	Phase 3	51139	0.5	0	OPLS3e	40.581493	1	Untitled Document-1	glide-grid_1	1007	9	-6.9012909	-0.20297915	-0.65757364	-1.5246887	-6.9012909	-1.7510068	-0.57140893	0	-1.2036394	-46.811852	-7.8401532	0.65644395	-0.00056098122	-85.984512	-54.652004	2.6035888	1	7	0	-6.9012909	-1.9623106	1	prime_mmgbsa_HY-L001	34	0
S(=O)(=O)(O)CC[C@H](N)CSSC[C@@H](N)CCS(=O)(=O)O	86077	HY-L001-out.2384	/home/hp/project/gtchan-vs/glide-dock_XP_HY-L001	glide-dock_XP_HY-L001_pv.maegz	213	HY-109058	Firibastat	648927-86-0	Aminopeptidase	Metabolic Enzyme/Protease	C8H20N2O6S4	10mM	Cardiovascular Disease	Phase 3	51139	1	0	OPLS3e	-23.655964	1	Untitled Document-1	glide-grid_1	779	13	-8.0335655	-0.40167829	-1.0903226	-2.0105367	-8.0335655	-1.1843379	-0.53236073	0	-1.3097219	-37.799229	-22.481989	1.5608938	-0.096401133	-81.205528	-60.281216	13.172442	1	2	0	-8.0335655	-2.2989402	1	prime_mmgbsa_HY-L001	20	0
O=C(O)[C@@H](NC(=O)c1ccc(NC[C@@H]2N(C=O)C=3C(=O)NC(N)=NC=3NC2)cc1)CCC(=O)O	86016	HY-L001-out.6904	/home/hp/project/gtchan-vs/glide-dock_XP_HY-L001	glide-dock_XP_HY-L001_pv.maegz	152	HY-13667	Levoleucovorin (Calcium)	80433-71-2	Antifolate	Cell Cycle/DNA Damage	C20H21CaN7O7	10mM	Cancer	Launched	51139	0.98253953	0	OPLS3e	2.92453	1	Untitled Document-1	glide-grid_1	256	13	-8.4619436	-0.24888068	-0.8062768	-1.8694806	-8.4619436	-1.5500233	-0.71709692	0	-0.47216007	-40.481663	-20.481981	0.90243161	-0.12744561	-99.459068	-60.963646	10.267069	1	7	0	-8.4619436	-3.2526586	1	prime_mmgbsa_HY-L001	34	0
O=C(O)[C@@H](NC(=O)[C@@H](N)CCCNC(=N)N)CCCCN	86342	HY-L001-out.5233	/home/hp/project/gtchan-vs/glide-dock_XP_HY-L001	glide-dock_XP_HY-L001_pv.maegz	478	HY-126487A	H-Arg-Lys-OH (TFA)		Endogenous Metabolite	Metabolic Enzyme/Protease	C14H27F3N6O5	10mM	Metabolic Disease	No Development Reported	51139	1	0	OPLS3e	15.520664	1	Untitled Document-1	glide-grid_1	1065	14	-6.7117729	-0.31960824	-0.8817749	-1.6594722	-6.7117729	-1.2545621	-1.640077	0	-1.7132109	-32.25642	-20.962276	2.4164338	-0.047066811	-70.821671	-53.218697	7.2105093	1	11	0	-6.7117729	-2.0122099	1	prime_mmgbsa_HY-L001	21	0
O(C(c1ccc(OC)cc1)(c1ccc(OC)cc1)c1ccccc1)C[C@@H]1[C@@H](O)C[C@H](N2C(=O)NC(=O)C=C2)O1	86564	HY-L001-out.17276	/home/hp/project/gtchan-vs/glide-dock_XP_HY-L001	glide-dock_XP_HY-L001_pv.maegz	700	HY-W097792	5'-O-(4 4'-Dimethoxytrityl)-2'-deoxyuridine	23669-79-6	DNA/RNA Synthesis	Cell Cycle/DNA Damage	C30H30N2O7	10mM	Others	No Development Reported	51139	0.99953705	0	OPLS3e	64.337036	1	Untitled Document-1	glide-grid_1	805	10	-6.0287457	-0.15458322	-0.5242244	-1.2927341	-6.0287457	-2.7218421	-0.11486632	0	-0.83730239	-45.459621	-6.1287203	0.51261407	-0.013930707	-65.646805	-51.588341	7.1613021	1	9	0	-6.0287457	-0.47999999	1	prime_mmgbsa_HY-L001	39	0
O=C(N[C@H](C(=O)N[C@H](C=O)CCCC)CC(C)C)[C@@H](NC(=O)C)CC(C)C	86353	HY-L001-out.10081	/home/hp/project/gtchan-vs/glide-dock_XP_HY-L001	glide-dock_XP_HY-L001_pv.maegz	489	HY-18964	MG-101	110044-82-1	Apoptosis; Proteasome	Apoptosis; Metabolic Enzyme/Protease	C20H37N3O4	10mM	Cancer	No Development Reported	51139	0.99989998	0	OPLS3e	6.7277889	1	Untitled Document-1	glide-grid_1	122	16	-6.6644487	-0.24683145	-0.74049431	-1.5513738	-6.6644487	-1.9124664	-1.6	0	-1.3479141	-33.806007	-13.231029	1.4532663	-0.026725	-59.570599	-47.037037	9.2840137	1	38	0	-6.6644487	-2.7123632	1	prime_mmgbsa_HY-L001	27	0
FC(F)(F)C(=O)[C@H](NC(=O)[C@H]1N(C(=O)[C@@H](NC(=O)c2ccc(C(=O)NCC(=O)O)cc2)C(C)C)CCC1)C(C)C	86386	HY-L001-out.10116	/home/hp/project/gtchan-vs/glide-dock_XP_HY-L001	glide-dock_XP_HY-L001_pv.maegz	522	HY-19269	FK706	144055-55-0	Elastase	Metabolic Enzyme/Protease	C26H32F3N4NaO7	10mM	Inflammation/Immunology	No Development Reported	51139	0.99989998	0	OPLS3e	46.2799	1	Untitled Document-1	glide-grid_1	148	17	-6.5670166	-0.16417542	-0.561472	-1.4005513	-6.5670166	-2.2288673	-0.93817753	0	-0.83500391	-42.50898	-10.912039	0.74211264	-0.072062239	-63.095791	-53.421021	14.294381	1	18	0	-6.5670166	-2.5262635	1	prime_mmgbsa_HY-L001	40	0
P(=O)(Oc1ccc(C[C@H](NC(=O)CCCCC)C(=O)N[C@@H]([C@H](CC)C)C(=O)NCCCCCC(=O)N)cc1)(O)O	86271	HY-L001-out.6175	/home/hp/project/gtchan-vs/glide-dock_XP_HY-L001	glide-dock_XP_HY-L001_pv.maegz	407	HY-132814	Fosgonimeton	2093305-05-4	c-Met/HGFR	Protein Tyrosine Kinase/RTK	C27H45N4O8P	10mM	Neurological Disease	Phase 3	51139	1	0	OPLS3e	7.243989	1	Untitled Document-1	glide-grid_1	206	25	-6.9562511	-0.17390628	-0.59475112	-1.4835637	-6.9562511	-1.7319001	-0.63999999	0	-0.50331914	-47.234772	-24.748869	1.120556	-0.0016223327	-95.392502	-71.983643	13.418034	1	3	0	-6.9562511	-4.02	1	prime_mmgbsa_HY-L001	40	0
[P@](=O)(O[C@H]1[C@H](O)[C@H](O)[C@@H](O)[C@H](C)O1)(O)N[C@H](C(=O)N[C@H](C(=O)O)Cc1c2c([nH]c1)cccc2)CC(C)C	85988	HY-L001-out.14212	/home/hp/project/gtchan-vs/glide-dock_XP_HY-L001	glide-dock_XP_HY-L001_pv.maegz	124	HY-N2021A	Phosphoramidon (Disodium)	164204-38-0	Angiotensin-converting Enzyme (ACE); Endogenous Metabolite; MMP; Neprilysin	Metabolic Enzyme/Protease	C23H32N3Na2O10P	10mM	Inflammation/Immunology; Cardiovascular Disease; Cancer	No Development Reported	51139	1	0	OPLS3e	11.360758	1	Untitled Document-1	glide-grid_1	355	17	-8.8730516	-0.23981221	-0.79910749	-1.9243569	-8.8730516	-1.4041787	-0.63999999	0	-0.5603705	-31.608484	-18.42909	0.70050657	-0.044072162	-66.902229	-50.037575	7.3800359	1	24	0	-8.8730516	-4.5295963	1	prime_mmgbsa_HY-L001	37	0
Clc1nc2n([C@H]3[C@H](O)[C@H](O)[C@@H](CO[P@@](=O)(O)CP(=O)(O)O)O3)ncc2c(N[C@@H](C)c2c(F)cccc2)c1	85923	HY-L001-out.5037	/home/hp/project/gtchan-vs/glide-dock_XP_HY-L001	glide-dock_XP_HY-L001_pv.maegz	59	HY-125286	AB-680	2105904-82-1	CD73	Immunology/Inflammation	C20H24ClFN4O9P2	10mM	Cancer	Phase 2	51139	1	0	OPLS3e	14.775671	1	Untitled Document-1	glide-grid_1	79	14	-9.9723721	-0.26952356	-0.8981123	-2.1627736	-9.9723721	-1.5876542	-0.25310376	0	-0.39674005	-42.645317	-23.675377	0.32021868	-0.024440343	-81.982712	-66.320694	19.054319	1	4	0	-9.9723721	-4.0716119	1	prime_mmgbsa_HY-L001	37	0
Fc1ccc(C(=O)Nc2[nH]nc(C(=O)OC)n2)cc1	86252	HY-L001-out.8236	/home/hp/project/gtchan-vs/glide-dock_XP_HY-L001	glide-dock_XP_HY-L001_pv.maegz	388	HY-148037	Thrombin inhibitor 5	328108-09-4	Proteasome	Metabolic Enzyme/Protease	C11H9FN4O3	10mM	Cardiovascular Disease	No Development Reported	51139	1	0	OPLS3e	28.736797	1	Untitled Document-1	glide-grid_1	168	5	-7.0056477	-0.3687183	-0.98388851	-1.776082	-7.0056477	-1.2744501	-0.73271835	0	-3.0017309	-35.805012	-8.9057312	1.0183984	-0.12217844	-65.067261	-44.710743	0.60001355	1	12	0	-7.0056477	-1.6927241	1	prime_mmgbsa_HY-L001	19	0
O=C(N[C@H](C(=O)NCC(=O)O)CC(=O)O)[C@@H](NC(=O)[C@@H](N)C)CCC(=O)O	85924	HY-L001-out.15582	/home/hp/project/gtchan-vs/glide-dock_XP_HY-L001	glide-dock_XP_HY-L001_pv.maegz	60	HY-P1149A	Epitalon (TFA)		Telomerase	Cell Cycle/DNA Damage	C16H23F3N4O11	10mM	Cancer; Neurological Disease	No Development Reported	51139	1	0	OPLS3e	3.1069069	1	Untitled Document-1	glide-grid_1	112	18	-9.9562483	-0.36874995	-1.1062498	-2.3176506	-9.9562483	-0.99183458	-1.5549103	0	-1.8506582	-35.541584	-23.605236	1.7920164	-0.015031064	-71.159439	-59.14682	9.3029795	1	18	0	-9.9562483	-4.402782	1	prime_mmgbsa_HY-L001	27	0
O=C(O)[C@@H](NC(=O)[C@@H](NC(=O)[C@@H](NC(=O)[C@@H](NC(=O)[C@@H](NC(=O)[C@@H](NC(=O)[C@H]1NCCC1)CCCNC(=N)N)CCCNC(=N)N)C(C)C)CCCNC(=N)N)CC(C)C)CCCCN	85883	HY-L001-out.15786	/home/hp/project/gtchan-vs/glide-dock_XP_HY-L001	glide-dock_XP_HY-L001_pv.maegz	19	HY-P3438A	PRRVRLK (acetate)		Others	Others	C42H81N17O10	10mM	Others	No Development Reported	51139	1	0	OPLS3e	38.698891	1	Untitled Document-1	glide-grid_1	464	42	-11.180303	-0.17200466	-0.69158357	-2.1607008	-11.180303	-1.2995012	-1.0212168	0	-0.48635206	-47.063923	-32.496784	0.73818582	-0.096128106	-112.67648	-79.560707	15.92212	1	1	0	-11.180303	-6.4521918	1	prime_mmgbsa_HY-L001	65	0
O=C(O)[C@@H](NC(=O)[C@@H](NC(=O)[C@@H](NC(=O)[C@@H](NC(=O)[C@@H](NC(=O)[C@@H](NC(=O)[C@@H](N)CCCNC(=N)N)CCCCN)CCCNC(=N)N)CO)CCCNC(=N)N)C)CCC(=O)O	85909	HY-L001-out.15662	/home/hp/project/gtchan-vs/glide-dock_XP_HY-L001	glide-dock_XP_HY-L001_pv.maegz	45	HY-P1561	PKG Substrate		Others	Others	C35H67N17O11	10mM	Neurological Disease	No Development Reported	51139	1	0	OPLS3e	13.657401	1	Untitled Document-1	glide-grid_1	189	45	-10.238877	-0.16252187	-0.64668381	-1.9907855	-10.238877	-1.4870179	-1.3295403	0	-0.36946833	-43.682648	-31.133015	0.89343464	-0.092378661	-111.53479	-74.815659	23.546785	1	1	0	-10.238877	-5.3625751	1	prime_mmgbsa_HY-L001	63	0
O=C(NO)CCCCCONC(=O)c1cc(OC)cc(OC)c1	86472	HY-L001-out.8047	/home/hp/project/gtchan-vs/glide-dock_XP_HY-L001	glide-dock_XP_HY-L001_pv.maegz	608	HY-146153	HDAC-IN-40	2463198-51-6	HDAC	Cell Cycle/DNA Damage; Epigenetics	C15H22N2O6	10mM	Cancer	No Development Reported	51139	1	0	OPLS3e	31.839321	1	Untitled Document-1	glide-grid_1	1346	13	-6.2757225	-0.27285752	-0.77597046	-1.5175266	-6.2757225	-1.2971262	-0.73419613	0	-1.5350213	-46.121647	-11.715035	1.7608728	-0.052877497	-79.314423	-57.836681	12.298511	1	18	0	-6.2757225	-2.0970604	1	prime_mmgbsa_HY-L001	23	0
O=C(NCCOCCOCCN)CCCC[C@@H]1SC[C@@H]2NC(=O)N[C@H]12	86164	HY-L001-out.12885	/home/hp/project/gtchan-vs/glide-dock_XP_HY-L001	glide-dock_XP_HY-L001_pv.maegz	300	HY-D0980	Biotin-DADOO	138529-46-1	Biochemical Assay Reagents; Others	Others	C16H30N4O4S	10mM	Metabolic Disease	No Development Reported	51139	1	0	OPLS3e	-7.3758621	1	Untitled Document-1	glide-grid_1	266	14	-7.4329524	-0.2973181	-0.86936337	-1.7618324	-7.4329524	-1.5677599	-1.4400001	0	-1.3596296	-42.667942	-15.513541	1.6544731	-0.1094452	-83.430664	-58.181484	5.5271459	1	1	0	-7.4329524	-3.1521647	1	prime_mmgbsa_HY-L001	25	0
O(C[C@H](CC[C@]1(OC)[C@@H](C)[C@@H]2[C@]3(C)[C@H]([C@H]4[C@@H]([C@]5(C)[C@@H](C[C@@H](O[C@H]6[C@H](O[C@H]7[C@H](O)[C@@H](O)[C@H](O)[C@@H](CO)O7)[C@@H](O)[C@@H](O)[C@@H](CO)O6)CC5)CC4)CC3)C[C@@H]2O1)C)[C@H]1[C@H](O)[C@@H](O)[C@H](O)[C@@H](CO)O1	86212	HY-L001-out.13826	/home/hp/project/gtchan-vs/glide-dock_XP_HY-L001	glide-dock_XP_HY-L001_pv.maegz	348	HY-N0813	Anemarsaponin E	136565-73-6	Others	Others	C46H78O19	10mM	Inflammation/Immunology	No Development Reported	51139	1	0	OPLS3e	84.06337	1	Untitled Document-2	glide-grid_1	706	25	-7.1522017	-0.11003387	-0.44241601	-1.3822316	-7.1522017	-0.98515844	0	0	-0.016271496	-29.109615	-18.455618	0.1087907	-0.038897466	-56.238483	-47.565231	12.760191	1	7	0	-7.1522017	-4.089469	1	prime_mmgbsa_HY-L001	65	0
FCC(=O)[C@@H](NC(=O)[C@@H](NC(=O)[C@@H](NC(=O)[C@@H](NC(=O)OCc1ccccc1)Cc1c2c([nH]c1)cccc2)CCC(=O)OC)Cc1nc[nH]c1)CC(=O)OC	86433	HY-L001-out.15514	/home/hp/project/gtchan-vs/glide-dock_XP_HY-L001	glide-dock_XP_HY-L001_pv.maegz	569	HY-P0111	Z-WEHD-FMK	210345-00-9	Caspase; Cathepsin	Apoptosis; Metabolic Enzyme/Protease	C37H42FN7O10	10mM	Cancer	No Development Reported	51139	0.49999997	0	OPLS3e	18.884844	1	Untitled Document-2	glide-grid_1	245	27	-6.4364204	-0.11702583	-0.44504365	-1.285399	-6.4364204	-1.2976066	-0.72531253	0	-1.1936243	-48.654198	-15.064504	0.58396542	0	-79.400475	-63.7187	10.986083	1	1	0	-6.4364204	-2.1095939	1	prime_mmgbsa_HY-L001	55	0
O=C(O)[C@@H](NC(=O)[C@@H](N)CCC(=O)O)Cc1c2c([nH]c1)cccc2	86076	HY-L001-out.6983	/home/hp/project/gtchan-vs/glide-dock_XP_HY-L001	glide-dock_XP_HY-L001_pv.maegz	212	HY-13718	Oglufanide	38101-59-6	Endogenous Metabolite; HCV; VEGFR	Anti-infection; Metabolic Enzyme/Protease; Protein Tyrosine Kinase/RTK	C16H19N3O5	10mM	Cancer; Infection; Inflammation/Immunology; Cardiovascular Disease	Phase 2	51139	1	0	OPLS3e	9.1150064	1	Untitled Document-1	glide-grid_1	111	11	-8.0349627	-0.33479014	-0.96570182	-1.9231354	-8.0349627	-1.8107116	-1.0999007	0	-1.762377	-28.777868	-17.442474	1.3568811	-0.028887415	-65.206909	-46.220345	5.0881524	1	1	0	-8.0349627	-4.8841147	1	prime_mmgbsa_HY-L001	24	0
Brc1ccc(O[P@@](=O)(OC[C@H]2O[C@@H](N3C(=O)NC(=O)C(C)=C3)C=C2)N[C@H](C(=O)OC)C)cc1	86463	HY-L001-out.4494	/home/hp/project/gtchan-vs/glide-dock_XP_HY-L001	glide-dock_XP_HY-L001_pv.maegz	599	HY-122470	Stampidine	217178-62-6	HIV; Reverse Transcriptase	Anti-infection	C20H23BrN3O8P	10mM	Infection	No Development Reported	51139	0.99953705	0	OPLS3e	17.896114	1	Untitled Document-1	glide-grid_1	783	10	-6.3193851	-0.19149652	-0.61423165	-1.4053985	-6.3193851	-1.709197	-0.68949479	0	-0.81291455	-40.568756	-11.598674	0.55891377	-0.0099259755	-64.260948	-52.167431	9.4535265	1	6	0	-6.3193851	-1.480323	1	prime_mmgbsa_HY-L001	33	0
O=C(O)[C@@H](NC(=O)[C@H]1N(C(=O)[C@@H](NC(=O)[C@@H](NC(=O)[C@@H](N)CCC(=O)O)Cc2[nH]cnc2)[C@H](CC)C)CCC1)C	86090	HY-L001-out.15688	/home/hp/project/gtchan-vs/glide-dock_XP_HY-L001	glide-dock_XP_HY-L001_pv.maegz	226	HY-P1741	Fibrinogen-Binding Peptide	137235-80-4	Others	Others	C25H39N7O8	10mM	Cardiovascular Disease	No Development Reported	51139	0.5	0	OPLS3e	13.705686	1	Untitled Document-2	glide-grid_1	1193	21	-7.9558597	-0.19889648	-0.68021643	-1.6967506	-7.9558597	-1.4196459	-0.8651945	0	-0.84517139	-37.64373	-21.405233	1.0208758	-0.012145833	-75.819717	-59.048962	9.0878973	1	1	0	-7.9558597	-3.2575564	1	prime_mmgbsa_HY-L001	40	0
Fc1c(CN2CC(C(=O)O)C2)ccc(-c2nc(-c3ccc(CC(C)C)cc3)on2)c1	86328	HY-L001-out.675	/home/hp/project/gtchan-vs/glide-dock_XP_HY-L001	glide-dock_XP_HY-L001_pv.maegz	464	HY-101265	S1p receptor agonist 1	1514888-56-2	LPL Receptor	GPCR/G Protein	C23H24FN3O3	10mM	Inflammation/Immunology	No Development Reported	51139	1	0	OPLS3e	33.336685	1	Untitled Document-1	glide-grid_1	884	8	-6.7529387	-0.22509795	-0.69943172	-1.5343412	-6.7529387	-1.7692119	-0.17108583	0	-1.6228671	-44.696613	-9.3802853	0.70470679	-0.060350094	-82.782677	-54.076897	4.4766741	1	7	0	-6.7529387	-1.9911875	1	prime_mmgbsa_HY-L001	30	0
O=C(Nc1ccc(C(=O)C)cc1)COc1ccc(-c2[nH]c3C(=O)N(CCC)C(=O)N(CCC)c3n2)cc1	86430	HY-L001-out.1249	/home/hp/project/gtchan-vs/glide-dock_XP_HY-L001	glide-dock_XP_HY-L001_pv.maegz	566	HY-103186	MRS-1706	264622-53-9	Adenosine Receptor	GPCR/G Protein	C27H29N5O5	10mM	Inflammation/Immunology	No Development Reported	51139	0.99994999	0	OPLS3e	46.385113	1	Untitled Document-1	glide-grid_1	1372	11	-6.4445486	-0.17417699	-0.58039635	-1.3976716	-6.4445486	-1.8999699	-0.64136612	0	-0.63751131	-49.779896	-6.1662097	0.64491242	-0.070407897	-78.214211	-55.946106	5.640861	1	27	0	-6.4445486	-0.86892873	1	prime_mmgbsa_HY-L001	37	0
Ic1c(N(C(=O)C)CC(O)CN(C(=O)C)c2c(I)c(C(=O)NC[C@@H](O)CO)c(I)c(C(=O)NC[C@@H](O)CO)c2I)c(I)c(C(=O)NC[C@@H](O)CO)c(I)c1C(=O)NC[C@@H](O)CO	85970	HY-L001-out.12376	/home/hp/project/gtchan-vs/glide-dock_XP_HY-L001	glide-dock_XP_HY-L001_pv.maegz	106	HY-B1426	Iodixanol	92339-11-2	Others	Others	C35H44I6N6O15	10mM	Cancer	Launched	51139	1	0	OPLS3e	20.133644	1	Untitled Document-1	glide-grid_1	358	37	-9.1244345	-0.14716829	-0.58247614	-1.7796363	-9.1244345	-0.6592086	-0.54970217	0	-0.18798596	-38.976883	-32.997749	0.047852602	-0.0056618163	-93.455894	-71.974632	14.809587	1	18	0	-9.1244345	-5.9962225	1	prime_mmgbsa_HY-L001	62	0
O=C(Nc1ncc(-c2nccnc2)cc1)Cc1cc(C)c(-c2cc(C)ncc2)nc1	86520	HY-L001-out.9703	/home/hp/project/gtchan-vs/glide-dock_XP_HY-L001	glide-dock_XP_HY-L001_pv.maegz	656	HY-17545	LGK974	1243244-14-5	Porcupine	Stem Cell/Wnt	C23H20N6O	10mM	Cancer	Phase 2	51139	1	0	OPLS3e	60.133938	1	Untitled Document-1	glide-grid_1	927	6	-6.1531968	-0.20510656	-0.63731378	-1.3980733	-6.1531968	-1.7342608	-0.51104963	0	-1.9589983	-44.342613	-3.8495076	0.74690306	0	-72.906151	-48.19212	0.93472415	1	8	0	-6.1531968	-1.0714875	1	prime_mmgbsa_HY-L001	30	0
O([C@@H](C(O)(C)C)CC[C@@H](C)[C@@H]1[C@]2(C)[C@](C)([C@H]3[C@@](C)([C@H](O)C2)[C@H]2C(C(C)(C)[C@@H](O[C@H]4[C@H](O)[C@@H](O)[C@H](O)[C@@H](CO[C@H]5[C@H](O)[C@@H](O)[C@H](O)[C@@H](CO)O5)O4)CC2)=CC3)CC1)[C@H]1[C@H](O[C@H]2[C@H](O)[C@@H](O)[C@H](O)[C@@H](CO)O2)[C@@H](O)[C@H](O)[C@@H](CO[C@H]2[C@H](O)[C@@H](O)[C@H](O)[C@@H](CO)O2)O1	85866	HY-L001-out.13512	/home/hp/project/gtchan-vs/glide-dock_XP_HY-L001	glide-dock_XP_HY-L001_pv.maegz	2	HY-N0502	Mogroside V	88901-36-4	Others	Others	C60H102O29	10mM	Cancer; Metabolic Disease	No Development Reported	51139	1	0	OPLS3e	127.1968	1	Untitled Document-1	glide-grid_1	28	39	-13.445666	-0.1510749	-0.67451096	-2.449728	-13.445666	-1.3385153	-0.58733088	0	-0.050451841	-38.380306	-24.201727	0.058311105	-0.026749758	-85.251144	-62.582031	19.674896	1	1	0	-13.445666	-5.6716075	1	prime_mmgbsa_HY-L001	89	0
O=C(O[C@@H]1[C@@H](O)[C@H](O)[C@@H](CO)O[C@H]1O[C@H]1[C@H](C=C)[C@H]2C(C(=O)OCC2)=CO1)c1c(O)cc(O)cc1-c1cc(O)ccc1	86106	HY-L001-out.14485	/home/hp/project/gtchan-vs/glide-dock_XP_HY-L001	glide-dock_XP_HY-L001_pv.maegz	242	HY-N2447	Amarogentin	21018-84-8	AMPK; Apoptosis	Apoptosis; Epigenetics; PI3K/Akt/mTOR	C29H30O13	10mM	Cancer; Metabolic Disease	No Development Reported	51139	1	0	OPLS3e	34.245941	1	Untitled Document-1	glide-grid_1	1227	14	-7.8344903	-0.18653548	-0.64840233	-1.6536591	-7.8344903	-1.3919077	-0.59486961	0	-0.25649104	-32.298611	-15.373009	0.38142821	-0.017638681	-58.188156	-47.671619	7.9119644	1	2	0	-7.8344903	-4.3421407	1	prime_mmgbsa_HY-L001	42	0
Clc1c(N2CCC(NC(=S)Nc3cnccc3)CC2)nccc1Oc1c(Cl)cc(OC(F)(F)F)cc1	86558	HY-L001-out.3516	/home/hp/project/gtchan-vs/glide-dock_XP_HY-L001	glide-dock_XP_HY-L001_pv.maegz	694	HY-114157	DO-264	2301866-59-9	MAGL	Metabolic Enzyme/Protease	C23H20Cl2F3N5O2S	10mM	Neurological Disease	No Development Reported	51139	1	0	OPLS3e	69.535835	1	Untitled Document-1	glide-grid_1	920	9	-6.0442996	-0.16789721	-0.55438435	-1.3187028	-6.0442996	-1.9572556	-0.4339661	0	-1.0082157	-44.620399	-6.805429	0.38863081	-0.052396797	-76.287178	-51.425827	5.8461795	1	11	0	-6.0442996	-1.05	1	prime_mmgbsa_HY-L001	36	0
O=C(Nc1cc(C(=O)OC)ccc1)COc1ccc(CCCCC)cc1	86568	HY-L001-out.8214	/home/hp/project/gtchan-vs/glide-dock_XP_HY-L001	glide-dock_XP_HY-L001_pv.maegz	704	HY-147790	MDH1-IN-1	2143463-31-2	Others	Others	C21H25NO4	10mM	Cancer	No Development Reported	51139	1	0	OPLS3e	28.183748	1	Untitled Document-1	glide-grid_1	1121	11	-6.0145702	-0.23132962	-0.68531311	-1.4125021	-6.0145702	-2.0186949	-0.47999999	0	-2.092617	-41.820782	-5.7625294	1.3621919	-0.075992115	-65.035583	-47.583309	8.166729	1	2	0	-6.0145702	-1.2514368	1	prime_mmgbsa_HY-L001	26	0
O=C(O)[C@@H](NC(=O)c1ccc(NC[C@@H]2N(C)c3c(O)nc(N)nc3NC2)cc1)CCC(=O)O	86157	HY-L001-out.8218	/home/hp/project/gtchan-vs/glide-dock_XP_HY-L001	glide-dock_XP_HY-L001_pv.maegz	293	HY-14781	Levomefolic acid	31690-09-2	DNA/RNA Synthesis; Endogenous Metabolite; Reactive Oxygen Species	Cell Cycle/DNA Damage; Immunology/Inflammation; Metabolic Enzyme/Protease; NF-κB	C20H25N7O6	10mM	Cancer; Infection	Launched	51139	0.016030645	0	OPLS3e	41.59013	1	Untitled Document-2	glide-grid_1	881	13	-7.4627872	-0.22614506	-0.72536802	-1.6596851	-7.4627872	-1.8323311	-0.19073066	0	-0.50996745	-47.012074	-19.242504	0.95313972	-0.16027591	-100.89639	-66.254578	9.8265972	1	2	0	-7.4627872	-4.0364842	1	prime_mmgbsa_HY-L001	33	0
Ic1c(N(C(=O)C)C[C@@H](O)CO)c(I)c(C(=O)NCCO)c(I)c1C(=O)NC[C@@H](O)CO	85926	HY-L001-out.2495	/home/hp/project/gtchan-vs/glide-dock_XP_HY-L001	glide-dock_XP_HY-L001_pv.maegz	62	HY-109513	Ioxilan	107793-72-6	Others	Others	C18H24I3N3O8	10mM	Others	Launched	51139	1	0	OPLS3e	14.381671	1	Untitled Document-1	glide-grid_1	1393	19	-9.9091663	-0.30966145	-0.98311383	-2.2189324	-9.9091663	-1.3245305	-0.63999999	0	-0.14195573	-30.053999	-16.460794	0.24945088	-0.061372496	-63.66946	-46.514793	10.57929	1	1	0	-9.9091663	-4.9265485	1	prime_mmgbsa_HY-L001	32	0
O=C(O)[C@@H](NC(=O)[C@@H](NC(=O)[C@@H](NC(=O)[C@@H](NC(=O)[C@@H](NC(=O)[C@@H](NC(=O)[C@@H](NC(=O)C)CC(C)C)CCCCN)CCCCN)[C@H](O)C)CCC(=O)O)[C@H](O)C)CCC(=O)N	86488	HY-L001-out.15524	/home/hp/project/gtchan-vs/glide-dock_XP_HY-L001	glide-dock_XP_HY-L001_pv.maegz	624	HY-P0170	TB500	885340-08-9	Others	Others	C38H68N10O14	10mM	Metabolic Disease	No Development Reported	51139	1	0	OPLS3e	9.6575203	1	Untitled Document-1	glide-grid_1	1424	43	-6.2478046	-0.10077104	-0.39884084	-1.2185763	-6.2478046	-0.99000585	-0.52291769	0	-0.24582186	-48.567554	-16.37431	0.73062456	-0.17627703	-71.599754	-64.941864	20.051258	1	36	0	-6.2478046	-2.259928	1	prime_mmgbsa_HY-L001	62	0
O=C(O[C@H]1[C@@H](c2c3c(c(O)c(O)c2)C(=O)C(O)=CC([C@@H]2[C@H](OC(=O)c4cc(O)c(O)c(O)c4)Cc4c(O)cc(O)cc4O2)=C3)Oc2c(c(O)cc(O)c2)C1)c1cc(O)c(O)c(O)c1	86086	HY-L001-out.14194	/home/hp/project/gtchan-vs/glide-dock_XP_HY-L001	glide-dock_XP_HY-L001_pv.maegz	222	HY-N1992	Theaflavin 3 3'-digallate	30462-35-2	HIV; HSV; Virus Protease	Anti-infection	C43H32O20	10mM	Cancer; Infection	Phase 1	51139	1	0	OPLS3e	74.908623	1	Untitled Document-1	glide-grid_1	204	21	-7.9830184	-0.12671457	-0.50420457	-1.5521698	-7.9830184	-0.58322459	-0.39649907	0	9.7889359e-005	-43.429409	-21.155346	0.018224221	-0.040391203	-90.041718	-64.584755	8.6380205	1	4	0	-7.9830184	-5.4625564	1	prime_mmgbsa_HY-L001	63	0
S(CCNC(=O)NCC)C[C@@H]1[C@@H](O)[C@@H](O)[C@H](n2c3ncnc(N)c3nc2)O1	86147	HY-L001-out.4810	/home/hp/project/gtchan-vs/glide-dock_XP_HY-L001	glide-dock_XP_HY-L001_pv.maegz	283	HY-124131	DS-437	1674364-87-4	Histone Methyltransferase	Epigenetics	C15H23N7O4S	10mM	Cancer; Inflammation/Immunology	No Development Reported	51139	0.9999972	0	OPLS3e	13.425152	1	Untitled Document-1	glide-grid_1	496	11	-7.5425615	-0.27935413	-0.83806235	-1.7557839	-7.5425615	-1.251593	-0.42879975	0	-1.2773296	-46.692123	-11.763863	0.69392902	-0.10804294	-79.935875	-58.455986	6.3252807	1	1	0	-7.5425615	-3.5602577	1	prime_mmgbsa_HY-L001	27	0
P(=O)(OCN1C(=O)C(C)(C)Oc2c1nc(Nc1c(F)cnc(Nc3cc(OC)c(OC)c(OC)c3)n1)cc2)(O)O	86398	HY-L001-out.5831	/home/hp/project/gtchan-vs/glide-dock_XP_HY-L001	glide-dock_XP_HY-L001_pv.maegz	534	HY-13038	Fostamatinib Disodium	1025687-58-4	FLT3; Syk	Protein Tyrosine Kinase/RTK	C23H24FN6Na2O9P	10mM	Inflammation/Immunology; Cancer	Launched	51139	0.99999964	0	OPLS3e	53.299335	1	Untitled Document-1	glide-grid_1	642	12	-6.5367756	-0.16341938	-0.55888647	-1.3941019	-6.5367756	-1.0905176	-0.57514757	0	-1.0518367	-44.337051	-13.22502	0.33438432	-0.014524753	-92.134407	-57.562073	0	1	8	0	-6.5367756	-0.70361948	1	prime_mmgbsa_HY-L001	40	0
P(=O)(OCN1C(=O)C(C)(C)Oc2c1nc(Nc1c(F)cnc(Nc3cc(OC)c(OC)c(OC)c3)n1)cc2)(O)O	86399	HY-L001-out.5833	/home/hp/project/gtchan-vs/glide-dock_XP_HY-L001	glide-dock_XP_HY-L001_pv.maegz	535	HY-13038B	Fostamatinib (disodium hexahydrate)	914295-16-2	FLT3; Syk	Protein Tyrosine Kinase/RTK	C23H36FN6Na2O15P	10mM	Cancer; Inflammation/Immunology	Launched	51139	0.99999964	0	OPLS3e	53.299335	1	Untitled Document-1	glide-grid_1	643	12	-6.5367756	-0.16341938	-0.55888647	-1.3941019	-6.5367756	-1.0905176	-0.57514757	0	-1.0518367	-44.337051	-13.22502	0.33438432	-0.014524753	-92.134407	-57.562073	0	1	8	0	-6.5367756	-0.70361948	1	prime_mmgbsa_HY-L001	40	0
O=[N+]([O-])c1ccc(NC(=O)CC[C@H](N)C(=O)O)cc1	86096	HY-L001-out.16441	/home/hp/project/gtchan-vs/glide-dock_XP_HY-L001	glide-dock_XP_HY-L001_pv.maegz	232	HY-W011391	GPNA (hydrochloride)	67953-08-6	Apoptosis	Apoptosis	C11H14ClN3O5	10mM	Cancer	No Development Reported	51139	1	0	OPLS3e	20.134981	1	Untitled Document-1	glide-grid_1	975	8	-7.9190426	-0.41679171	-1.1121677	-2.0076475	-7.9190426	-1.3029499	-0.93532068	0	-2.8982587	-34.049946	-15.469539	2.9957216	-0.043910094	-68.276314	-49.519485	5.4767818	1	26	0	-7.9190426	-2.6624014	1	prime_mmgbsa_HY-L001	19	0
O=C(O)[C@@H](NC(=O)c1ccc(NC[C@@H]2N(C)C=3C(=O)NC(N)=NC=3NC2)cc1)CCC(=O)O	86056	HY-L001-out.8217	/home/hp/project/gtchan-vs/glide-dock_XP_HY-L001	glide-dock_XP_HY-L001_pv.maegz	192	HY-14781	Levomefolic acid	31690-09-2	DNA/RNA Synthesis; Endogenous Metabolite; Reactive Oxygen Species	Cell Cycle/DNA Damage; Immunology/Inflammation; Metabolic Enzyme/Protease; NF-κB	C20H25N7O6	10mM	Cancer; Infection	Launched	51139	0.98253953	0	OPLS3e	25.25164	1	Untitled Document-1	glide-grid_1	1361	12	-8.2180529	-0.24903192	-0.79877841	-1.8276525	-8.2180529	-1.4810845	-0.55144638	0	-0.53393966	-42.599419	-14.715445	0.95313972	-0.16118649	-88.467476	-57.314865	9.1465073	1	29	0	-8.2180529	-3.1479621	1	prime_mmgbsa_HY-L001	33	0
P(=O)(OC[C@@H]1[C@H](O)[C@@H](O)[C@H](n2c3N=C(N)NC(=O)c3nc2)O1)(O)O	86034	HY-L001-out.16392	/home/hp/project/gtchan-vs/glide-dock_XP_HY-L001	glide-dock_XP_HY-L001_pv.maegz	170	HY-W010970	5'-Guanylic acid (disodium salt)	5550-12-9	Endogenous Metabolite	Metabolic Enzyme/Protease	C10H12N5Na2O8P	10mM	Others	No Development Reported	51139	0.9999404	0	OPLS3e	21.629099	1	Untitled Document-1	glide-grid_1	137	8	-8.3598328	-0.34832639	-1.0047472	-2.0008917	-8.3598328	-0.49762484	-0.35271052	0	-1.1662681	-36.045975	-25.973566	0.58246213	-0.21948399	-73.958351	-62.019543	6.2400146	1	4	0	-8.3598328	-4.3535614	1	prime_mmgbsa_HY-L001	24	0
S(CC[C@H](NC(=O)[C@@H](NC(=O)[C@@H](NC(=O)CNC(=O)[C@@H](NC(=O)[C@@H](NC(=O)[C@@H](NC(=O)[C@@H](NC(=O)[C@H]1NC(=O)CC1)CCC(=O)N)Cc1c2c([nH]c1)cccc2)C)C(C)C)Cc1nc[nH]c1)Cc1ccccc1)C(=O)N)C	86351	HY-L001-out.1296	/home/hp/project/gtchan-vs/glide-dock_XP_HY-L001	glide-dock_XP_HY-L001_pv.maegz	487	HY-103281	Litorin	55749-97-8	Bombesin Receptor	GPCR/G Protein	C51H68N14O11S	10mM	Metabolic Disease	No Development Reported	51139	0.5	0	OPLS3e	-3.086493	1	Untitled Document-2	glide-grid_1	446	38	-6.6740012	-0.086675346	-0.36874473	-1.2489229	-6.6740012	-0.76154548	-0.57848924	0	-0.56018919	-43.632988	-19.952379	0.34847578	-0.27226067	-75.830154	-63.585369	15.198949	1	2	0	-6.6740012	-3.1500001	1	prime_mmgbsa_HY-L001	77	0
O=C1C(O)=CC=2OC(=O)c3c(c(O)c(O)c(O)c3)C=2O1	86118	HY-L001-out.17046	/home/hp/project/gtchan-vs/glide-dock_XP_HY-L001	glide-dock_XP_HY-L001_pv.maegz	254	HY-W040118	Galloflavin	568-80-9	Lactate Dehydrogenase	Metabolic Enzyme/Protease	C12H6O8	10mM	Cancer	No Development Reported	51139	1	0	OPLS3e	32.994446	1	Untitled Document-1	glide-grid_1	780	4	-7.7446651	-0.38723326	-1.0511128	-1.9382342	-7.7446651	-0.7920559	-0.42883509	0	-1.6408554	-34.989174	-11.097175	0	0	-65.373055	-46.086349	0	1	2	0	-7.7446651	-3.8711646	1	prime_mmgbsa_HY-L001	20	0
ClC(Cl)C(=O)N[C@@H]([C@H](O)c1ccc(S(=O)(=O)C)cc1)CO	86273	HY-L001-out.11617	/home/hp/project/gtchan-vs/glide-dock_XP_HY-L001	glide-dock_XP_HY-L001_pv.maegz	409	HY-B0479	Thiamphenicol	15318-45-3	Antibiotic; Bacterial	Anti-infection	C12H15Cl2NO5S	10mM	Infection	Launched	51139	1	0	OPLS3e	3.7713289	1	Untitled Document-1	glide-grid_1	1005	9	-6.9518561	-0.33104077	-0.91331637	-1.7188324	-6.9518561	-1.9112111	-0.24057864	0	-0.98647928	-30.661528	-14.621217	0.75376821	-0.10434953	-52.076313	-45.282745	13.113347	1	10	0	-6.9518561	-1.2455597	1	prime_mmgbsa_HY-L001	21	0
O(C[C@@H]1[C@@H](O)[C@H](O)[C@@H](O)[C@H](Oc2cc(O)c3C(=O)C[C@@H](c4ccc(O)cc4)Oc3c2)O1)[C@H]1[C@H](O)[C@H](O)[C@@H](O)[C@H](C)O1	85917	HY-L001-out.13815	/home/hp/project/gtchan-vs/glide-dock_XP_HY-L001	glide-dock_XP_HY-L001_pv.maegz	53	HY-N0804	Narirutin	14259-46-2	Bacterial	Anti-infection	C27H32O14	10mM	Inflammation/Immunology	No Development Reported	51139	0.99994999	0	OPLS3e	33.611946	1	Untitled Document-1	glide-grid_1	429	14	-10.079691	-0.24584612	-0.84773082	-2.1384399	-10.079691	-0.72062212	-0.47999999	0	-0.12589595	-51.693878	-14.87012	0.19053814	0	-72.849411	-66.563995	10.44772	1	1	0	-10.079691	-4.1122656	1	prime_mmgbsa_HY-L001	41	0
O=C(O)c1c(O)ccc(NC(=O)c2cc(NC(=O)c3occc3)ccc2)c1	86569	HY-L001-out.1905	/home/hp/project/gtchan-vs/glide-dock_XP_HY-L001	glide-dock_XP_HY-L001_pv.maegz	705	HY-107454	OSS_128167	887686-02-4	HBV; Sirtuin	Anti-infection; Cell Cycle/DNA Damage; Epigenetics	C19H14N2O6	10mM	Cancer; Infection; Metabolic Disease; Inflammation/Immunology	No Development Reported	51139	1	0	OPLS3e	36.238159	1	Untitled Document-1	glide-grid_1	679	9	-6.0105424	-0.22261268	-0.66783804	-1.3991551	-6.0105424	-1.4701352	-0.47999999	0	-1.853828	-40.259422	-11.616725	1.0039462	-0.095630638	-71.583282	-51.876148	10.085755	1	2	0	-6.0105424	-2.4486406	1	prime_mmgbsa_HY-L001	27	0
O=C(O[C@H]1[C@H](O)[C@@H](O)[C@H](O)[C@@H](CO[C@H]2[C@H](O)[C@@H](O)[C@H](O[C@H]3[C@H](O)[C@H](O)[C@@H](O)[C@H](C)O3)[C@@H](CO)O2)O1)[C@]12[C@H](C=3[C@](C)([C@@]4(C)[C@H]([C@@]5(C)[C@H]([C@@](CO)(C)[C@@H](O[C@@H]6[C@H](O)[C@@H](O)[C@@H](O)CO6)CC5)CC4)CC=3)CC1)CC(C)(C)CC2	86400	HY-L001-out.13266	/home/hp/project/gtchan-vs/glide-dock_XP_HY-L001	glide-dock_XP_HY-L001_pv.maegz	536	HY-N0254	Hederacoside D	760961-03-3	Others	Others	C53H86O22	10mM	Inflammation/Immunology	No Development Reported	51139	1	0	OPLS3e	154.5455	1	Untitled Document-1	glide-grid_1	339	25	-6.5297489	-0.08706332	-0.36716023	-1.2279762	-6.5297489	-0.83401275	-0.21495579	0	-0.13868505	-39.775646	-16.374109	0.0096022813	-0.0088514602	-62.210613	-56.149757	10.078461	1	2	0	-6.5297489	-3.841403	1	prime_mmgbsa_HY-L001	75	0
Clc1ccc(C(=O)Nc2oc(-c3ccc(F)cc3)nn2)cc1	86378	HY-L001-out.970	/home/hp/project/gtchan-vs/glide-dock_XP_HY-L001	glide-dock_XP_HY-L001_pv.maegz	514	HY-101866	KKL-35	865285-29-6	Bacterial	Anti-infection	C15H9ClFN3O2	10mM	Infection	No Development Reported	51139	1	0	OPLS3e	29.094513	1	Untitled Document-1	glide-grid_1	678	4	-6.5906005	-0.29957274	-0.8394146	-1.6109831	-6.5906005	-1.7120918	-0.31999999	0	-2.4886093	-39.521275	-3.7857685	0.73848158	-0.05547053	-63.547752	-43.307041	1.5483502	1	2	0	-6.5906005	0	1	prime_mmgbsa_HY-L001	22	0
O=C(O)CNc1cc2C(=O)N([C@H]3C(=O)NC(=O)CC3)C(=O)c2cc1	86025	HY-L001-out.10645	/home/hp/project/gtchan-vs/glide-dock_XP_HY-L001	glide-dock_XP_HY-L001_pv.maegz	161	HY-46531	Thalidomide-5-NH2-CH2-COOH	2412056-27-8	Ligands for E3 Ligase	PROTAC	C15H13N3O6	10mM	Cancer; Inflammation/Immunology	No Development Reported	51139	0.99994999	0	OPLS3e	20.775465	1	Untitled Document-1	glide-grid_1	78	5	-8.4228182	-0.35095075	-1.0123172	-2.0159669	-8.4228182	-1.3833251	-0.44840375	0	-2.1228399	-41.34676	-14.769463	0.48014131	-0.12960739	-75.095039	-56.116222	14.151439	1	18	0	-8.4228182	-1.9278458	1	prime_mmgbsa_HY-L001	24	0
Clc1c(Cl)ccc(NC(=O)Nc2cc3snnc3cc2)c1	86404	HY-L001-out.3951	/home/hp/project/gtchan-vs/glide-dock_XP_HY-L001	glide-dock_XP_HY-L001_pv.maegz	540	HY-118266	BTdCPU	1257423-87-2	Apoptosis; Phosphatase	Apoptosis; Metabolic Enzyme/Protease	C13H8Cl2N4OS	10mM	Cancer	No Development Reported	51139	1	0	OPLS3e	30.640779	1	Untitled Document-1	glide-grid_1	405	4	-6.5162864	-0.31029934	-0.85609233	-1.6111386	-6.5162864	-1.7206467	-0.31999999	0	-2.1867657	-41.292774	-4.9199748	0.32891026	-0.032113571	-69.024559	-46.212749	0.61871791	1	2	0	-6.5162864	-0.69999999	1	prime_mmgbsa_HY-L001	21	0
FC(F)(F)Oc1cc2[nH]c(-c3ncc(OCCOCCOc4cnc(-c5[nH]c6c(n5)ccc(OC(F)(F)F)c6)cc4)cc3)nc2cc1	86571	HY-L001-out.9419	/home/hp/project/gtchan-vs/glide-dock_XP_HY-L001	glide-dock_XP_HY-L001_pv.maegz	707	HY-16786	AI-10-49	1256094-72-0	Others	Others	C30H22F6N6O5	10mM	Cancer; Inflammation/Immunology	No Development Reported	51139	1	0	OPLS3e	50.797253	1	Untitled Document-1	glide-grid_1	803	14	-6.0080347	-0.12783052	-0.46131811	-1.2387323	-6.0080347	-2.7930493	-0.24433829	0	-0.49796593	-57.570084	-2.885519	0.42867807	-0.023758952	-89.761902	-60.455601	10.078249	1	7	0	-6.0080347	-0.17192908	1	prime_mmgbsa_HY-L001	47	0
O([C@H]1[C@@H](O)[C@H](OC2=C(c3ccc(OC)cc3)Oc3c(C/C=C(\C)/C)c(O[C@H]4[C@H](O)[C@@H](O)[C@H](O)[C@@H](CO)O4)cc(O)c3C2=O)O[C@@H](C)[C@@H]1O)[C@H]1[C@H](O)[C@@H](O)[C@H](O)[C@@H](CO)O1	86108	HY-L001-out.13271	/home/hp/project/gtchan-vs/glide-dock_XP_HY-L001	glide-dock_XP_HY-L001_pv.maegz	244	HY-N0258	Epimedin A1	140147-77-9	Others	Others	C39H50O20	10mM	Cancer	No Development Reported	51139	1	0	OPLS3e	54.205761	1	Untitled Document-1	glide-grid_1	853	23	-7.8152471	-0.13246182	-0.5156734	-1.5391806	-7.8152471	-0.99680686	0	0	-0.039001528	-32.45179	-18.668184	0.13141699	0	-67.576965	-51.119972	0	1	16	0	-7.8152471	-3.7912786	1	prime_mmgbsa_HY-L001	59	0
O=C(Nc1[nH]nc(-c2cc3OCOc3cc2)c1)c1ccc(NC2CCN(C)CC2)cc1	86319	HY-L001-out.5477	/home/hp/project/gtchan-vs/glide-dock_XP_HY-L001	glide-dock_XP_HY-L001_pv.maegz	455	HY-128572	FLT3-IN-6	2377141-31-4	FLT3	Protein Tyrosine Kinase/RTK	C23H25N5O3	10mM	Cancer	No Development Reported	51139	0.5	0	OPLS3e	50.599834	1	Untitled Document-2	glide-grid_1	45	6	-6.7831454	-0.21881114	-0.68736905	-1.5298071	-6.7831454	-2.1931705	-0.93283898	0	-1.6587832	-47.810947	-3.1471989	0.67459661	-0.14647983	-78.731796	-50.958145	6.0111756	1	11	0	-6.7831454	-1.2132251	1	prime_mmgbsa_HY-L001	31	0
O=C(O)c1c(C(=O)Nc2ccc(-c3ccccc3)cc2)cccc1	86204	HY-L001-out.9217	/home/hp/project/gtchan-vs/glide-dock_XP_HY-L001	glide-dock_XP_HY-L001_pv.maegz	340	HY-16268	Kartogenin	4727-31-5	TGF-beta/Smad	Stem Cell/Wnt; TGF-beta/Smad	C20H15NO3	10mM	Inflammation/Immunology	No Development Reported	51139	1	0	OPLS3e	48.485516	1	Untitled Document-1	glide-grid_1	377	6	-7.2304997	-0.30127081	-0.8690154	-1.7305903	-7.2304997	-1.6023123	-0.58979017	0	-2.5026186	-39.833412	-4.6987038	0.92496663	-0.051840317	-64.259178	-44.532116	3.1003728	1	1	0	-7.2304997	-1.5996176	1	prime_mmgbsa_HY-L001	24	0
P(=O)(OCN1C(=O)C(C)(C)Oc2c1nc(Nc1c(F)cnc(Nc3cc(OC)c(OC)c(OC)c3)n1)cc2)(O)O	86545	HY-L001-out.5832	/home/hp/project/gtchan-vs/glide-dock_XP_HY-L001	glide-dock_XP_HY-L001_pv.maegz	681	HY-13038A	Fostamatinib	901119-35-5	FLT3; Syk	Protein Tyrosine Kinase/RTK	C23H26FN6O9P	10mM	Inflammation/Immunology; Cancer	Launched	51139	0.99999964	0	OPLS3e	53.30014	1	Untitled Document-1	glide-grid_1	581	12	-6.081748	-0.1520437	-0.51998216	-1.2970579	-6.081748	-1.1178389	-0.60236841	0	-1.0479198	-46.107864	-14.184678	0.33438432	-0.014116385	-82.466324	-60.292542	6.9571686	1	18	0	-6.081748	-2.4130025	1	prime_mmgbsa_HY-L001	40	0
FC(F)(F)c1sc(CNC(=O)c2cc3NC(=O)c4c(S(=O)(=O)c3cc2)cccc4)cn1	86268	HY-L001-out.2476	/home/hp/project/gtchan-vs/glide-dock_XP_HY-L001	glide-dock_XP_HY-L001_pv.maegz	404	HY-109195	Vebicorvir	2090064-66-5	HBV	Anti-infection	C19H12F3N3O4S2	10mM	Infection; Inflammation/Immunology	Phase 2	51139	1	0	OPLS3e	44.274754	1	Untitled Document-1	glide-grid_1	627	5	-6.9606915	-0.22453843	-0.70536065	-1.5698493	-6.9606915	-1.4713818	-0.31999999	0	-1.7822431	-44.296036	-3.8738232	0.2770994	-0.25882074	-72.432533	-48.169857	4.0463696	1	3	0	-6.9606915	0	1	prime_mmgbsa_HY-L001	31	0
O=[N+](OCCCCOC(=O)CCC/C=C\C[C@@H]1[C@@H](CC[C@@H](O)CCc2ccccc2)[C@H](O)C[C@@H]1O)[O-]	86427	HY-L001-out.10195	/home/hp/project/gtchan-vs/glide-dock_XP_HY-L001	glide-dock_XP_HY-L001_pv.maegz	563	HY-19518	Latanoprostene bunod	860005-21-6	Others	Others	C27H41NO8	10mM	Neurological Disease	Launched	51139	1	0	OPLS3e	25.413921	1	Untitled Document-1	glide-grid_1	1006	22	-6.4474802	-0.17909667	-0.5913642	-1.406666	-6.4474802	-2.5531631	-0.82241291	0	-0.19983403	-38.771168	-12.361882	1.3503612	-0.14141662	-80.972221	-51.133049	0	1	42	0	-6.4474802	-1.8060529	1	prime_mmgbsa_HY-L001	36	0
O[C@H](CNCc1ccc(-c2ccccc2)cc1)c1cc(O)ccc1	86425	HY-L001-out.4470	/home/hp/project/gtchan-vs/glide-dock_XP_HY-L001	glide-dock_XP_HY-L001_pv.maegz	561	HY-122214	AC-73	775294-71-8	Autophagy	Autophagy	C21H21NO2	10mM	Cancer	No Development Reported	51139	1	0	OPLS3e	45.304806	1	Untitled Document-1	glide-grid_1	483	8	-6.4512053	-0.26880023	-0.77535403	-1.5440695	-6.4512053	-2.0465529	-0.94126987	0	-1.2313845	-39.257023	-10.399551	1.0973908	0	-73.631233	-49.656574	4.8821135	1	25	0	-6.4512053	-1.4777883	1	prime_mmgbsa_HY-L001	24	0
O=C(N[C@H](C(=O)N[C@H]([C@@H](O)CC(=O)N[C@H](C(=O)N[C@H]([C@@H](O)CC(=O)O)CC(C)C)C)CC(C)C)C(C)C)[C@@H](NC(=O)CC(C)C)C(C)C	86020	HY-L001-out.15486	/home/hp/project/gtchan-vs/glide-dock_XP_HY-L001	glide-dock_XP_HY-L001_pv.maegz	156	HY-P0018	Pepstatin	26305-03-3	Autophagy; HIV Protease	Anti-infection; Autophagy; Metabolic Enzyme/Protease	C34H63N5O9	10mM	Infection; Inflammation/Immunology	No Development Reported	51139	1	0	OPLS3e	2.784555	1	Untitled Document-1	glide-grid_1	890	30	-8.4525728	-0.17609526	-0.63997263	-1.7352133	-8.4525728	-1.1472094	-0.52830076	0	-0.37702408	-35.266396	-27.472168	0.83094978	-0.082850091	-69.822281	-62.738564	10.891043	1	22	0	-8.4525728	-3.9076505	1	prime_mmgbsa_HY-L001	48	0
O=C(N[C@H](C(=O)N[C@H]([C@@H](O)CC(=O)N[C@H](C(=O)N[C@H]([C@@H](O)CC(=O)O)CC(C)C)C)CC(C)C)C(C)C)[C@@H](NC(=O)CC(C)C)C(C)C	86021	HY-L001-out.15487	/home/hp/project/gtchan-vs/glide-dock_XP_HY-L001	glide-dock_XP_HY-L001_pv.maegz	157	HY-P0018A	Pepstatin (Trifluoroacetate)		Autophagy; HIV Protease	Anti-infection; Autophagy; Metabolic Enzyme/Protease	C36H64F3N5O11	10mM	Infection; Inflammation/Immunology	No Development Reported	51139	1	0	OPLS3e	2.784555	1	Untitled Document-1	glide-grid_1	891	30	-8.4525728	-0.17609526	-0.63997263	-1.7352133	-8.4525728	-1.1472094	-0.52830076	0	-0.37702408	-35.266396	-27.472168	0.83094978	-0.082850091	-69.822281	-62.738564	10.891043	1	22	0	-8.4525728	-3.9076505	1	prime_mmgbsa_HY-L001	48	0
O(C)c1c(O[C@H]2[C@H](O)[C@@H](O)[C@H](O)[C@@H](CO)O2)ccc(C[C@@H]2[C@H](CO)[C@@H](c3cc(OC)c(O[C@H]4[C@H](O)[C@@H](O)[C@H](O)[C@@H](CO)O4)cc3)OC2)c1	86272	HY-L001-out.14900	/home/hp/project/gtchan-vs/glide-dock_XP_HY-L001	glide-dock_XP_HY-L001_pv.maegz	408	HY-N6025	Clemastanin B	112747-98-5	Influenza Virus	Anti-infection	C32H44O16	10mM	Infection; Inflammation/Immunology	No Development Reported	51139	1	0	OPLS3e	55.448303	1	Untitled Document-1	glide-grid_1	766	21	-6.9544082	-0.1448835	-0.52654159	-1.4276578	-6.9544082	-0.76973867	-0.31999999	0	-0.10599633	-36.308807	-18.347782	0.20130746	0	-76.991829	-54.65659	0	1	12	0	-6.9544082	-3.0804772	1	prime_mmgbsa_HY-L001	48	0
O=C(O)[C@@H](NC(=O)[C@H]1N(C(=O)[C@@H](NC(=O)[C@@H](NC(=O)[C@@H](NC(=O)[C@@H](NC(=O)[C@@H](NC(=O)[C@@H](NC(=O)[C@@H](N)[C@H](O)C)CCC(=O)O)[C@H](O)C)CO)CCC(=O)N)C(C)C)C)CCC1)C	86165	HY-L001-out.15646	/home/hp/project/gtchan-vs/glide-dock_XP_HY-L001	glide-dock_XP_HY-L001_pv.maegz	301	HY-P1509	Rhodopsin Epitope Tag		Others	Others	C37H62N10O16	2mM	Neurological Disease	No Development Reported	51139	1	0	OPLS3e	19.82756	1	Untitled Document-1	glide-grid_1	630	39	-7.4263401	-0.11787841	-0.46904495	-1.4439327	-7.4263401	-0.65004742	-0.95999998	0	-0.39179045	-40.907017	-29.104982	0.64769572	-0.010238161	-91.10321	-70.012001	28.972328	1	1	0	-7.4263401	-3.8854144	1	prime_mmgbsa_HY-L001	63	0
FC(F)(F)c1ncn([C@@H](C(=O)Nc2ncc(C(=O)O)cc2)CC2CCCC2)c1	85997	HY-L001-out.78	/home/hp/project/gtchan-vs/glide-dock_XP_HY-L001	glide-dock_XP_HY-L001_pv.maegz	133	HY-100181B	(R)-PF-04991532		Others	Others	C18H19F3N4O3	10mM	Metabolic Disease	No Development Reported	51139	1	0	OPLS3e	26.287315	1	Untitled Document-1	glide-grid_1	487	9	-8.7837229	-0.3137044	-0.95259136	-2.0275412	-8.7837229	-1.6908618	-0.52764046	0	-2.1268854	-32.932281	-13.799812	0.87170655	-0.015490117	-73.492462	-46.732094	3.1104953	1	1	0	-8.7837229	-1.4003117	1	prime_mmgbsa_HY-L001	28	0
O(C[C@@H]1[C@@H](O)[C@H](O)[C@@H](O)[C@H](Oc2c(O)c(O)c3C(=O)C=C(c4ccccc4)Oc3c2)O1)[C@H]1[C@H](O)[C@@H](O)[C@H](O)[C@@H](CO)O1	85884	HY-L001-out.14059	/home/hp/project/gtchan-vs/glide-dock_XP_HY-L001	glide-dock_XP_HY-L001_pv.maegz	20	HY-N1435	Oroxin B	114482-86-9	Apoptosis; Autophagy; PI3K; PTEN	Apoptosis; Autophagy; PI3K/Akt/mTOR	C27H30O15	10mM	Cancer	No Development Reported	51139	1	0	OPLS3e	36.241169	1	Untitled Document-1	glide-grid_1	106	16	-11.16297	-0.26578498	-0.92387569	-2.3562152	-11.16297	-1.6597062	0	0	-0.34631324	-45.291508	-16.205475	0.21222943	-0.032291945	-74.708267	-61.496983	12.757801	1	4	0	-11.16297	-6.895205	1	prime_mmgbsa_HY-L001	42	0
O([C@H]([C@@H](OC(=O)/C=C/c1cc(O)c(O)cc1)C(=O)O)C(=O)O)C(=O)/C=C/c1cc(O)c(O)cc1	86203	HY-L001-out.13468	/home/hp/project/gtchan-vs/glide-dock_XP_HY-L001	glide-dock_XP_HY-L001_pv.maegz	339	HY-N0457A	L-Chicoric Acid	70831-56-0	Endogenous Metabolite; HIV; HIV Integrase	Anti-infection; Metabolic Enzyme/Protease	C22H18O12	10mM	Infection; Cancer	No Development Reported	51139	1	0	OPLS3e	31.848255	1	Untitled Document-1	glide-grid_1	517	17	-7.2401752	-0.21294634	-0.68986344	-1.5995579	-7.2401752	-1.3750193	-0.25163105	0	-1.6328483	-45.144093	-5.909235	0.98911762	0	-77.986183	-51.053326	0	1	14	0	-7.2401752	-2.7829306	1	prime_mmgbsa_HY-L001	34	0
O=[N+]([O-])c1ccc(NC(=O)N[C@](C(=O)NCC2(c3ncc(OC)cc3)CCCCC2)(Cc2c3c([nH]c2)cccc3)C)cc1	86336	HY-L001-out.1297	/home/hp/project/gtchan-vs/glide-dock_XP_HY-L001	glide-dock_XP_HY-L001_pv.maegz	472	HY-103286	PD176252	204067-01-6	Bombesin Receptor	GPCR/G Protein	C32H36N6O5	10mM	Cancer	No Development Reported	51139	1	0	OPLS3e	76.974434	1	Untitled Document-1	glide-grid_1	151	13	-6.7308712	-0.1565319	-0.54839355	-1.4136922	-6.7308712	-2.3132849	-0.91076952	0	-0.99504477	-43.487137	-8.8385973	0.50840324	-0.026165677	-69.634857	-52.325733	5.7965522	1	10	0	-6.7308712	-2.6995578	1	prime_mmgbsa_HY-L001	43	0
Clc1c(N2C(=O)c3c(Cl)cccc3C2=O)ccc(NC(=O)c2c(Cl)cccn2)c1	86254	HY-L001-out.334	/home/hp/project/gtchan-vs/glide-dock_XP_HY-L001	glide-dock_XP_HY-L001_pv.maegz	390	HY-100605	VU0483605	1623101-11-0	mGluR	GPCR/G Protein; Neuronal Signaling	C20H10Cl3N3O3	10mM	Others	No Development Reported	51139	1	0	OPLS3e	41.076836	1	Untitled Document-1	glide-grid_1	1100	4	-7.0048261	-0.24154574	-0.74210501	-1.6039276	-7.0048261	-1.7990243	-0.46907133	0	-1.2392368	-39.805073	-6.6527138	0.4013418	0	-62.30476	-46.457787	2.8886576	1	18	0	-7.0048261	-1.1479769	1	prime_mmgbsa_HY-L001	29	0
O=C(N[C@H](C#N)Cc1ccc(-c2cc3N(C)C(=O)Oc3cc2)cc1)[C@H]1OCCCNC1	86363	HY-L001-out.583	/home/hp/project/gtchan-vs/glide-dock_XP_HY-L001	glide-dock_XP_HY-L001_pv.maegz	499	HY-101056	Brensocatib	1802148-05-5	Dipeptidyl Peptidase	Metabolic Enzyme/Protease	C23H24N4O4	10mM	Inflammation/Immunology	Phase 3	51139	1	0	OPLS3e	32.721916	1	Untitled Document-1	glide-grid_1	1128	6	-6.6515584	-0.21456639	-0.67403471	-1.5001302	-6.6515584	-2.244488	-0.49333242	0	-0.88439786	-35.705528	-8.7142696	0.55978602	-0.045995157	-64.556709	-44.4198	5.334693	1	2	0	-6.6515584	-1.0232315	1	prime_mmgbsa_HY-L001	31	0
O(C[C@@H]1[C@@H](O)[C@H](O)[C@@H](O)[C@H](Oc2c(OC)c(O)c3C(=O)C(c4ccc(O)cc4)=COc3c2)O1)[C@H]1[C@H](O)[C@@H](O)[C@H](O)CO1	85927	HY-L001-out.14764	/home/hp/project/gtchan-vs/glide-dock_XP_HY-L001	glide-dock_XP_HY-L001_pv.maegz	63	HY-N4172	Tectorigenin 7-?O-?Xylosyl Glucoside	231288-19-0	Others	Others	C27H30O15	10mM	Others	No Development Reported	51139	1	0	OPLS3e	46.776028	1	Untitled Document-1	glide-grid_1	725	15	-9.9027739	-0.23578033	-0.81957871	-2.0902205	-9.9027739	-1.5994303	0	0	-0.29632625	-32.651367	-20.557779	0.17069431	-0.032178223	-61.826477	-53.209148	7.7315679	1	9	0	-9.9027739	-5.4847755	1	prime_mmgbsa_HY-L001	42	0
O=C(O)[C@@H](NC(=O)[C@@H](NC(=O)CN)Cc1[nH]cnc1)CCCCN	86134	HY-L001-out.15494	/home/hp/project/gtchan-vs/glide-dock_XP_HY-L001	glide-dock_XP_HY-L001_pv.maegz	270	HY-P0046	Glycyl-L-histidyl-L-lysine	49557-75-7	Others	Others	C14H24N6O4	10mM	Inflammation/Immunology; Neurological Disease	No Development Reported	51139	0.5	0	OPLS3e	2.757046	1	Untitled Document-2	glide-grid_1	72	14	-7.6447992	-0.3185333	-0.918809	-1.8297513	-7.6447992	-0.9351812	-1.7101276	0	-2.5129812	-31.410652	-17.805159	1.6344763	-0.018014189	-66.606705	-49.215809	4.2285166	1	5	0	-7.6447992	-1.959371	1	prime_mmgbsa_HY-L001	24	0
[P@](=O)(OP(=O)(O)O)(OC[C@@H]1[C@@H](O)C[C@H](N2C(=O)N=C(N)C=C2)O1)O	85964	HY-L001-out.16371	/home/hp/project/gtchan-vs/glide-dock_XP_HY-L001	glide-dock_XP_HY-L001_pv.maegz	100	HY-W010861	2'-Deoxycytidine-5'-diphosphate (trisodium)	151151-32-5	Endogenous Metabolite	Metabolic Enzyme/Protease	C9H12N3Na3O10P2	10mM	Metabolic Disease	No Development Reported	51139	0.99995971	0	OPLS3e	7.7999959	1	Untitled Document-1	glide-grid_1	125	10	-9.2294912	-0.38456213	-1.1092691	-2.2090406	-9.2294912	-0.84381205	-0.38429159	0	-0.9563036	-38.745922	-26.834574	0.77932924	-0.069377385	-90.062607	-65.580498	12.870137	1	19	0	-9.2294912	-4.5721245	1	prime_mmgbsa_HY-L001	24	0
O=C(N[C@H](C(=O)N[C@H](C(=O)N)CCCCN)Cc1nc[nH]c1)[C@@H](NC(=O)[C@@H](NC(=O)[C@@H](NC(=O)[C@@H](N)Cc1nc[nH]c1)CO)CC(=O)O)C(C)C	86261	HY-L001-out.15588	/home/hp/project/gtchan-vs/glide-dock_XP_HY-L001	glide-dock_XP_HY-L001_pv.maegz	397	HY-P1187	HSDVHK-NH2	848644-86-0	Integrin	Cytoskeleton	C30H48N12O9	10mM	Cancer	No Development Reported	51139	0.25	0	OPLS3e	3.692652	1	Untitled Document-1	glide-grid_1	524	30	-6.9754667	-0.13677385	-0.50721627	-1.4143783	-6.9754667	-1.651574	-0.69013429	0	-0.69724995	-45.304878	-14.664819	0.76964372	-0.032538604	-66.774002	-59.969696	12.269838	1	4	0	-6.9754667	-2.0332935	1	prime_mmgbsa_HY-L001	51	0
O=[N+]([O-])c1ccc(NC(=O)[C@@H](NC(=O)[C@H]2N(C(=O)[C@H](N)CCCCNC(=O)OCc3ccccc3)CCC2)CCCNC(=N)N)cc1	86144	HY-L001-out.15489	/home/hp/project/gtchan-vs/glide-dock_XP_HY-L001	glide-dock_XP_HY-L001_pv.maegz	280	HY-P0021A	D-Lys(Z)-Pro-Arg-pNA (diacetate)	108963-70-8	Fluorescent Dye; Others	Others	C35H51N9O11	2mM	Others	No Development Reported	51139	1	0	OPLS3e	58.086647	1	Untitled Document-1	glide-grid_1	93	23	-7.5696826	-0.16105708	-0.581227	-1.5607119	-7.5696826	-2.0904047	-1.412436	0	-0.27363762	-49.947639	-14.326365	0.89129621	-0.036596522	-86.061966	-64.274002	10.594398	1	15	0	-7.5696826	-3.2437797	1	prime_mmgbsa_HY-L001	47	0
[P@](=O)(OC[C@@H]1[C@@H](O)C[C@H](N2C(=O)NC(=O)C(F)=C2)O1)(Oc1c2c(ccc1)cccc2)N[C@H](C(=O)OCc1ccccc1)C	86100	HY-L001-out.2424	/home/hp/project/gtchan-vs/glide-dock_XP_HY-L001	glide-dock_XP_HY-L001_pv.maegz	236	HY-109115	Fosifloxuridine nafalbenamide	1332837-31-6	Thymidylate Synthase	Apoptosis	C29H29FN3O9P	10mM	Cancer	Phase 2	51139	0.99953705	0	OPLS3e	46.041817	1	Untitled Document-1	glide-grid_1	40	13	-7.902535	-0.18377988	-0.64385408	-1.6597779	-7.902535	-2.304075	-0.68320239	0	-1.1000537	-49.224831	-13.542157	0.43258366	-0.027212856	-89.63385	-62.766987	12.376721	1	1	0	-7.902535	-0.92850757	1	prime_mmgbsa_HY-L001	43	0
Ic1c(N(C(=O)C)C[C@@H](O)CO)c(I)c(C(=O)NC[C@@H](O)CO)c(I)c1C(=O)NC[C@@H](O)CO	86026	HY-L001-out.11736	/home/hp/project/gtchan-vs/glide-dock_XP_HY-L001	glide-dock_XP_HY-L001_pv.maegz	162	HY-B0594	Iohexol	66108-95-0	Autophagy; Mitophagy	Autophagy	C19H26I3N3O9	10mM	Cancer	Launched	51139	1	0	OPLS3e	14.340935	1	Untitled Document-1	glide-grid_1	880	21	-8.4172344	-0.24756572	-0.80201685	-1.8596032	-8.4172344	-1.7755535	-0.63734597	0	-0.17484747	-36.578156	-14.565628	0.24543506	-0.001191444	-65.515892	-51.143784	9.6159811	1	18	0	-8.4172344	-3.9050021	1	prime_mmgbsa_HY-L001	34	0
O=C(NCNC(=O)N[C@@H]1N(CO)C(=O)NC1=O)N[C@@H]1N(CO)C(=O)NC1=O	86094	HY-L001-out.12161	/home/hp/project/gtchan-vs/glide-dock_XP_HY-L001	glide-dock_XP_HY-L001_pv.maegz	230	HY-B1158	Imidazolidinyl urea	39236-46-9	Bacterial	Anti-infection	C11H16N8O8	10mM	Infection	No Development Reported	51139	1	0	OPLS3e	-13.142628	1	Untitled Document-1	glide-grid_1	726	12	-7.9369979	-0.2939629	-0.88188869	-1.8476024	-7.9369979	0	-0.90224707	0	-1.8798611	-46.839928	-12.565116	1.2921858	-0.1861641	-87.344673	-59.405045	9.9149837	1	12	0	-7.9369979	-2.5080004	1	prime_mmgbsa_HY-L001	27	0
S(C[C@H](NC(=O)CC[C@H](N)C(=O)O)C(=O)NCC(=O)O)C	86088	HY-L001-out.16223	/home/hp/project/gtchan-vs/glide-dock_XP_HY-L001	glide-dock_XP_HY-L001_pv.maegz	224	HY-W009177	S-Methylglutathione	2922-56-7	Glyoxalase (GLO)	Metabolic Enzyme/Protease	C11H19N3O6S	10mM	Others	No Development Reported	51139	1	0	OPLS3e	13.042395	1	Untitled Document-1	glide-grid_1	298	14	-7.9583397	-0.37896854	-1.0455455	-1.9676834	-7.9583397	-0.79392231	-1.298262	0	-1.88827	-38.977032	-18.633654	1.9903752	-0.071864627	-77.689705	-57.610683	6.4411736	1	28	0	-7.9583397	-3.6553445	1	prime_mmgbsa_HY-L001	21	0
O=C1/C(=C\C=2C=C(c3cnc(N4CCNCC4)cc3)C(=O)NC=2)/SC(=O)N1	86358	HY-L001-out.15856	/home/hp/project/gtchan-vs/glide-dock_XP_HY-L001	glide-dock_XP_HY-L001_pv.maegz	494	HY-U00439A	Protein kinase inhibitor 1 (hydrochloride)	2321337-71-5	DYRK	Protein Tyrosine Kinase/RTK	C18H18ClN5O3S	10mM	Cancer	No Development Reported	51139	1	0	OPLS3e	56.181637	1	Untitled Document-1	glide-grid_1	939	3	-6.6550746	-0.24648423	-0.73945272	-1.5491916	-6.6550746	-1.6353638	-0.60799998	0	-1.5893768	-35.090893	-7.777072	0.39653108	-0.062602185	-58.173462	-42.867966	4.5847821	1	5	0	-6.6550746	-1.3227167	1	prime_mmgbsa_HY-L001	27	0
ClC(Cl)C(=O)N[C@@H]([C@H](O)c1ccc(S(=O)(=O)C)cc1)CF	86556	HY-L001-out.12337	/home/hp/project/gtchan-vs/glide-dock_XP_HY-L001	glide-dock_XP_HY-L001_pv.maegz	692	HY-B1374	Florfenicol	73231-34-2	Antibiotic; Bacterial	Anti-infection	C12H14Cl2FNO4S	10mM	Infection	Launched	51139	1	0	OPLS3e	6.0881858	1	Untitled Document-1	glide-grid_1	556	8	-6.0493617	-0.28806484	-0.79474908	-1.4956925	-6.0493617	-1.7364173	-0.47999999	0	-1.2765464	-31.942301	-11.689729	0.59705716	-0.12299986	-52.446884	-43.63203	8.6544046	1	3	0	-6.0493617	-0.61086619	1	prime_mmgbsa_HY-L001	21	0
Fc1ccc(-c2c(/C=C/[C@@H](O)C[C@@H](O)CC(=O)O)c(C3CC3)nc3c2cccc3)cc1	86395	HY-L001-out.11241	/home/hp/project/gtchan-vs/glide-dock_XP_HY-L001	glide-dock_XP_HY-L001_pv.maegz	531	HY-B0144	Pitavastatin (Calcium)	147526-32-7	Apoptosis; Autophagy; HMG-CoA Reductase (HMGCR); Mitophagy	Apoptosis; Autophagy; Metabolic Enzyme/Protease	C25H23FNO4.1/2Ca	10mM	Cancer; Metabolic Disease; Neurological Disease; Cardiovascular Disease	Launched	51139	1	0	OPLS3e	36.302364	1	Untitled Document-1	glide-grid_1	773	11	-6.5487065	-0.21124859	-0.66361225	-1.476934	-6.5487065	-1.6777664	-0.4694849	0	-0.96192014	-34.608562	-15.070242	0.89182013	-0.00069999852	-61.411476	-49.678802	11.278882	1	1	0	-6.5487065	-2.9539404	1	prime_mmgbsa_HY-L001	31	0
O([C@@H]1[C@H](O)[C@@H](O)[C@H](O[C@H]2[C@H](O)C[C@]3(C)[C@@H]4[C@H]([C@@H]5[C@H](O)[C@@H]6O[C@@]7([C@@H](C)[C@@H]6[C@@]5(C)CC4)OC[C@H](C)CC7)CC[C@H]3C2)O[C@@H]1CO)[C@H]1[C@H](O[C@H]2[C@H](O)[C@@H](O[C@H]3[C@H](O)[C@@H](O)[C@H](O)[C@@H](CO)O3)[C@@H](O)[C@@H](CO)O2)[C@@H](O[C@H]2[C@H](O)[C@@H](O)[C@H](O)CO2)[C@H](O)[C@@H](CO)O1	86064	HY-L001-out.14702	/home/hp/project/gtchan-vs/glide-dock_XP_HY-L001	glide-dock_XP_HY-L001_pv.maegz	200	HY-N4000	Digitonin	11024-24-1	Others	Others	C56H92O29	10mM	Cancer	No Development Reported	51139	1	0	OPLS3e	94.62928	1	Untitled Document-2	glide-grid_1	178	31	-8.1657362	-0.096067481	-0.42239237	-1.5003232	-8.1657362	-1.1894612	-0.31999999	0	-0.061080746	-40.653568	-23.317617	0.20989636	-0.016515184	-70.639503	-63.971184	17.076565	1	6	0	-8.1657362	-4.8000002	1	prime_mmgbsa_HY-L001	85	0
O=C(OC[C@](O)([C@H](O)[C@]12C(=O)N[C@](O)(C(=O)N1)C(=C)CCO2)C)c1ccccc1	86003	HY-L001-out.620	/home/hp/project/gtchan-vs/glide-dock_XP_HY-L001	glide-dock_XP_HY-L001_pv.maegz	139	HY-101128	Bicyclomycin benzoate	37134-40-0	Antibiotic; Bacterial	Anti-infection	C19H22N2O8	10mM	Infection	No Development Reported	51139	1	0	OPLS3e	50.814056	1	Untitled Document-2	glide-grid_1	616	9	-8.7440672	-0.30151954	-0.92636359	-2.0021696	-8.7440672	-0.99579418	-0.67014158	0	-1.762643	-32.984734	-11.199698	0.59527075	-0.025754916	-61.811115	-44.184433	3.1600754	1	43	0	-8.7440672	-3.9574909	1	prime_mmgbsa_HY-L001	29	0
O=C(O)[C@@H](NC(=O)[C@H]1N(C(=O)[C@@H](NC(=O)[C@@H](NC(=O)[C@@H](NC(=O)[C@H]2N(C(=O)[C@@H](NC(=O)[C@@H](N)CC(=O)N)C)CCC2)C(C)C)CO)[C@H](CC)C)CCC1)CCC(=O)N	86474	HY-L001-out.1596	/home/hp/project/gtchan-vs/glide-dock_XP_HY-L001	glide-dock_XP_HY-L001_pv.maegz	610	HY-105066	Davunetide	211439-12-2	Amyloid-β; Microtubule/Tubulin	Cell Cycle/DNA Damage; Cytoskeleton; Neuronal Signaling	C36H60N10O12	10mM	Neurological Disease	Phase 3	51139	1	0	OPLS3e	35.148769	1	Untitled Document-1	glide-grid_1	600	31	-6.2657113	-0.10802951	-0.4181689	-1.2381746	-6.2657113	-0.6445325	-1.6588466	0	-0.27842167	-37.113686	-16.824125	0.59409696	-0.14858067	-57.772179	-53.937809	28.687456	1	1	0	-6.2657113	-2.7837269	1	prime_mmgbsa_HY-L001	58	0
O=C(Nc1cc(NC=2n3ncc(CC)c3N=C(N3[C@H](CCO)CCCC3)C=2)ccc1)C=C	86412	HY-L001-out.3855	/home/hp/project/gtchan-vs/glide-dock_XP_HY-L001	glide-dock_XP_HY-L001_pv.maegz	548	HY-117203A	CDK12-IN-E9	2020052-55-3	CDK	Cell Cycle/DNA Damage	C24H30N6O2	10mM	Cancer	No Development Reported	51139	1	0	OPLS3e	56.95525	1	Untitled Document-1	glide-grid_1	237	10	-6.4956937	-0.20299043	-0.64445442	-1.4545629	-6.4956937	-1.9827988	-0.84181637	0	-1.5531991	-33.105736	-6.1968732	0.84383392	-0.059895318	-53.182594	-39.302608	12.553779	1	3	0	-6.4956937	-1.7254781	1	prime_mmgbsa_HY-L001	32	0
O([C@H]1[C@H](O)[C@@H](O)[C@H](O)[C@@H](CO)O1)c1ccc(C=2Oc3c([C@H]4[C@H](O)[C@@H](O)[C@H](O)[C@@H](CO)O4)c(O)cc(O)c3C(=O)C=2)cc1	85931	HY-L001-out.14715	/home/hp/project/gtchan-vs/glide-dock_XP_HY-L001	glide-dock_XP_HY-L001_pv.maegz	67	HY-N4085	Vitexin 4'-glucoside	38950-94-6	Others	Others	C27H30O15	10mM	Metabolic Disease	No Development Reported	51139	1	0	OPLS3e	33.235004	1	Untitled Document-1	glide-grid_1	184	16	-9.7825403	-0.23291762	-0.80962789	-2.0648422	-9.7825403	-2.4539998	0	0	-0.1252912	-43.976189	-12.703871	0.24384901	0	-65.488693	-56.680061	10.650846	1	5	0	-9.7825403	-4.5326443	1	prime_mmgbsa_HY-L001	42	0
O=C(O)C[C@H]1C(=O)N[C@H](Cc2ccc(O)cc2)C(=O)N[C@@H](CCCCN)C(=O)N[C@@H](CCCNC(=N)N)C(=O)NCC(=O)N1	85930	HY-L001-out.303	/home/hp/project/gtchan-vs/glide-dock_XP_HY-L001	glide-dock_XP_HY-L001_pv.maegz	66	HY-100563	Cyclo(RGDyK) (trifluoroacetate)	250612-42-1	Integrin	Cytoskeleton	C31H43F6N9O12	10mM	Cancer	No Development Reported	51139	1	0	OPLS3e	24.922132	1	Untitled Document-1	glide-grid_1	827	15	-9.8168173	-0.22310948	-0.78765422	-2.051929	-9.8168173	-0.67845201	-1.0952255	0	-1.8520808	-31.559889	-19.496683	0.52776676	-0.038830977	-59.206139	-51.056572	9.6566324	1	2	0	-9.8168173	-3.2003958	1	prime_mmgbsa_HY-L001	44	0
P(=O)(Oc1cc2OC(=O)C=C(C)c2cc1)(O)O	86315	HY-L001-out.12893	/home/hp/project/gtchan-vs/glide-dock_XP_HY-L001	glide-dock_XP_HY-L001_pv.maegz	451	HY-D0994	4-Methylumbelliferyl phosphate	3368-04-5	Phosphatase	Metabolic Enzyme/Protease	C10H9O6P	10mM	Others	No Development Reported	51139	1	0	OPLS3e	18.39727	1	Untitled Document-1	glide-grid_1	648	4	-6.7972183	-0.39983636	-1.0280919	-1.773243	-6.7972183	-0.36980554	-0.68668157	0	-1.662623	-28.791216	-19.050463	0.53712183	-0.04259396	-67.344246	-47.841679	5.0703802	1	2	0	-6.7972183	-3.5865989	1	prime_mmgbsa_HY-L001	17	0
S(=O)(=O)(O)[C@H]1C(=O)N(OC(=O)CCSSCCNC(=O)CCCC[C@@H]2SC[C@@H]3NC(=O)N[C@H]23)C(=O)C1	86320	HY-L001-out.2856	/home/hp/project/gtchan-vs/glide-dock_XP_HY-L001	glide-dock_XP_HY-L001_pv.maegz	456	HY-111496	Sulfo-NHS-SS-Biotin (sodium)	325143-98-4	Fluorescent Dye; Others	Others	C19H27N4NaO9S4	10mM	Others	No Development Reported	51139	0.99994999	0	OPLS3e	-20.905787	1	Untitled Document-1	glide-grid_1	385	17	-6.7817349	-0.18838152	-0.62202209	-1.4795913	-6.7817349	-1.2860118	-0.41851038	0	-0.5313772	-52.890133	-18.305016	0.81425011	-0.22407791	-89.359772	-71.195152	9.2583189	1	30	0	-6.7817349	-2.3621669	1	prime_mmgbsa_HY-L001	36	0
O=C(Nc1ccc(C(=O)Nc2c(N)ccc(-c3sccc3)c2)cc1)C	86031	HY-L001-out.398	/home/hp/project/gtchan-vs/glide-dock_XP_HY-L001	glide-dock_XP_HY-L001_pv.maegz	167	HY-100719	BRD-6929	849234-64-6	HDAC; HIV	Anti-infection; Cell Cycle/DNA Damage; Epigenetics	C19H17N3O2S	10mM	Infection; Cardiovascular Disease	No Development Reported	51139	1	0	OPLS3e	36.380547	1	Untitled Document-1	glide-grid_1	583	6	-8.3713379	-0.3348535	-0.97911763	-1.9842579	-8.3713379	-1.9989901	-0.59434241	0	-1.5081778	-42.142662	-6.6919284	0.7721858	-0.13824031	-62.960472	-48.834591	3.4868662	1	9	0	-8.3713379	-1.89	1	prime_mmgbsa_HY-L001	25	0
Fc1ccc(C[C@H](NC(=O)[C@H](NC(=O)[C@@H](N)Cc2ccc(O)cc2)C)C(=O)N[C@H](C(=O)N)Cc2ccccc2)cc1	86479	HY-L001-out.1709	/home/hp/project/gtchan-vs/glide-dock_XP_HY-L001	glide-dock_XP_HY-L001_pv.maegz	615	HY-106147B	Frakefamide (TFA)		Opioid Receptor	GPCR/G Protein; Neuronal Signaling	C32H35F4N5O7	10mM	Neurological Disease	No Development Reported	51139	1	0	OPLS3e	27.606791	1	Untitled Document-1	glide-grid_1	234	17	-6.2567792	-0.15260437	-0.52621299	-1.3273965	-6.2567792	-1.8533317	-0.86649978	0	-1.2053818	-51.606144	-10.113508	0.76819181	-0.0297914	-89.622711	-61.71965	7.7821002	1	19	0	-6.2567792	-1.8589175	1	prime_mmgbsa_HY-L001	41	0
O=C1C=2[C@H](O)[C@@H](O)[C@@H](O)[C@H](O)C=2OC(CCc2ccccc2)=C1	86080	HY-L001-out.14084	/home/hp/project/gtchan-vs/glide-dock_XP_HY-L001	glide-dock_XP_HY-L001_pv.maegz	216	HY-N1468	Agarotetrol	69809-22-9	Others	Others	C17H18O6	10mM	Metabolic Disease	No Development Reported	51139	1	0	OPLS3e	16.136669	1	Untitled Document-1	glide-grid_1	847	7	-8.0257616	-0.34894618	-0.99235648	-1.940702	-8.0257616	-1.773833	-0.067368858	0	-1.2801269	-31.702068	-15.035619	0.55196542	0	-67.104836	-46.737686	1.8957031	1	7	0	-8.0257616	-3.4401457	1	prime_mmgbsa_HY-L001	23	0
P(=O)(OCN1C(=O)C=C(NC(=O)c2c(Oc3c(C)cc(F)cc3)cc(C(F)(F)F)cc2)C=C1)(O)O	86397	HY-L001-out.7380	/home/hp/project/gtchan-vs/glide-dock_XP_HY-L001	glide-dock_XP_HY-L001_pv.maegz	533	HY-139346	VX-150	1793080-72-4	Sodium Channel	Membrane Transporter/Ion Channel	C21H17F4N2O7P	10mM	Neurological Disease	Phase 2	51139	1	0	OPLS3e	43.747364	1	Untitled Document-1	glide-grid_1	1229	11	-6.5441484	-0.18697567	-0.61160982	-1.4365859	-6.5441484	-1.7753638	-0.18169488	0	-0.58909583	-44.262222	-12.193209	0.61589366	-0.011524031	-82.668404	-56.455433	9.1558914	1	21	0	-6.5441484	-1.8871422	1	prime_mmgbsa_HY-L001	35	0
O=C(O)[C@@H](N)Cc1cc(c(O)cc1)-c1c(O)ccc(C[C@H](N)C(=O)O)c1	86175	HY-L001-out.838	/home/hp/project/gtchan-vs/glide-dock_XP_HY-L001	glide-dock_XP_HY-L001_pv.maegz	311	HY-101552A	L L-Dityrosine	63442-81-9	Others	Others	C18H20N2O6	10mM	Others	No Development Reported	51139	1	0	OPLS3e	32.637035	1	Untitled Document-1	glide-grid_1	834	11	-7.3509626	-0.28272933	-0.8375845	-1.7263495	-7.3509626	-1.8422079	-0.40180048	0	-1.2266382	-32.080048	-11.969359	1.0337782	-0.0038287956	-54.041756	-44.049408	6.082222	1	1	0	-7.3509626	-3.3599999	1	prime_mmgbsa_HY-L001	26	0
O=C(O)[C@@H](N)Cc1cc(c(O)cc1)-c1c(O)ccc(C[C@H](N)C(=O)O)c1	86176	HY-L001-out.839	/home/hp/project/gtchan-vs/glide-dock_XP_HY-L001	glide-dock_XP_HY-L001_pv.maegz	312	HY-101552B	L L-Dityrosine (hydrochloride)	221308-01-6	Others	Others	C18H22Cl2N2O6	10mM	Others	No Development Reported	51139	1	0	OPLS3e	32.637035	1	Untitled Document-1	glide-grid_1	835	11	-7.3509626	-0.28272933	-0.8375845	-1.7263495	-7.3509626	-1.8422079	-0.40180048	0	-1.2266382	-32.080048	-11.969359	1.0337782	-0.0038287956	-54.041756	-44.049408	6.082222	1	1	0	-7.3509626	-3.3599999	1	prime_mmgbsa_HY-L001	26	0
O([C@H]1[C@H](O)[C@@H](O)[C@H](O)[C@@H](CO)O1)c1c(O)ccc(/C=C/c2cc(O)cc(O)c2)c1	86229	HY-L001-out.14356	/home/hp/project/gtchan-vs/glide-dock_XP_HY-L001	glide-dock_XP_HY-L001_pv.maegz	365	HY-N2237	Piceatannol 3'-O-glucoside	94356-26-0	Arginase; NO Synthase	Immunology/Inflammation; Metabolic Enzyme/Protease	C20H22O9	10mM	Cardiovascular Disease	No Development Reported	51139	1	0	OPLS3e	34.292747	1	Untitled Document-1	glide-grid_1	904	12	-7.0759773	-0.24399923	-0.74964291	-1.6202195	-7.0759773	-0.73528117	-0.6315428	0	-0.64096707	-32.824379	-11.283531	0.41669562	0	-59.921181	-44.10791	0	1	7	0	-7.0759773	-3.1783504	1	prime_mmgbsa_HY-L001	29	0
O=C(N)c1c(O)ccc(C(=O)CN[C@H](CCc2ccccc2)C)c1	86448	HY-L001-out.5429	/home/hp/project/gtchan-vs/glide-dock_XP_HY-L001	glide-dock_XP_HY-L001_pv.maegz	584	HY-128379	Labetalone (hydrochloride)	96441-14-4	Drug Metabolite; Others	Metabolic Enzyme/Protease; Others	C19H23ClN2O3	10mM	Others	No Development Reported	51139	0.99989998	0	OPLS3e	26.642136	1	Untitled Document-1	glide-grid_1	1081	9	-6.3911924	-0.26629966	-0.76814121	-1.5297056	-6.3911924	-1.48388	-0.456	0	-1.1837074	-36.027813	-9.7571421	1.0562688	-0.075317048	-68.707222	-45.784954	7.0554743	1	5	0	-6.3911924	-2.1946344	1	prime_mmgbsa_HY-L001	24	0
S(=O)(=O)(N)c1cc(c(O)cc1)-c1c(O)c(-c2[nH]c3c(n2)ccc(C(=N)N)c3)cc(CC(=O)N[C@H](C(=O)O)CC(=O)O)c1	86387	HY-L001-out.9244	/home/hp/project/gtchan-vs/glide-dock_XP_HY-L001	glide-dock_XP_HY-L001_pv.maegz	523	HY-16382	PCI-27483	871266-63-6	Others	Others	C26H24N6O9S	10mM	Cancer	Phase 2	51139	1	0	OPLS3e	31.021694	1	Untitled Document-1	glide-grid_1	849	15	-6.5652146	-0.15631463	-0.5433538	-1.3857477	-6.5652146	-1.2475019	-0.95999998	0	0.023834988	-40.4286	-13.380265	0.41674888	-0.099428482	-68.717773	-53.808865	0	1	13	0	-6.5652146	-3.2124417	1	prime_mmgbsa_HY-L001	42	0
SC[C@H](NC(=O)[C@@H](NC(=O)[C@@H](NC(=O)[C@H]1N(C(=O)C)CCC1)Cc1nc[nH]c1)CO)C(=O)N[C@H](C(=O)N)CC(=O)N	86082	HY-L001-out.6572	/home/hp/project/gtchan-vs/glide-dock_XP_HY-L001	glide-dock_XP_HY-L001_pv.maegz	218	HY-13535A	ATN-161 (trifluoroacetate salt)	904763-27-5	Integrin	Cytoskeleton	C25H36F3N9O10S	10mM	Cancer	Phase 2	51139	0.5	0	OPLS3e	-6.5909109	1	Untitled Document-1	glide-grid_1	119	22	-8.0135221	-0.19545177	-0.67396015	-1.7000955	-8.0135221	-0.69034135	-1.6996979	0	-1.1417809	-40.758453	-20.287394	0.82541811	-0.0052930261	-81.094086	-61.045845	14.01568	1	1	0	-8.0135221	-3.4139116	1	prime_mmgbsa_HY-L001	41	0
Ic1c(NC(=O)COC)c(I)c(C(=O)NC[C@@H](O)CO)c(I)c1C(=O)N(C[C@@H](O)CO)C	86223	HY-L001-out.12329	/home/hp/project/gtchan-vs/glide-dock_XP_HY-L001	glide-dock_XP_HY-L001_pv.maegz	359	HY-B1362	Iopromide	73334-07-3	Others	Others	C18H24I3N3O8	10mM	Cardiovascular Disease	Launched	51139	1	0	OPLS3e	19.682144	1	Untitled Document-1	glide-grid_1	343	18	-7.0977607	-0.22180502	-0.70418704	-1.5893821	-7.0977607	-1.5243315	-1.28	0	-0.15777376	-36.318802	-14.798409	0.24945088	-0.0031716637	-63.20665	-51.11721	5.427063	1	36	0	-7.0977607	-2.9573002	1	prime_mmgbsa_HY-L001	32	0
Clc1cc(Cl)cc([C@H](NC(=O)[C@@H](NC(=O)CCCCNc2ncccc2)COCc2ccccc2)CC(=O)O)c1	86414	HY-L001-out.800	/home/hp/project/gtchan-vs/glide-dock_XP_HY-L001	glide-dock_XP_HY-L001_pv.maegz	550	HY-101473	EMD527040	851333-14-7	Integrin	Cytoskeleton	C29H32Cl2N4O5	10mM	Inflammation/Immunology	No Development Reported	51139	0.99999976	0	OPLS3e	29.573017	1	Untitled Document-1	glide-grid_1	1035	19	-6.4869013	-0.16217253	-0.55462223	-1.3834652	-6.4869013	-1.7629505	-0.45407906	0	-0.47836959	-52.872269	-9.7520685	0.80373782	-0.045572959	-88.850143	-62.624336	13.904692	1	17	0	-6.4869013	-0.83198589	1	prime_mmgbsa_HY-L001	40	0
O=C1N=C2NC=C(c3cnc(C(O)(C)C)cc3)N=C2N(CC2CCOCC2)C1	86491	HY-L001-out.8012	/home/hp/project/gtchan-vs/glide-dock_XP_HY-L001	glide-dock_XP_HY-L001_pv.maegz	627	HY-145931	CC214-2	1228012-18-7	mTOR	PI3K/Akt/mTOR	C20H25N5O3	10mM	Cancer	No Development Reported	51139	1	0	OPLS3e	66.910942	1	Untitled Document-1	glide-grid_1	1264	5	-6.2450309	-0.22303681	-0.67727113	-1.4415364	-6.2450309	-1.8389426	-0.27616969	0	-1.7686816	-34.656265	-5.6472349	0.52866131	-0.073989339	-50.926796	-40.303501	7.2652054	1	11	0	-6.2450309	-1.0148945	1	prime_mmgbsa_HY-L001	28	0
ClCCNP(=O)(O[C@H]1[C@H](O)[C@@H](O)[C@H](O)[C@@H](CO)O1)NCCCl	86044	HY-L001-out.9214	/home/hp/project/gtchan-vs/glide-dock_XP_HY-L001	glide-dock_XP_HY-L001_pv.maegz	180	HY-16232	Glufosfamide	132682-98-5	Others	Others	C10H21Cl2N2O7P	10mM	Cancer	Phase 3	51139	1	0	OPLS3e	-3.2410791	1	Untitled Document-1	glide-grid_1	1239	13	-8.2802715	-0.37637597	-1.0546203	-2.0240004	-8.2802715	-1.4606861	-0.63999999	0	-1.2561768	-28.381605	-13.38482	0.92637902	-0.0081360098	-47.657417	-41.766426	5.6387649	1	2	0	-8.2802715	-4.0779653	1	prime_mmgbsa_HY-L001	22	0
P(=O)(OC[C@@H]1[C@H](O)[C@@H](O)[C@H](N2C(=O)NC(=O)C=C2)O1)(O)O	85880	HY-L001-out.16598	/home/hp/project/gtchan-vs/glide-dock_XP_HY-L001	glide-dock_XP_HY-L001_pv.maegz	16	HY-W013175	Uridine 5'-monophosphate disodium salt	3387-36-8	Others	Others	C9H11N2Na2O9P	10mM	Others	No Development Reported	51139	0.99953705	0	OPLS3e	15.485397	1	Untitled Document-1	glide-grid_1	99	8	-11.26821	-0.53658146	-1.4803876	-2.7860425	-11.26821	-0.57239771	-0.55789077	0	-1.9939693	-31.414911	-23.012226	0.71266699	-0.12670727	-79.450974	-54.427135	5.830162	1	1	0	-11.26821	-3.4364421	1	prime_mmgbsa_HY-L001	21	0
P(=O)(OC[C@@H]1OC(=O)N(c2cc(F)c(-c3cnc(-c4nn(C)nn4)cc3)cc2)C1)(O)O	86444	HY-L001-out.8305	/home/hp/project/gtchan-vs/glide-dock_XP_HY-L001	glide-dock_XP_HY-L001_pv.maegz	580	HY-14855B	Tedizolid (phosphate)	856867-55-5	Antibiotic; Bacterial	Anti-infection	C17H16FN6O6P	10mM	Infection	Launched	51139	1	0	OPLS3e	24.543591	1	Untitled Document-1	glide-grid_1	90	8	-6.3970232	-0.20635559	-0.64824146	-1.4427248	-6.3970232	-1.8139746	-0.29736167	0	-0.83340234	-40.67522	-16.88331	0.59317774	-0.19865128	-78.141388	-57.558529	10.154666	1	4	0	-6.3970232	-2.6988404	1	prime_mmgbsa_HY-L001	31	0
O=C[C@H](O)[C@@H](O)[C@H](O)[C@H](O)CO[C@H]1[C@H](O)[C@@H](O)[C@H](O)[C@@H](CO)O1	85906	HY-L001-out.7120	/home/hp/project/gtchan-vs/glide-dock_XP_HY-L001	glide-dock_XP_HY-L001_pv.maegz	42	HY-137940	β-Gentiobiose	554-91-6	Others	Others	C12H22O11	10mM	Others	No Development Reported	51139	1	0	OPLS3e	17.245886	1	Untitled Document-1	glide-grid_1	1245	16	-10.385906	-0.45156112	-1.2841798	-2.5114062	-10.385906	-1.1175826	0	0	-1.2536025	-28.080238	-25.243315	1.1327869	0	-77.287498	-53.323551	5.9748416	1	8	0	-10.385906	-6.6354866	1	prime_mmgbsa_HY-L001	23	0
O(C[C@@H]1[C@@H](O)[C@H](O)[C@@H](O)[C@H](Oc2cc(O)c3C(=O)C(O[C@H]4[C@H](O)[C@@H](O)[C@H](O)[C@@H](CO)O4)=C(c4cc(O)c(O)cc4)Oc3c2)O1)[C@H]1[C@H](O)[C@@H](O)[C@H](O)[C@@H](CO)O1	86000	HY-L001-out.14179	/home/hp/project/gtchan-vs/glide-dock_XP_HY-L001	glide-dock_XP_HY-L001_pv.maegz	136	HY-N1968	Quercetin-3-O-β-D-glucose-7-O-β-D-gentiobiosiden	60778-02-1	Others	Others	C33H40O22	10mM	Others	No Development Reported	51139	1	0	OPLS3e	58.802185	1	Untitled Document-1	glide-grid_1	1331	24	-8.7591772	-0.15925775	-0.60564971	-1.7492698	-8.7591772	-0.68794847	0	0	0.18464234	-31.586885	-25.438595	0.10343276	-0.066269562	-73.786591	-57.025478	0	1	4	0	-8.7591772	-7.8385477	1	prime_mmgbsa_HY-L001	55	0
O=C1C(O)=C(c2cc(O)c(O)cc2)Oc2c1c(O)c(O)c(O)c2	86053	HY-L001-out.14756	/home/hp/project/gtchan-vs/glide-dock_XP_HY-L001	glide-dock_XP_HY-L001_pv.maegz	189	HY-N4149	Quercetagetin	90-18-6	Pim	JAK/STAT Signaling	C15H10O8	10mM	Cancer; Inflammation/Immunology	No Development Reported	51139	1	0	OPLS3e	19.584972	1	Untitled Document-1	glide-grid_1	1224	7	-8.2372627	-0.35814184	-1.0185077	-1.9918448	-8.2372627	-1.7328043	0	0	-1.3059728	-27.135757	-12.328367	0.18407615	0	-53.734638	-39.464123	9.6151619	1	2	0	-8.2372627	-3.3599999	1	prime_mmgbsa_HY-L001	23	0
O=C(N[C@H](C(=O)N[C@H](C=O)CCCNC(=N)N)CC(C)C)[C@@H](NC(=O)C)CC(C)C	86267	HY-L001-out.9851	/home/hp/project/gtchan-vs/glide-dock_XP_HY-L001	glide-dock_XP_HY-L001_pv.maegz	403	HY-18234A	Leupeptin (hemisulfate)	103476-89-7	Cathepsin; Ser/Thr Protease; Virus Protease	Anti-infection; Metabolic Enzyme/Protease	C20H38N6O4.1/2H2SO4	10mM	Infection; Inflammation/Immunology	No Development Reported	51139	0.99989998	0	OPLS3e	13.084757	1	Untitled Document-1	glide-grid_1	1283	18	-6.9662814	-0.23220937	-0.72152853	-1.5828151	-6.9662814	-1.575289	-1.2569404	0	-0.75949162	-38.587322	-12.734011	1.5271373	-0.098157115	-66.552551	-51.321335	9.4509106	1	16	0	-6.9662814	-2.7184188	1	prime_mmgbsa_HY-L001	30	0
O=C(O)[C@@H]1[C@@H](O)[C@H](O)[C@@H](O)[C@H](Oc2cc(O)c3C(=O)C=C(c4cc(O)c(O)cc4)Oc3c2)O1	85987	HY-L001-out.14081	/home/hp/project/gtchan-vs/glide-dock_XP_HY-L001	glide-dock_XP_HY-L001_pv.maegz	123	HY-N1463	Luteolin 7-O-glucuronide	29741-10-4	MMP	Metabolic Enzyme/Protease	C21H18O12	10mM	Others	No Development Reported	51139	1	0	OPLS3e	27.776556	1	Untitled Document-1	glide-grid_1	988	11	-8.8820839	-0.26915404	-0.86332083	-1.9753294	-8.8820839	-1.447172	-0.31580055	0	-0.65714389	-31.903542	-16.668758	0.37690395	-0.0067576375	-68.662453	-48.5723	0	1	1	0	-8.8820839	-2.0451341	1	prime_mmgbsa_HY-L001	33	0
O=C(O)[C@@H](NC(=O)[C@@H](NC(=O)CNC(=O)[C@@H](NC(=O)CNC(=O)[C@@H](NC(=O)[C@@H](NC(=O)[C@@H](N)C(C)C)CCCCN)Cc1ccccc1)C(C)C)Cc1ccccc1)CCCCN	86010	HY-L001-out.15569	/home/hp/project/gtchan-vs/glide-dock_XP_HY-L001	glide-dock_XP_HY-L001_pv.maegz	146	HY-P1075	CALP3	261969-05-5	Calcium Channel	Membrane Transporter/Ion Channel; Neuronal Signaling	C44H68N10O9	10mM	Cancer; Neurological Disease	No Development Reported	51139	1	0	OPLS3e	16.656336	1	Untitled Document-1	glide-grid_1	373	37	-8.622118	-0.13685901	-0.54456985	-1.6764325	-8.622118	-0.73302966	-0.89148504	0	-0.52205551	-55.132057	-29.615622	0.63428658	-0.033250414	-120.96178	-84.747681	23.982758	1	2	0	-8.622118	-5.4259181	1	prime_mmgbsa_HY-L001	63	0
OC[C@@H]1[C@@H](O)[C@@H](O)[C@H](n2nc(C(=N)N)nc2)O1	86301	HY-L001-out.1641	/home/hp/project/gtchan-vs/glide-dock_XP_HY-L001	glide-dock_XP_HY-L001_pv.maegz	437	HY-10545A	Taribavirin (hydrochloride)	40372-00-7	HBV; HCV	Anti-infection	C8H14ClN5O4	10mM	Infection	Phase 2	51139	1	0	OPLS3e	2.9996009	1	Untitled Document-1	glide-grid_1	1154	6	-6.844656	-0.40262684	-1.035267	-1.7856184	-6.844656	0	-0.30645636	0	-2.4760771	-26.758307	-16.25115	0.58698153	-0.16175851	-57.013741	-43.009457	5.8678684	1	1	0	-6.844656	-3.5163288	1	prime_mmgbsa_HY-L001	17	0
Clc1c(Cl)ccc(NC(=O)Nc2ccc(Cl)cc2)c1	86407	HY-L001-out.12534	/home/hp/project/gtchan-vs/glide-dock_XP_HY-L001	glide-dock_XP_HY-L001_pv.maegz	543	HY-B1805	Triclocarban	101-20-2	Bacterial	Anti-infection	C13H9Cl3N2O	10mM	Infection	Launched	51139	1	0	OPLS3e	28.444038	1	Untitled Document-1	glide-grid_1	394	4	-6.507637	-0.34250721	-0.91394681	-1.6498257	-6.507637	-1.7524211	-0.31999999	0	-2.3714232	-31.685776	-7.4258976	0.37361854	-0.031036071	-60.259247	-39.111671	0.48806661	1	1	0	-6.507637	-0.74266672	1	prime_mmgbsa_HY-L001	19	0
O=C(O)[C@@H](N)CCCCNC(=O)CCCC[C@@H]1SC[C@@H]2NC(=O)N[C@H]12	86120	HY-L001-out.978	/home/hp/project/gtchan-vs/glide-dock_XP_HY-L001	glide-dock_XP_HY-L001_pv.maegz	256	HY-101884	Biocytin	576-19-2	Endogenous Metabolite	Metabolic Enzyme/Protease	C16H28N4O4S	10mM	Neurological Disease	No Development Reported	51139	1	0	OPLS3e	-1.8112	1	Untitled Document-1	glide-grid_1	885	13	-7.7358046	-0.30943218	-0.90478516	-1.8336174	-7.7358046	-1.6919547	-0.71587408	0	-1.3672558	-36.456879	-16.230106	1.5313139	-0.14092986	-72.059036	-52.686985	6.0986328	1	6	0	-7.7358046	-1.6037672	1	prime_mmgbsa_HY-L001	25	0
Ic1c(N(C(=O)CO)CCO)c(I)c(C(=O)NC[C@@H](O)CO)c(I)c1C(=O)NC[C@@H](O)CO	86265	HY-L001-out.12364	/home/hp/project/gtchan-vs/glide-dock_XP_HY-L001	glide-dock_XP_HY-L001_pv.maegz	401	HY-B1410	Ioversol	87771-40-2	Others	Others	C18H24I3N3O9	10mM	Others	Launched	51139	1	0	OPLS3e	24.005018	1	Untitled Document-1	glide-grid_1	283	21	-6.9701428	-0.21121645	-0.67748404	-1.5501237	-6.9701428	-1.5579115	-0.67726398	0	-0.3628282	-35.911221	-14.401245	0.29641265	0	-57.777679	-50.312466	6.4734511	1	48	0	-6.9701428	-2.3484755	1	prime_mmgbsa_HY-L001	33	0
O=C(Nc1c(C)ccc(CNC)c1)c1ccc(Nc2nc(-c3ccccc3)c3c(n2)cccc3)cc1	86219	HY-L001-out.7139	/home/hp/project/gtchan-vs/glide-dock_XP_HY-L001	glide-dock_XP_HY-L001_pv.maegz	355	HY-13809	BMS-833923	1059734-66-5	Apoptosis; Smo	Apoptosis; Stem Cell/Wnt	C30H27N5O	10mM	Cancer	Phase 2	51139	1	0	OPLS3e	76.5271	1	Untitled Document-1	glide-grid_1	571	8	-7.1083918	-0.19745533	-0.65198314	-1.550859	-7.1083918	-2.3224843	-0.44430971	0	-1.4461792	-46.247086	-6.0160108	0.63138813	0	-71.267784	-52.263096	6.4836049	1	4	0	-7.1083918	-0.85878009	1	prime_mmgbsa_HY-L001	36	0
O=C(O)[C@@H](NC(=O)c1ccc(N(Cc2nc3c(N)nc(N)nc3nc2)C)cc1)CCC(=O)O	86405	HY-L001-out.7861	/home/hp/project/gtchan-vs/glide-dock_XP_HY-L001	glide-dock_XP_HY-L001_pv.maegz	541	HY-14519A	Methotrexate (disodium)	7413-34-5	ADC Cytotoxin; Antifolate; Apoptosis; Bacterial; DNA/RNA Synthesis	Antibody-drug Conjugate/ADC Related; Anti-infection; Apoptosis; Cell Cycle/DNA Damage	C20H20N8Na2O5	10mM	Cancer; Inflammation/Immunology	Launched	51139	1	0	OPLS3e	21.843178	1	Untitled Document-1	glide-grid_1	889	12	-6.5127959	-0.19735745	-0.63303083	-1.4484121	-6.5127959	-1.4182227	-0.45124599	0	-0.82251382	-45.831261	-17.861712	0.97238046	-0.19040835	-102.53842	-63.69297	17.266094	1	6	0	-6.5127959	-2.9182816	1	prime_mmgbsa_HY-L001	33	0
O=C(Nc1ccc(CCNC[C@H](O)c2ccccc2)cc1)Cc1nc(N)sc1	86161	HY-L001-out.8208	/home/hp/project/gtchan-vs/glide-dock_XP_HY-L001	glide-dock_XP_HY-L001_pv.maegz	297	HY-14773	Mirabegron	223673-61-8	Adrenergic Receptor	GPCR/G Protein; Neuronal Signaling	C21H24N4O2S	10mM	Neurological Disease; Endocrinology	Launched	51139	1	0	OPLS3e	28.983446	1	Untitled Document-1	glide-grid_1	371	11	-7.4425626	-0.26580581	-0.80714297	-1.7179619	-7.4425626	-2.2030125	-0.70007432	0	-1.4837629	-38.240246	-12.368439	1.1200377	-0.015380125	-79.9757	-50.608685	4.1040025	1	4	0	-7.4425626	-1.4830167	1	prime_mmgbsa_HY-L001	28	0
P(=O)(OC[C@@H]1[C@H](O)C[C@H](n2c3N=C(N)NC(=O)c3nc2)O1)(O)O	86075	HY-L001-out.16594	/home/hp/project/gtchan-vs/glide-dock_XP_HY-L001	glide-dock_XP_HY-L001_pv.maegz	211	HY-W013159	2'-Deoxyguanosine 5'-monophosphate (disodium)	33430-61-4	Endogenous Metabolite	Metabolic Enzyme/Protease	C10H12N5Na2O7P	10mM	Metabolic Disease	No Development Reported	51139	0.9999404	0	OPLS3e	18.786362	1	Untitled Document-1	glide-grid_1	291	7	-8.0467081	-0.34985688	-0.99494642	-1.945767	-8.0467081	-0.53243452	-0.35850906	0	-1.4575349	-36.386135	-22.847988	0.63109887	-0.071668036	-73.693924	-59.234123	6.8805227	1	15	0	-8.0467081	-3.7414887	1	prime_mmgbsa_HY-L001	23	0
O(C[C@@H](CC[C@]1(O)[C@@H](C)[C@@H]2[C@]3(C)[C@H]([C@H]4[C@@H]([C@]5(C)[C@@H](C[C@@H](O[C@H]6[C@H](O[C@H]7[C@H](O)[C@@H](O)[C@H](O)[C@@H](CO)O7)[C@@H](O)[C@H](O)[C@@H](CO)O6)CC5)CC4)CC3)C[C@@H]2O1)C)[C@H]1[C@H](O)[C@@H](O)[C@H](O)[C@@H](CO)O1	85968	HY-L001-out.1835	/home/hp/project/gtchan-vs/glide-dock_XP_HY-L001	glide-dock_XP_HY-L001_pv.maegz	104	HY-107284	Officinalisinin I	57944-18-0	Others	Others	C45H76O19	10mM	Others	No Development Reported	51139	1	0	OPLS3e	85.924309	1	Untitled Document-1	glide-grid_1	931	25	-9.1961994	-0.14369062	-0.57476246	-1.782595	-9.1961994	-0.57073379	-0.30583403	0	-0.082216084	-26.122684	-25.640072	0.11927262	-0.031538878	-67.580437	-51.762756	14.751701	1	3	0	-9.1961994	-3.130712	1	prime_mmgbsa_HY-L001	64	0
O=C(O)[C@@H](NC(=O)c1ccc(N2C(=O)N3[C@@H](C2)CNC=2N=C(N)NC(=O)C3=2)cc1)CCC(=O)O	86346	HY-L001-out.1017	/home/hp/project/gtchan-vs/glide-dock_XP_HY-L001	glide-dock_XP_HY-L001_pv.maegz	482	HY-101943	LY 345899	10538-99-5	Methylenetetrahydrofolate Dehydrogenase (MTHFD)	Metabolic Enzyme/Protease	C20H21N7O7	10mM	Cancer	No Development Reported	51139	0.98253953	0	OPLS3e	13.846983	1	Untitled Document-1	glide-grid_1	200	10	-6.7039742	-0.19717571	-0.63877273	-1.4810959	-6.7039742	-1.723295	-0.5776816	0	-1.3570276	-48.700249	-12.676512	0.7275902	-0.085734405	-97.043114	-61.376762	5.1510267	1	26	0	-6.7039742	-2.2977788	1	prime_mmgbsa_HY-L001	34	0
Fc1c2NC(=O)[C@@H](NC(=O)c3nc(Cc4ccccc4)[nH]n3)CCc2cc(F)c1	86243	HY-L001-out.2983	/home/hp/project/gtchan-vs/glide-dock_XP_HY-L001	glide-dock_XP_HY-L001_pv.maegz	379	HY-111946	GSK3145095	1622849-43-7	RIP kinase	Apoptosis	C20H17F2N5O2	10mM	Cancer	Phase 2	51139	0.94828451	0	OPLS3e	54.871731	1	Untitled Document-1	glide-grid_1	540	5	-7.0348125	-0.24257974	-0.74528182	-1.6107936	-7.0348125	-1.3074864	-0.77488631	0	-2.1710176	-39.826241	-7.6494012	0.61979139	-0.065021716	-67.605408	-47.475643	2.5148106	1	74	0	-7.0348125	-1.1613275	1	prime_mmgbsa_HY-L001	29	0
O=C(O[C@@H]1[C@@H]2[C@@H](CC[C@@H](O)C[C@@H](O)CC(=O)O)[C@@H](C)C=CC2=C[C@@H](O)C1)[C@H](CC)C	86172	HY-L001-out.11265	/home/hp/project/gtchan-vs/glide-dock_XP_HY-L001	glide-dock_XP_HY-L001_pv.maegz	308	HY-B0165A	Pravastatin (sodium)	81131-70-6	Autophagy; Ferroptosis; HMG-CoA Reductase (HMGCR)	Apoptosis; Autophagy; Metabolic Enzyme/Protease	C23H35NaO7	10mM	Cardiovascular Disease; Cancer	Launched	51139	1	0	OPLS3e	13.772627	1	Untitled Document-1	glide-grid_1	677	15	-7.3666759	-0.24555586	-0.76299918	-1.673789	-7.3666759	-1.8636044	-1.2737947	0	-0.83745855	-37.189484	-9.7631111	1.1002505	0	-54.925106	-46.952595	10.103397	1	43	0	-7.3666759	-2.4916484	1	prime_mmgbsa_HY-L001	30	0
Fc1c(NC(=O)Nc2cc(F)c(-c3c4c(c(-c5[nH]cc(C)n5)cc3)C(=O)NC4)cc2)c(F)cc(F)c1	86420	HY-L001-out.7421	/home/hp/project/gtchan-vs/glide-dock_XP_HY-L001	glide-dock_XP_HY-L001_pv.maegz	556	HY-139535	Luxeptinib	1616428-23-9	Apoptosis; Btk; FLT3	Apoptosis; Protein Tyrosine Kinase/RTK	C25H17F4N5O2	10mM	Cancer	Phase 1	51139	0.5	0	OPLS3e	43.109116	1	Untitled Document-1	glide-grid_1	506	6	-6.4634113	-0.1795392	-0.59282535	-1.4101417	-6.4634113	-1.7193038	-0.51576859	0	-1.7297055	-38.68885	-6.8470836	0.41526532	-0.034728419	-69.670128	-45.535934	0.98428547	1	3	0	-6.4634113	-1.1476758	1	prime_mmgbsa_HY-L001	36	0
O(C[C@H](CCC1=C(C)[C@@H]2[C@]3(C)[C@H]([C@H]4[C@@H]([C@]5(C)[C@@H](C[C@@H](O[C@H]6[C@H](O[C@H]7[C@H](O)[C@@H](O)[C@H](O)[C@@H](CO)O7)[C@@H](O)[C@H](O)[C@@H](CO)O6)CC5)CC4)CC3)C[C@@H]2O1)C)[C@H]1[C@H](O)[C@@H](O)[C@H](O)[C@@H](CO)O1	85918	HY-L001-out.15146	/home/hp/project/gtchan-vs/glide-dock_XP_HY-L001	glide-dock_XP_HY-L001_pv.maegz	54	HY-N7006	Timosaponin C	185432-00-2	Others	Others	C45H74O18	10mM	Inflammation/Immunology	No Development Reported	51139	1	0	OPLS3e	70.685921	1	Untitled Document-1	glide-grid_1	1002	24	-10.066426	-0.15978454	-0.63579184	-1.957255	-10.066426	-0.81967437	0	0	-0.065092385	-27.032272	-26.745411	0.093507551	-0.065920994	-63.692028	-53.777683	21.238962	1	22	0	-10.066426	-7.0988202	1	prime_mmgbsa_HY-L001	63	0
P(=O)(OC[C@@H]1[C@@H](O)[C@@H](O)[C@H](n2c3ncnc(NC)c3nc2)O1)(O)O	85961	HY-L001-out.2976	/home/hp/project/gtchan-vs/glide-dock_XP_HY-L001	glide-dock_XP_HY-L001_pv.maegz	97	HY-111926	N6-Methyladenosine 5'-monophosphate disodium salt	81921-35-9	Others	Others	C11H14N5Na2O7P	10mM	Metabolic Disease	No Development Reported	51139	0.9999972	0	OPLS3e	11.265704	1	Untitled Document-1	glide-grid_1	714	9	-9.2757444	-0.38648936	-1.1148282	-2.2201114	-9.2757444	-0.75313652	-0.21238264	0	-1.0629133	-31.982922	-23.907385	0.58814794	-0.10848913	-75.599113	-55.890305	12.866901	1	4	0	-9.2757444	-4.7214832	1	prime_mmgbsa_HY-L001	24	0
Clc1c(CNCC2CCC(CNCc3c(Cl)cccc3)CC2)cccc1	86486	HY-L001-out.1889	/home/hp/project/gtchan-vs/glide-dock_XP_HY-L001	glide-dock_XP_HY-L001_pv.maegz	622	HY-107420	AY 9944	366-93-8	Others	Others	C22H30Cl4N2	10mM	Metabolic Disease	No Development Reported	51139	1	0	OPLS3e	40.303211	1	Untitled Document-1	glide-grid_1	1131	8	-6.2489305	-0.24034348	-0.71201664	-1.4675409	-6.2489305	-2.0875769	-0.58109993	0	-0.93065733	-38.205616	-8.0721159	0.76437795	0	-62.460178	-46.277733	4.7438459	1	6	0	-6.2489305	-1.4750179	1	prime_mmgbsa_HY-L001	26	0
P(=O)(OC[C@@H]1[C@H](O)[C@@H](O)[C@H](n2c3ncnc(N)c3nc2)O1)(O)O	86109	HY-L001-out.11105	/home/hp/project/gtchan-vs/glide-dock_XP_HY-L001	glide-dock_XP_HY-L001_pv.maegz	245	HY-A0181	Adenosine monophosphate	61-19-8	Endogenous Metabolite	Metabolic Enzyme/Protease	C10H14N5O7P	10mM	Others	Launched	51139	0.9999972	0	OPLS3e	12.812686	1	Untitled Document-1	glide-grid_1	1330	8	-7.8109093	-0.33960477	-0.96579075	-1.8887486	-7.8109093	-0.57774276	-0.0090327784	0	-1.3236023	-34.028675	-19.94342	0.63109887	-0.11170217	-61.296234	-53.972095	6.8649521	1	14	0	-7.8109093	-3.6708806	1	prime_mmgbsa_HY-L001	23	0
O=C(N)c1c(N)n([C@H]2[C@H](O)[C@H](O)[C@@H](CO)O2)cn1	86490	HY-L001-out.6367	/home/hp/project/gtchan-vs/glide-dock_XP_HY-L001	glide-dock_XP_HY-L001_pv.maegz	626	HY-13417A	AICAR (phosphate)	681006-28-0	AMPK; Autophagy; Endogenous Metabolite; Mitophagy; YAP	Autophagy; Epigenetics; Metabolic Enzyme/Protease; PI3K/Akt/mTOR; Stem Cell/Wnt	C9H17N4O9P	10mM	Cancer	Phase 3	51139	0.99874812	0	OPLS3e	2.4392021	1	Untitled Document-1	glide-grid_1	755	6	-6.2468882	-0.34704936	-0.90952659	-1.6057304	-6.2468882	-0.41413987	-0.47411779	0	-2.0771036	-29.136274	-13.153513	0.52969247	-0.13588798	-53.62183	-42.289787	3.3840513	1	9	0	-6.2468882	-3.2003388	1	prime_mmgbsa_HY-L001	18	0
O=C(Nc1cc2OCCOc2cc1)/C=C/c1ccc(C(C)(C)C)cc1	86508	HY-L001-out.894	/home/hp/project/gtchan-vs/glide-dock_XP_HY-L001	glide-dock_XP_HY-L001_pv.maegz	644	HY-101736	AMG9810	545395-94-6	TRP Channel	Membrane Transporter/Ion Channel; Neuronal Signaling	C21H23NO3	10mM	Neurological Disease	No Development Reported	51139	1	0	OPLS3e	35.698002	1	Untitled Document-1	glide-grid_1	1388	5	-6.1914091	-0.24765636	-0.72415161	-1.4675494	-6.1914091	-2.9480534	-0.16	0	-1.0548767	-38.15144	-4.4920464	0.49800721	-0.00054392149	-61.956635	-42.643486	3.7425752	1	9	0	-6.1914091	-1.1770059	1	prime_mmgbsa_HY-L001	25	0
c1(-c2oc(-c3ccc(C4=NCCN4)cc3)cc2)[nH]c2c(n1)cccc2	86513	HY-L001-out.3635	/home/hp/project/gtchan-vs/glide-dock_XP_HY-L001	glide-dock_XP_HY-L001_pv.maegz	649	HY-114621A	DB772 (hydrate)		Others	Others	C20H16N4O.2.8HCl.4H2O	2mM	Infection	No Development Reported	51139	0.5	0	OPLS3e	15.760409	1	Untitled Document-1	glide-grid_1	449	3	-6.1666584	-0.24666633	-0.72125673	-1.4616828	-6.1666584	-2.4360476	-0.43330565	0	-1.3926287	-36.231236	-3.4629517	0.52253002	-0.072673306	-60.155628	-39.694187	0.175367	1	7	0	-6.1666584	-1.2861022	1	prime_mmgbsa_HY-L001	25	0
O=C(O)[C@H](NC(=O)[C@@H](NC(=O)[C@@H](NC(=O)[C@@H](NC(=O)[C@@H](NC(=O)[C@@H](NC(=O)[C@@H](N)CC(=O)O)CCCNC(=N)N)C(C)C)Cc1ccc(O)cc1)[C@H](CC)C)Cc1[nH]cnc1)C	86131	HY-L001-out.15537	/home/hp/project/gtchan-vs/glide-dock_XP_HY-L001	glide-dock_XP_HY-L001_pv.maegz	267	HY-P0216	A 779	159432-28-7	Angiotensin Receptor	GPCR/G Protein	C39H60N12O11	2mM	Cardiovascular Disease; Endocrinology	No Development Reported	51139	0.5	0	OPLS3e	6.4941349	1	Untitled Document-2	glide-grid_1	493	36	-7.6527381	-0.12343126	-0.48852754	-1.4925956	-7.6527381	-0.66449171	-1.4668548	0	-0.6258508	-52.495575	-20.788225	0.65018374	-0.057699047	-95.951271	-73.283798	22.362774	1	1	0	-7.6527381	-2.1798401	1	prime_mmgbsa_HY-L001	62	0
Fc1c(Oc2nc(C)ccn2)ccc(-c2c(n(C)c3ncnc(N)c23)-c2ccc(NC(=O)C(=C)C)cc2)c1	86514	HY-L001-out.8152	/home/hp/project/gtchan-vs/glide-dock_XP_HY-L001	glide-dock_XP_HY-L001_pv.maegz	650	HY-147250	Lirafugratinib	2549174-42-5	EGFR	JAK/STAT Signaling; Protein Tyrosine Kinase/RTK	C28H24FN7O2	10mM	Cancer	No Development Reported	51139	1	0	OPLS3e	60.478432	1	Untitled Document-1	glide-grid_1	1217	7	-6.1665406	-0.16227739	-0.54557258	-1.3296875	-6.1665406	-1.8688442	-0.41527009	0	-1.5133307	-32.329681	-7.3226814	0.55219519	0	-62.966434	-39.652363	2.2381108	1	9	0	-6.1665406	-0.71342921	1	prime_mmgbsa_HY-L001	38	0
Fc1c(Oc2nc(C)ccn2)ccc(-c2c(n(C)c3ncnc(N)c23)-c2ccc(NC(=O)C(=C)C)cc2)c1	86515	HY-L001-out.8153	/home/hp/project/gtchan-vs/glide-dock_XP_HY-L001	glide-dock_XP_HY-L001_pv.maegz	651	HY-147250A	FGFR2-IN-3 (hydrochloride)	2688040-45-9	EGFR	JAK/STAT Signaling; Protein Tyrosine Kinase/RTK	C28H25ClFN7O2	10mM	Cancer	No Development Reported	51139	1	0	OPLS3e	60.478432	1	Untitled Document-1	glide-grid_1	1218	7	-6.1665406	-0.16227739	-0.54557258	-1.3296875	-6.1665406	-1.8688442	-0.41527009	0	-1.5133307	-32.329681	-7.3226814	0.55219519	0	-62.966434	-39.652363	2.2381108	1	9	0	-6.1665406	-0.71342921	1	prime_mmgbsa_HY-L001	38	0
O=C1C([C@H](O)C/C=C(\C)/C)=CC(=O)c2c(O)ccc(O)c12	86391	HY-L001-out.13835	/home/hp/project/gtchan-vs/glide-dock_XP_HY-L001	glide-dock_XP_HY-L001_pv.maegz	527	HY-N0822	Shikonin	517-89-5	Chloride Channel; HIV; NF-κB; Pyruvate Kinase; TNF Receptor	Anti-infection; Apoptosis; Membrane Transporter/Ion Channel; Metabolic Enzyme/Protease; NF-κB	C16H16O5	10mM	Cancer	No Development Reported	51139	1	0	OPLS3e	20.257492	1	Untitled Document-1	glide-grid_1	1112	6	-6.5552559	-0.31215504	-0.86121213	-1.6207738	-6.5552559	-1.4128692	0	0	-1.5144812	-28.065107	-16.607748	0.65658021	-0.011253306	-61.220798	-44.672855	0	1	10	0	-6.5552559	-2.3048265	1	prime_mmgbsa_HY-L001	21	0
Clc1cc(Cl)cc(S(=O)(=O)[N@]2[C@H](C(=O)N[C@H](C(=O)O)CCNC(=O)[C@@H](N(C(=O)Cc3ccc(NC(=O)Nc4c(C)cccc4)cc3)C)CC(C)C)CCC2)c1	86200	HY-L001-out.1946	/home/hp/project/gtchan-vs/glide-dock_XP_HY-L001	glide-dock_XP_HY-L001_pv.maegz	336	HY-107589	BIO5192	327613-57-0	Integrin	Cytoskeleton	C38H46Cl2N6O8S	10mM	Inflammation/Immunology	No Development Reported	51139	1	0	OPLS3e	54.486656	1	Untitled Document-1	glide-grid_1	84	22	-7.2434239	-0.13169861	-0.50084358	-1.4465632	-7.2434239	-2.3112683	-0.93123293	0	-0.33531743	-47.230515	-17.549732	0.44539741	-0.020944906	-97.367897	-64.780243	11.543059	1	3	0	-7.2434239	-1.9130985	1	prime_mmgbsa_HY-L001	55	0
Clc1cc(Cl)cc(S(=O)(=O)[N@]2[C@H](C(=O)N[C@H](C(=O)O)CCNC(=O)[C@@H](N(C(=O)Cc3ccc(NC(=O)Nc4c(C)cccc4)cc3)C)CC(C)C)CCC2)c1	86201	HY-L001-out.1947	/home/hp/project/gtchan-vs/glide-dock_XP_HY-L001	glide-dock_XP_HY-L001_pv.maegz	337	HY-107589A	BIO5192 (hydrate)		Integrin	Cytoskeleton	C38H46Cl2N6O8S.1/2H2O	10mM	Inflammation/Immunology	No Development Reported	51139	1	0	OPLS3e	55.099194	1	Untitled Document-1	glide-grid_1	85	22	-7.2434239	-0.13169861	-0.50084358	-1.4465632	-7.2434239	-2.3112683	-0.93123293	0	-0.33531743	-47.230515	-17.549732	0.44539741	-0.020944906	-97.367897	-64.780243	11.543059	1	3	0	-7.2434239	-1.9130985	1	prime_mmgbsa_HY-L001	55	0
O=C(O[C@H]1[C@H](O)[C@H](O)C[C@@](O)(C(=O)O)C1)/C=C/c1cc(O)c(O)cc1	85921	HY-L001-out.13054	/home/hp/project/gtchan-vs/glide-dock_XP_HY-L001	glide-dock_XP_HY-L001_pv.maegz	57	HY-N0055	Chlorogenic acid	327-97-9	Bacterial; Endogenous Metabolite; HIF/HIF Prolyl-Hydroxylase; Influenza Virus; Reactive Oxygen Species	Anti-infection; Immunology/Inflammation; Metabolic Enzyme/Protease; NF-κB	C16H18O9	10mM	Cancer; Infection; Inflammation/Immunology	Phase 3	51139	1	0	OPLS3e	23.405182	1	Untitled Document-1	glide-grid_1	436	11	-9.99473	-0.39978921	-1.1689907	-2.3690505	-9.99473	-1.6086107	-0.14787897	0	-1.2200658	-37.818111	-17.183052	0.76103246	-0.084142044	-87.330338	-55.001163	5.4914174	1	12	0	-9.99473	-3.6588588	1	prime_mmgbsa_HY-L001	25	0
O=C([C@H]([C@@H](O)[C@@H](CCc1c(C(=O)O)c(O)c(C)cc1)C)C)[C@H](CC)[C@@H]1[C@@H](C)C[C@@](CC)([C@@H]2O[C@@H](C)[C@@](O)(CC)CC2)O1	86262	HY-L001-out.12086	/home/hp/project/gtchan-vs/glide-dock_XP_HY-L001	glide-dock_XP_HY-L001_pv.maegz	398	HY-B1071A	Lasalocid (sodium)	25999-20-6	Antibiotic; Autophagy; Bacterial; Parasite	Anti-infection; Autophagy	C34H53NaO8	10mM	Cancer; Infection	No Development Reported	51139	0.99999994	0	OPLS3e	35.821114	1	Untitled Document-1	glide-grid_1	1395	17	-6.9729929	-0.16602364	-0.5771026	-1.4718192	-6.9729929	-1.6850609	-0.59759516	0	-0.40954912	-40.703869	-13.07014	0.49132466	0	-68.795364	-53.77401	14.849755	1	33	0	-6.9729929	-2.2898028	1	prime_mmgbsa_HY-L001	42	0
O=C([C@H]([C@@H](O)[C@@H](CCc1c(C(=O)O)c(O)c(C)cc1)C)C)[C@H](CC)[C@@H]1[C@@H](C)C[C@@](CC)([C@@H]2O[C@@H](C)[C@@](O)(CC)CC2)O1	86205	HY-L001-out.12085	/home/hp/project/gtchan-vs/glide-dock_XP_HY-L001	glide-dock_XP_HY-L001_pv.maegz	341	HY-B1071	Lasalocid	25999-31-9	Antibiotic; Autophagy; Bacterial; Parasite	Anti-infection; Autophagy	C34H54O8	10mM	Infection; Cancer	No Development Reported	51139	0.99999994	0	OPLS3e	35.821762	1	Untitled Document-1	glide-grid_1	1249	17	-7.2118387	-0.17171045	-0.59687006	-1.5222334	-7.2118387	-1.7032952	-0.5949809	0	-0.40174687	-39.801426	-13.910029	0.49132466	0	-65.856316	-53.711456	13.232299	1	44	0	-7.2118387	-2.7495325	1	prime_mmgbsa_HY-L001	42	0
O=C/1/C(=C\c2ccc(B(O)O)cc2)/CN(C)C\C\1=C\c1ccc(B(O)O)cc1	86143	HY-L001-out.1882	/home/hp/project/gtchan-vs/glide-dock_XP_HY-L001	glide-dock_XP_HY-L001_pv.maegz	279	HY-107412	Proteasome inhibitor IX	856849-35-9	Proteasome	Metabolic Enzyme/Protease	C20H21B2NO5	10mM	Cancer	No Development Reported	51139	1	0	OPLS3e	29.826635	1	Untitled Document-1	glide-grid_1	994	8	-7.603148	-0.271541	-0.82455844	-1.7550298	-7.603148	-2.3113894	-0.13480571	0	-1.5914317	-31.91255	-10.111505	0.54494548	0	-45.761211	-42.024055	5.0863104	1	23	0	-7.603148	-2.6659074	1	prime_mmgbsa_HY-L001	28	0
O=C(NC1CCOCC1)c1ccc(-c2nccc(-c3c(-c4ncccc4)n[nH]c3)c2)cc1	86421	HY-L001-out.1286	/home/hp/project/gtchan-vs/glide-dock_XP_HY-L001	glide-dock_XP_HY-L001_pv.maegz	557	HY-10326	GW788388	452342-67-5	TGF-β Receptor	TGF-beta/Smad	C25H23N5O2	10mM	Cancer	No Development Reported	51139	0.5	0	OPLS3e	51.943756	1	Untitled Document-1	glide-grid_1	513	6	-6.4573712	-0.20179285	-0.64065236	-1.4459814	-6.4573712	-2.4167016	-0.31999999	0	-1.7308618	-43.363068	-3.1319141	0.65747237	-0.03130367	-64.729088	-46.494984	7.5892372	1	2	0	-6.4573712	-0.69999999	1	prime_mmgbsa_HY-L001	32	0
Fc1c(Nc2nc3NC(=O)C(C)(C)Oc3cc2)nc(Nc2cc(OC)c(OC)c(OC)c2)nc1	86310	HY-L001-out.4247	/home/hp/project/gtchan-vs/glide-dock_XP_HY-L001	glide-dock_XP_HY-L001_pv.maegz	446	HY-12067	R406	841290-81-1	Apoptosis; FLT3; Syk	Apoptosis; Protein Tyrosine Kinase/RTK	C28H29FN6O8S	10mM	Cancer; Inflammation/Immunology	No Development Reported	51139	0.99999964	0	OPLS3e	60.249516	1	Untitled Document-1	glide-grid_1	1152	7	-6.8017287	-0.20005085	-0.64808708	-1.5026926	-6.8017287	-1.7467338	-0.61714578	0	-1.1411489	-41.310276	-5.2474914	0.36516482	-0.034241527	-66.201202	-46.557766	0	1	1	0	-6.8017287	-1.3617853	1	prime_mmgbsa_HY-L001	34	0
Fc1c(Nc2nc3NC(=O)C(C)(C)Oc3cc2)nc(Nc2cc(OC)c(OC)c(OC)c2)nc1	86311	HY-L001-out.2734	/home/hp/project/gtchan-vs/glide-dock_XP_HY-L001	glide-dock_XP_HY-L001_pv.maegz	447	HY-11108	R406 (free base)	841290-80-0	Apoptosis; FLT3; Syk	Apoptosis; Protein Tyrosine Kinase/RTK	C22H23FN6O5	10mM	Inflammation/Immunology; Cancer	No Development Reported	51139	0.99999964	0	OPLS3e	60.249516	1	Untitled Document-1	glide-grid_1	1153	7	-6.8017287	-0.20005085	-0.64808708	-1.5026926	-6.8017287	-1.7467338	-0.61714578	0	-1.1411489	-41.310276	-5.2474914	0.36516482	-0.034241527	-66.201202	-46.557766	0	1	1	0	-6.8017287	-1.3617853	1	prime_mmgbsa_HY-L001	34	0
O=C(Nc1ccccc1)C[N+](CC(=O)Nc1ccccc1)(C)C	86339	HY-L001-out.1741	/home/hp/project/gtchan-vs/glide-dock_XP_HY-L001	glide-dock_XP_HY-L001_pv.maegz	475	HY-106372A	Carcainium (chloride)	1042-42-8	Others	Others	C18H22ClN3O2	10mM	Inflammation/Immunology; Neurological Disease	Launched	51139	1	0	OPLS3e	52.615551	1	Untitled Document-1	glide-grid_1	572	8	-6.7259612	-0.29243308	-0.83164084	-1.6263984	-6.7259612	-1.5265439	-0.51536232	0	-2.4540534	-28.63504	-12.48758	1.141094	-0.029231187	-57.913136	-41.12262	5.3307166	1	3	0	-6.7259612	-1.2641767	1	prime_mmgbsa_HY-L001	23	0
O([C@@H]1[C@H](O)[C@@H](O)[C@H](C)O[C@H]1Oc1cc(O)c2C(=O)C(O[C@H]3[C@H](O)[C@H](O)[C@@H](O)[C@H](C)O3)=C(c3ccc(O)cc3)Oc2c1)[C@H]1[C@H](O)[C@@H](O)[C@H](O)[C@@H](CO)O1	86160	HY-L001-out.14635	/home/hp/project/gtchan-vs/glide-dock_XP_HY-L001	glide-dock_XP_HY-L001_pv.maegz	296	HY-N3031	Grosvenorine	156980-60-8	Bacterial	Anti-infection	C33H40O19	10mM	Infection	No Development Reported	51139	1	0	OPLS3e	58.081196	1	Untitled Document-1	glide-grid_1	647	19	-7.4467697	-0.1432071	-0.53452212	-1.50402	-7.4467697	-0.83849794	-0.65667683	0	0.068312757	-29.196016	-24.199318	0.12539618	-0.021602476	-67.041809	-53.395332	4.8371458	1	10	0	-7.4467697	-4.3157945	1	prime_mmgbsa_HY-L001	52	0
O=C(Nc1ccncc1)C1CCC([C@H](N)C)CC1	86295	HY-L001-out.1677	/home/hp/project/gtchan-vs/glide-dock_XP_HY-L001	glide-dock_XP_HY-L001_pv.maegz	431	HY-10583	Y-27632 (dihydrochloride)	129830-38-2	ROCK	Cell Cycle/DNA Damage; Cytoskeleton; Stem Cell/Wnt; TGF-beta/Smad	C14H23Cl2N3O	10mM	Cancer; Neurological Disease	No Development Reported	51139	1	0	OPLS3e	33.846703	1	Untitled Document-1	glide-grid_1	382	4	-6.8509145	-0.38060635	-0.99747086	-1.7609923	-6.8509145	-1.7405394	-0.6289627	0	-2.8041735	-21.209312	-10.156221	0.85555923	0	-36.578232	-31.365534	5.4475646	1	1	0	-6.8509145	-0.51192302	1	prime_mmgbsa_HY-L001	18	0
O=C(Nc1ccncc1)C1CCC([C@H](N)C)CC1	86296	HY-L001-out.392	/home/hp/project/gtchan-vs/glide-dock_XP_HY-L001	glide-dock_XP_HY-L001_pv.maegz	432	HY-10071	Y-27632	146986-50-7	Apoptosis; ROCK	Apoptosis; Cell Cycle/DNA Damage; Cytoskeleton; Stem Cell/Wnt; TGF-beta/Smad	C14H21N3O	10mM	Cancer	No Development Reported	51139	1	0	OPLS3e	33.846703	1	Untitled Document-1	glide-grid_1	383	4	-6.8509145	-0.38060635	-0.99747086	-1.7609923	-6.8509145	-1.7405394	-0.6289627	0	-2.8041735	-21.209312	-10.156221	0.85555923	0	-36.578232	-31.365534	5.4475646	1	1	0	-6.8509145	-0.51192302	1	prime_mmgbsa_HY-L001	18	0
O=C(O)[C@@H](NC(=O)c1sc(N(Cc2cc3C(=O)N=C(C)Nc3cc2)C)cc1)CCC(=O)O	86419	HY-L001-out.2097	/home/hp/project/gtchan-vs/glide-dock_XP_HY-L001	glide-dock_XP_HY-L001_pv.maegz	555	HY-10821	Raltitrexed	112887-68-0	Nucleoside Antimetabolite/Analog; Thymidylate Synthase	Apoptosis; Cell Cycle/DNA Damage	C21H22N4O6S	10mM	Cancer	Launched	51139	0.116051	0	OPLS3e	9.3658037	1	Untitled Document-2	glide-grid_1	88	12	-6.4654036	-0.20204386	-0.64144927	-1.44778	-6.4654036	-2.1996412	-0.43200001	0	-0.82522923	-44.219761	-15.18889	0.95680463	-0.09338969	-89.47934	-59.408649	6.9407382	1	6	0	-6.4654036	-2.5639215	1	prime_mmgbsa_HY-L001	32	0
O=C(Nc1ccncc1)C1CCC([C@H](N)C)CC1	86297	HY-L001-out.1678	/home/hp/project/gtchan-vs/glide-dock_XP_HY-L001	glide-dock_XP_HY-L001_pv.maegz	433	HY-10583G	Y-27632 (dihydrochloride) (GMP)	129830-38-2	ROCK	Cell Cycle/DNA Damage; Cytoskeleton; Stem Cell/Wnt; TGF-beta/Smad	C14H23Cl2N3O	10mM	Cancer; Neurological Disease	No Development Reported	51139	1	0	OPLS3e	33.846684	1	Untitled Document-1	glide-grid_1	417	4	-6.8504071	-0.38057819	-0.99739701	-1.7608619	-6.8504071	-1.7364033	-0.63972217	0	-2.755465	-21.179415	-10.140788	0.85555923	0	-36.977005	-31.320202	4.3116488	1	3	0	-6.8504071	-0.2952494	1	prime_mmgbsa_HY-L001	18	0
O=C(OC[C@@H]1[C@@H](O)[C@H](O[C@H]2[C@H](O)[C@H](O)[C@@H](O)[C@H](C)O2)[C@@H](OC(=O)C)[C@H](OCCc2cc(O)c(O)cc2)O1)/C=C/c1cc(O)c(O)cc1	86318	HY-L001-out.15329	/home/hp/project/gtchan-vs/glide-dock_XP_HY-L001	glide-dock_XP_HY-L001_pv.maegz	454	HY-N7637	Tubuloside B	112516-04-8	Apoptosis	Apoptosis	C31H38O16	10mM	Cancer	No Development Reported	51139	1	0	OPLS3e	40.148296	1	Untitled Document-1	glide-grid_1	1164	21	-6.7875772	-0.14441654	-0.52117419	-1.3994579	-6.7875772	-1.733411	0	0	-0.5289439	-52.144535	-11.984034	0.41552579	-0.001295239	-89.060852	-64.128571	17.692152	1	2	0	-6.7875772	-1.92	1	prime_mmgbsa_HY-L001	47	0
ClC1=C(NCCN2CCOCC2)C(=O)c2ncccc2C1=O	86557	HY-L001-out.29	/home/hp/project/gtchan-vs/glide-dock_XP_HY-L001	glide-dock_XP_HY-L001_pv.maegz	693	HY-100034	NSC 663284	383907-43-5	Histone Methyltransferase; Phosphatase	Epigenetics; Metabolic Enzyme/Protease	C15H16ClN3O3	10mM	Cancer	No Development Reported	51139	1	0	OPLS3e	31.527639	1	Untitled Document-1	glide-grid_1	1318	4	-6.0469303	-0.27486047	-0.77016985	-1.4780903	-6.0469303	-1.9456146	-0.35352132	0	-1.2152827	-41.445457	-4.4165459	0.36107889	-0.039939329	-58.073059	-45.862003	2.159328	1	13	0	-6.0469303	-1.0451281	1	prime_mmgbsa_HY-L001	22	0
O([C@@H](C(O)(C)C)CC[C@@H](C)[C@@H]1[C@@]2(C)[C@](C)([C@H]3[C@@](C)([C@H](O)C2)[C@H]2C(C(C)(C)[C@@H](O[C@H]4[C@H](O)[C@@H](O)[C@H](O[C@H]5[C@H](O)[C@@H](O)[C@H](O)[C@@H](CO)O5)[C@@H](CO)O4)CC2)=CC3)CC1)[C@H]1[C@H](O[C@H]2[C@H](O)[C@@H](O)[C@H](O)[C@@H](CO)O2)[C@@H](O)[C@H](O)[C@@H](CO[C@H]2[C@H](O)[C@@H](O)[C@H](O)[C@@H](CO)O2)O1	86146	HY-L001-out.15024	/home/hp/project/gtchan-vs/glide-dock_XP_HY-L001	glide-dock_XP_HY-L001_pv.maegz	282	HY-N6815	Isomogroside V	1126032-65-2	Others	Others	C60H102O29	10mM	Others	No Development Reported	51139	1	0	OPLS3e	129.47285	1	Untitled Document-2	glide-grid_1	996	39	-7.5427012	-0.084749453	-0.37838471	-1.3742396	-7.5427012	-0.69462925	0	0	-0.086259015	-28.524052	-24.662996	0.058311105	-0.0028500622	-62.602798	-53.187046	13.705009	1	2	0	-7.5427012	-4.8856859	1	prime_mmgbsa_HY-L001	89	0
S(CCN1CCOCC1)c1[nH]c2c(n1)cc(OCC)cc2	86246	HY-L001-out.8334	/home/hp/project/gtchan-vs/glide-dock_XP_HY-L001	glide-dock_XP_HY-L001_pv.maegz	382	HY-14895A	Fabomotizole (hydrochloride)	173352-39-1	Others	Others	C15H22ClN3O2S	10mM	Neurological Disease	Launched	51139	1	0	OPLS3e	16.190649	1	Untitled Document-1	glide-grid_1	545	6	-7.0238538	-0.33446923	-0.92277527	-1.7366337	-7.0238538	-1.869206	-0.44974539	0	-2.0016057	-37.80407	-8.0750608	0.78247613	-0.033082079	-62.992138	-45.879131	7.7420311	1	1	0	-7.0238538	-1.6625	1	prime_mmgbsa_HY-L001	21	0
S(CC(=O)Nc1ccc([N+](=O)[O-])cc1)c1[nH]c2c(n1)ccc(OC)c2	86067	HY-L001-out.5376	/home/hp/project/gtchan-vs/glide-dock_XP_HY-L001	glide-dock_XP_HY-L001_pv.maegz	203	HY-128113	AG-09/1	356776-32-4	Formyl Peptide Receptor (FPR)	GPCR/G Protein	C16H14N4O4S	10mM	Inflammation/Immunology	No Development Reported	51139	1	0	OPLS3e	29.265438	1	Untitled Document-1	glide-grid_1	34	7	-8.1347942	-0.32539177	-0.9514513	-1.92819	-8.1347942	-1.4405315	-0.60799998	0	-3.1605546	-44.90205	-8.5585794	0.74573117	-0.038907409	-76.190613	-53.460629	8.1082363	1	11	0	-8.1347942	-1.33	1	prime_mmgbsa_HY-L001	25	0
O(C(C)(C)C)C(=O)c1cnc(N2C(=O)C(n3nncc3)=CN2)cc1	86304	HY-L001-out.4125	/home/hp/project/gtchan-vs/glide-dock_XP_HY-L001	glide-dock_XP_HY-L001_pv.maegz	440	HY-120110	IOX4	1154097-71-8	HIF/HIF Prolyl-Hydroxylase	Metabolic Enzyme/Protease	C15H16N6O3	10mM	Inflammation/Immunology; Neurological Disease	No Development Reported	51139	1	0	OPLS3e	13.103365	1	Untitled Document-1	glide-grid_1	986	5	-6.8267345	-0.28444728	-0.82048792	-1.6339508	-6.8267345	-1.5136825	-0.31999999	0	-2.0155206	-37.266796	-8.5717402	0.69686157	-0.12268499	-58.872204	-45.838535	1.4304984	1	3	0	-6.8267345	-0.69999999	1	prime_mmgbsa_HY-L001	24	0
P(=O)(OC[C@@H]1[C@H](O)[C@@H](O)[C@H](N2C(=O)NC(=O)C=C2)O1)(O)O	86256	HY-L001-out.1040	/home/hp/project/gtchan-vs/glide-dock_XP_HY-L001	glide-dock_XP_HY-L001_pv.maegz	392	HY-101981	Uridine 5'-monophosphate	58-97-9	Endogenous Metabolite	Metabolic Enzyme/Protease	C9H13N2O9P	10mM	Others	No Development Reported	51139	0.99953705	0	OPLS3e	13.536019	1	Untitled Document-1	glide-grid_1	108	8	-6.9960952	-0.33314738	-0.91912836	-1.7297703	-6.9960952	-0.57152021	-0.55639547	0	-1.9935161	-36.449787	-13.294269	0.71266699	-0.1174501	-65.606232	-49.744057	5.6476288	1	6	0	-6.9960952	-2.8762116	1	prime_mmgbsa_HY-L001	21	0
O(C[C@@H]1[C@@H](O)[C@H](O)[C@@H](O)[C@H](Oc2cc(O)cc(C)c2)O1)[C@H]1[C@H](O)[C@@H](O)[C@H](O)[C@@H](CO)O1	86215	HY-L001-out.14745	/home/hp/project/gtchan-vs/glide-dock_XP_HY-L001	glide-dock_XP_HY-L001_pv.maegz	351	HY-N4123	Orcinol gentiobioside	164991-86-0	Others	Others	C19H28O12	10mM	Others	No Development Reported	51139	1	0	OPLS3e	34.246262	1	Untitled Document-1	glide-grid_1	268	14	-7.1197767	-0.22967023	-0.72148156	-1.6057279	-7.1197767	-1.6153355	0	0	-0.67921072	-29.903048	-23.19684	0.4184272	-0.033611722	-63.667889	-53.099888	7.7110429	1	14	0	-7.1197767	-4.3216867	1	prime_mmgbsa_HY-L001	31	0
O=C(OC)c1c(O[C@H]2[C@H](O)[C@@H](O)[C@H](O)[C@@H](CO[C@H]3[C@H](O)[C@@H](O)[C@H](O)CO3)O2)cccc1	85958	HY-L001-out.14176	/home/hp/project/gtchan-vs/glide-dock_XP_HY-L001	glide-dock_XP_HY-L001_pv.maegz	94	HY-N1965	Gaultherin	490-67-5	Others	Others	C19H26O12	10mM	Inflammation/Immunology	No Development Reported	51139	1	0	OPLS3e	40.301266	1	Untitled Document-1	glide-grid_1	607	13	-9.3157558	-0.30050826	-0.94401079	-2.1009884	-9.3157558	-1.4195417	0	0	-0.85231227	-29.377359	-22.18466	0.42186743	-0.03050275	-55.996983	-51.562019	11.74823	1	13	0	-9.3157558	-3.3599999	1	prime_mmgbsa_HY-L001	31	0
Oc1c(O)cc2c([C@H](Cc3ccc(O)cc3)NCC2)c1	86439	HY-L001-out.14225	/home/hp/project/gtchan-vs/glide-dock_XP_HY-L001	glide-dock_XP_HY-L001_pv.maegz	575	HY-N2037A	Higenamine (hydrochloride)	11041-94-4	Adrenergic Receptor	GPCR/G Protein; Neuronal Signaling	C16H18ClNO3	10mM	Cardiovascular Disease; Endocrinology; Cancer	Phase 1	51139	1	0	OPLS3e	25.575672	1	Untitled Document-1	glide-grid_1	638	5	-6.4096599	-0.320483	-0.86992472	-1.6041265	-6.4096599	-1.862929	-0.52189004	0	-1.689888	-32.41774	-7.7553778	0.48639673	0	-46.31879	-40.173119	4.9827795	1	12	0	-6.4096599	-1.9923697	1	prime_mmgbsa_HY-L001	20	0
S(=O)(=O)(C)c1ccc(-c2ccc([C@H](N[C@H](C(=O)NC3(C#N)CC3)CC(F)(C)C)C(F)(F)F)cc2)cc1	86136	HY-L001-out.202	/home/hp/project/gtchan-vs/glide-dock_XP_HY-L001	glide-dock_XP_HY-L001_pv.maegz	272	HY-10042	Odanacatib	603139-19-1	Cathepsin	Metabolic Enzyme/Protease	C25H27F4N3O3S	10mM	Metabolic Disease; Cancer	Phase 3	51139	1	0	OPLS3e	39.597046	1	Untitled Document-1	glide-grid_1	338	11	-7.6380372	-0.21216771	-0.7005623	-1.6664134	-7.6380372	-1.7851852	-0.60799998	0	-1.359333	-34.362217	-7.8710556	0.52164274	-0.12836884	-57.385895	-42.233273	7.5896831	1	30	0	-7.6380372	-1.13739	1	prime_mmgbsa_HY-L001	36	0
O=C(N[C@@H](C)c1ccccc1)CCC1=NC(=O)c2c(N1)cccc2	86307	HY-L001-out.108	/home/hp/project/gtchan-vs/glide-dock_XP_HY-L001	glide-dock_XP_HY-L001_pv.maegz	443	HY-100225	ME0328	1445251-22-8	PARP	Cell Cycle/DNA Damage; Epigenetics	C19H19N3O2	10mM	Cancer	No Development Reported	51139	0.116051	0	OPLS3e	9.1412334	1	Untitled Document-2	glide-grid_1	1068	6	-6.8149791	-0.28395745	-0.81907505	-1.6311371	-6.8149791	-1.1452562	-0.53893971	0	-1.88858	-44.038891	-7.0216494	0.72368544	-0.032298453	-75.430283	-51.060539	5.2172737	1	1	0	-6.8149791	-1.1900966	1	prime_mmgbsa_HY-L001	24	0
Fc1ccc(NC(=O)C2(C(=O)Nc3ccc(Nc4nc5n(c(C(=O)N(C)C)cc5cn4)C4CCCC4)cc3)CC2)cc1	86540	HY-L001-out.1071	/home/hp/project/gtchan-vs/glide-dock_XP_HY-L001	glide-dock_XP_HY-L001_pv.maegz	676	HY-102039	CDK9-IN-8	2105956-51-0	CDK	Cell Cycle/DNA Damage	C31H32FN7O3	2mM	Cancer	No Development Reported	51139	1	0	OPLS3e	79.626099	1	Untitled Document-1	glide-grid_1	815	11	-6.0952277	-0.14512447	-0.50445652	-1.2865455	-6.0952277	-1.8508123	-0.31999999	0	-1.2884107	-46.353294	-6.9472537	0.55285603	-0.11885459	-83.634315	-53.300549	0	1	4	0	-6.0952277	-1.3430538	1	prime_mmgbsa_HY-L001	42	0
O=C(Nc1cc2c(cc1)cccc2)[C@@H](NC(=O)[C@@H](N)Cc1ccccc1)CCCNC(=N)N	86396	HY-L001-out.778	/home/hp/project/gtchan-vs/glide-dock_XP_HY-L001	glide-dock_XP_HY-L001_pv.maegz	532	HY-101444A	PAβN (dihydrochloride)	100929-99-5	Bacterial	Anti-infection	C25H32Cl2N6O2	10mM	Infection	No Development Reported	51139	1	0	OPLS3e	49.398819	1	Untitled Document-1	glide-grid_1	612	13	-6.5483699	-0.19843546	-0.6364885	-1.4563235	-6.5483699	-1.8166019	-1.2905042	0	-0.62000018	-37.227699	-13.528783	1.1042519	-0.045739722	-74.766434	-50.756481	12.178372	1	5	0	-6.5483699	-3.1330965	1	prime_mmgbsa_HY-L001	33	0
O=C(OCC1c2c(-c3c1cccc3)cccc2)N[C@H](C(=O)O)Cc1ccc(-c2ccccc2)cc1	86530	HY-L001-out.16368	/home/hp/project/gtchan-vs/glide-dock_XP_HY-L001	glide-dock_XP_HY-L001_pv.maegz	666	HY-W010836	Fmoc-Bip(4 4')-OH	199110-64-0	Others	Others	C30H25NO4	10mM	Others	No Development Reported	51139	1	0	OPLS3e	37.863022	1	Untitled Document-1	glide-grid_1	1111	10	-6.1294222	-0.17512634	-0.57284987	-1.3455442	-6.1294222	-2.9692953	-0.30399999	0	-0.65872103	-38.374748	-8.2671967	0.75036365	-0.0071638436	-67.473221	-46.641945	6.9527884	1	5	0	-6.1294222	-1.1781353	1	prime_mmgbsa_HY-L001	35	0
O=C(O)/C=C(/C=C/C=C(/C=C/C1=C(C)C(=O)CCC1(C)C)\C)\C	86505	HY-L001-out.1917	/home/hp/project/gtchan-vs/glide-dock_XP_HY-L001	glide-dock_XP_HY-L001_pv.maegz	641	HY-107494A	all-trans-4-Oxoretinoic acid	38030-57-8	Endogenous Metabolite	Metabolic Enzyme/Protease	C20H26O3	10mM	Metabolic Disease	No Development Reported	51139	1	0	OPLS3e	21.527857	1	Untitled Document-1	glide-grid_1	749	6	-6.1946163	-0.26933116	-0.76594198	-1.4979144	-6.1946163	-2.2541254	-0.47999999	0	-1.4227381	-33.997192	-8.9925909	0.94013131	-0.081141777	-56.97401	-42.989784	6.497622	1	2	0	-6.1946163	-1.3514943	1	prime_mmgbsa_HY-L001	23	0
P(=O)(OC[C@@H]1[C@H](O)[C@H](O)[C@H](n2c3N=C[N-]C(=O)c3[n+H]c2)O1)(O)O	86428	HY-L001-out.2099	/home/hp/project/gtchan-vs/glide-dock_XP_HY-L001	glide-dock_XP_HY-L001_pv.maegz	564	HY-108213	Inosinic acid	131-99-7	Endogenous Metabolite	Metabolic Enzyme/Protease	C10H13N4O8P	10mM	Metabolic Disease	Phase 2	51139	0.14428127	0	OPLS3e	21.950241	1	Untitled Document-2	glide-grid_1	503	8	-6.4473734	-0.28032058	-0.79719448	-1.5590334	-6.4473734	-0.55767232	-0.43066564	0	-1.2051796	-29.593363	-24.394751	0.62793142	-0.11317892	-64.823013	-53.988113	9.2252893	1	1	0	-6.4473734	-3.566025	1	prime_mmgbsa_HY-L001	23	0
O=C(OCc1ccc(O[C@H]2[C@H](O)[C@@H](O)[C@H](O)[C@@H](CO)O2)cc1)[C@@](O)(CC(=O)OCc1ccc(O[C@H]2[C@H](O)[C@@H](O)[C@H](O)[C@@H](CO)O2)cc1)CC(=O)O	86073	HY-L001-out.14283	/home/hp/project/gtchan-vs/glide-dock_XP_HY-L001	glide-dock_XP_HY-L001_pv.maegz	209	HY-N2124	Parishin B	174972-79-3	Others	Others	C32H40O19	10mM	Cancer	No Development Reported	51139	1	0	OPLS3e	49.312801	1	Untitled Document-1	glide-grid_1	689	27	-8.0849915	-0.15852925	-0.58789456	-1.6393507	-8.0849915	-0.61360335	0	0	-0.43101606	-49.596169	-14.429454	0.50424874	0	-87.672302	-64.02562	15.355143	1	2	0	-8.0849915	-4.488698	1	prime_mmgbsa_HY-L001	51	0
O=C(Nc1ccc(O[C@H]2[C@H](O)[C@@H](O)[C@H](O)[C@@H](C(=O)O)O2)cc1)C	86015	HY-L001-out.3342	/home/hp/project/gtchan-vs/glide-dock_XP_HY-L001	glide-dock_XP_HY-L001_pv.maegz	151	HY-113083	Acetaminophen glucuronide	16110-10-4	Drug Metabolite; Endogenous Metabolite	Metabolic Enzyme/Protease	C14H17NO8	10mM	Others	No Development Reported	51139	1	0	OPLS3e	29.9083	1	Untitled Document-1	glide-grid_1	308	9	-8.4808798	-0.36873388	-1.0486301	-2.0507536	-8.4808798	-1.5633196	-0.33775306	0	-1.6954777	-32.544777	-19.949406	0.70077467	-0.07155104	-70.794914	-52.494183	0	1	5	0	-8.4808798	-4.0506229	1	prime_mmgbsa_HY-L001	23	0
Clc1ccc(Oc2ccc(-c3[nH]c4c(n3)cc(C(=O)N)cc4)cc2)cc1	86438	HY-L001-out.7404	/home/hp/project/gtchan-vs/glide-dock_XP_HY-L001	glide-dock_XP_HY-L001_pv.maegz	574	HY-13946	BML-277	516480-79-8	Apoptosis; Checkpoint Kinase (Chk)	Apoptosis; Cell Cycle/DNA Damage	C20H14ClN3O2	10mM	Cancer	No Development Reported	51139	1	0	OPLS3e	38.793015	1	Untitled Document-1	glide-grid_1	247	4	-6.4128885	-0.24664956	-0.73069835	-1.5060458	-6.4128885	-2.1605055	-0.49829495	0	-2.0941937	-38.823181	-6.8181787	0.43561298	-0.066913545	-65.789528	-45.641361	2.1339352	1	1	0	-6.4128885	-1.0533952	1	prime_mmgbsa_HY-L001	26	0
O=C(O[C@H]1[C@H](O)[C@@H](O)[C@H](O)[C@@H](CO)O1)[C@@]1(C)[C@@H]2[C@](C)([C@H]3[C@@]4(CC(=C)[C@@](O[C@H]5[C@H](O[C@H]6[C@H](O)[C@H](O)[C@@H](O)[C@H](C)O6)[C@@H](O)[C@H](O)[C@@H](CO)O5)(C4)CC3)CC2)CCC1	85943	HY-L001-out.15139	/home/hp/project/gtchan-vs/glide-dock_XP_HY-L001	glide-dock_XP_HY-L001_pv.maegz	79	HY-N6992	Dulcoside A	64432-06-0	Others	Others	C38H60O17	10mM	Metabolic Disease	No Development Reported	51139	1	0	OPLS3e	94.641289	1	Untitled Document-1	glide-grid_1	820	19	-9.5829868	-0.17423612	-0.66261166	-1.9137905	-9.5829868	-0.88880473	0	0	-0.23734239	-24.298038	-24.247488	0.11259481	-0.00029678698	-61.691139	-48.545525	12.497438	1	5	0	-9.5829868	-5.4305525	1	prime_mmgbsa_HY-L001	55	0
O([C@@H](C(O)(C)C)CC[C@@H](C)[C@@H]1[C@@]2(C)[C@](C)([C@H]3[C@@](C)(C(=O)C2)[C@H]2C(C(C)(C)[C@@H](O[C@H]4[C@H](O)[C@@H](O)[C@H](O)[C@@H](CO)O4)CC2)=CC3)CC1)[C@H]1[C@H](O[C@H]2[C@H](O)[C@@H](O)[C@H](O)[C@@H](CO)O2)[C@@H](O)[C@H](O)[C@@H](CO)O1	86032	HY-L001-out.15094	/home/hp/project/gtchan-vs/glide-dock_XP_HY-L001	glide-dock_XP_HY-L001_pv.maegz	168	HY-N6920	11-Oxomogroside IIIE	2096516-68-4	Others	Others	C48H80O19	10mM	Metabolic Disease	No Development Reported	51139	0.99994999	0	OPLS3e	82.047722	1	Untitled Document-2	glide-grid_1	1290	26	-8.3649244	-0.12484962	-0.5070827	-1.6071889	-8.3649244	-0.93171692	0	0	-0.07525634	-27.779194	-23.610733	0.1147591	-0.00051770633	-66.451401	-51.389927	0	1	18	0	-8.3649244	-5.3965402	1	prime_mmgbsa_HY-L001	67	0
Ic1cc(C(=O)O)c(NC(=O)[C@@H](NCc2ccccc2)Cc2ccccc2)cc1	86454	HY-L001-out.9038	/home/hp/project/gtchan-vs/glide-dock_XP_HY-L001	glide-dock_XP_HY-L001_pv.maegz	590	HY-15857	CW-069	1594094-64-0	Kinesin	Cell Cycle/DNA Damage; Cytoskeleton	C23H21IN2O3	10mM	Cancer	No Development Reported	51139	1	0	OPLS3e	51.723141	1	Untitled Document-1	glide-grid_1	926	10	-6.3669524	-0.21955007	-0.67452741	-1.4578706	-6.3669524	-2.1606011	-0.65439695	0	-0.92946714	-30.445696	-10.539996	0.57097787	-0.0095961597	-49.210262	-40.985691	4.8140984	1	10	0	-6.3669524	-0.65100324	1	prime_mmgbsa_HY-L001	29	0
O([C@H]1[C@H](O)[C@@](O)(CO)CO1)c1cc2O[C@H](c3ccc(O[C@H]4[C@H](O)[C@@H](O)[C@H](O)[C@@H](CO)O4)cc3)CC(=O)c2cc1	85952	HY-L001-out.14585	/home/hp/project/gtchan-vs/glide-dock_XP_HY-L001	glide-dock_XP_HY-L001_pv.maegz	88	HY-N2624	Liguiritigenin-7-O-D-apiosyl-4'-O-D-glucoside	199796-12-8	Others	Others	C26H30O13	10mM	Others	No Development Reported	51139	0.99994999	0	OPLS3e	33.125301	1	Untitled Document-1	glide-grid_1	389	14	-9.4187565	-0.24150658	-0.81899989	-2.0196488	-9.4187565	-1.7761949	0	0	-0.076205269	-42.607231	-13.312275	0.28685427	-0.0016589692	-72.588768	-55.919506	0	1	10	0	-9.4187565	-4.7146626	1	prime_mmgbsa_HY-L001	39	0
O=C(/C=C(\O)/C=C/c1cc(OC)c(O)cc1)CCc1cc(OC)c(O)cc1	86477	HY-L001-out.14178	/home/hp/project/gtchan-vs/glide-dock_XP_HY-L001	glide-dock_XP_HY-L001_pv.maegz	613	HY-N1967	Dihydrocurcumin	76474-56-1	Fatty Acid Synthase (FASN)	Metabolic Enzyme/Protease	C21H22O6	10mM	Metabolic Disease	No Development Reported	51139	1	0	OPLS3e	38.52956	1	Untitled Document-1	glide-grid_1	907	11	-6.2591157	-0.23181909	-0.69545728	-1.457019	-6.2591157	-2.022949	-0.75999999	0	-1.0366566	-39.71912	-6.1999578	0.98431629	0	-66.462532	-45.919079	5.3986435	1	30	0	-6.2591157	-1.7239057	1	prime_mmgbsa_HY-L001	27	0
O=C(N(CC)CC)c1ccc(Nc2nc(OCC3CCCCC3)c3nc[nH]c3n2)cc1	86422	HY-L001-out.1888	/home/hp/project/gtchan-vs/glide-dock_XP_HY-L001	glide-dock_XP_HY-L001_pv.maegz	558	HY-107419	NU6140	444723-13-1	Aurora Kinase; CDK	Cell Cycle/DNA Damage; Epigenetics	C23H30N6O2	10mM	Cancer	No Development Reported	51139	0.99085885	0	OPLS3e	44.586365	1	Untitled Document-1	glide-grid_1	212	9	-6.4565158	-0.20827471	-0.65427011	-1.4561422	-6.4565158	-1.9572144	-0.47999999	0	-1.9378711	-39.715099	-6.5753508	0.77679747	-0.12040134	-71.141197	-46.290451	7.2912917	1	42	0	-6.4565158	-0.46525002	1	prime_mmgbsa_HY-L001	31	0
O=C(Nc1noc(C(C)(C)C)c1)Nc1cc2NC(=O)/C(=C\c3c(C)c(NC(=O)CN4CCN(C)CC4)c(C)[nH]3)/c2cc1	86408	HY-L001-out.7519	/home/hp/project/gtchan-vs/glide-dock_XP_HY-L001	glide-dock_XP_HY-L001_pv.maegz	544	HY-139990	CSF1R-IN-3	2760584-90-3	c-Fms	Protein Tyrosine Kinase/RTK	C30H38N8O4	10mM	Cancer	No Development Reported	51139	1	0	OPLS3e	59.60276	1	Untitled Document-1	glide-grid_1	807	10	-6.5075865	-0.15494253	-0.53858435	-1.3735838	-6.5075865	-1.8159289	-0.77383798	0	-1.005398	-47.176937	-2.4032593	0.47433963	-0.09237431	-67.998253	-49.580196	5.4120378	1	70	0	-6.5075865	-0.59972626	1	prime_mmgbsa_HY-L001	42	0
O(C)c1c(O)ccc([C@@H]2[C@@H](CO)Oc3c(O2)ccc([C@@H]2[C@@H](O)C(=O)c4c(O)cc(O)cc4O2)c3)c1	86209	HY-L001-out.13791	/home/hp/project/gtchan-vs/glide-dock_XP_HY-L001	glide-dock_XP_HY-L001_pv.maegz	345	HY-N0779	Isosilybin	72581-71-6	Cytochrome P450	Metabolic Enzyme/Protease	C25H22O10	10mM	Cancer	No Development Reported	51139	1	0	OPLS3e	45.420887	1	Untitled Document-1	glide-grid_1	919	9	-7.1618896	-0.20462541	-0.66934329	-1.5721937	-7.1618896	-2.9843893	-0.09316849	0	-0.22808665	-43.157719	-6.5823994	0.26157674	-0.029787865	-53.843796	-49.74012	3.995368	1	5	0	-7.1618896	-1.6307864	1	prime_mmgbsa_HY-L001	35	0
Oc1cc(CNc2ncnc3nc[nH]c23)ccc1	86258	HY-L001-out.3028	/home/hp/project/gtchan-vs/glide-dock_XP_HY-L001	glide-dock_XP_HY-L001_pv.maegz	394	HY-112104	Meta-Topolin	75737-38-1	Others	Others	C12H11N5O	10mM	Others	No Development Reported	51139	0.041919198	0	OPLS3e	25.442223	1	Untitled Document-2	glide-grid_1	998	4	-6.9940472	-0.38855818	-1.0183105	-1.7977837	-6.9940472	-1.2432395	-0.7741192	0	-2.0531695	-27.937241	-12.37373	0.89279455	-0.093768559	-54.86858	-40.31097	2.6714776	1	6	0	-6.9940472	-1.7842517	1	prime_mmgbsa_HY-L001	18	0
O=C(O)[C@@H](NC(=O)c1ccc(NC[C@H]2N(C)C=3C(=O)NC(N)=NC=3NC2)cc1)CCC(=O)O	85999	HY-L001-out.3327	/home/hp/project/gtchan-vs/glide-dock_XP_HY-L001	glide-dock_XP_HY-L001_pv.maegz	135	HY-113046	5-Methyltetrahydrofolic acid	134-35-0	Endogenous Metabolite	Metabolic Enzyme/Protease	C20H25N7O6	10mM	Metabolic Disease	No Development Reported	51139	0.98253953	0	OPLS3e	24.123505	1	Untitled Document-1	glide-grid_1	220	12	-8.7827921	-0.2661452	-0.85366988	-1.9532474	-8.7827921	-1.5703561	-0.79981858	0	-1.2223345	-40.651966	-16.339478	0.95313972	-0.04150014	-89.042183	-56.991444	8.1794291	1	41	0	-8.7827921	-3.7117915	1	prime_mmgbsa_HY-L001	33	0
O=C(O)[C@@H](NC(=O)c1ccc(NC[C@@H]2N(C)C=3C(=O)NC(N)=NC=3NC2)cc1)CCC(=O)O	85959	HY-L001-out.9564	/home/hp/project/gtchan-vs/glide-dock_XP_HY-L001	glide-dock_XP_HY-L001_pv.maegz	95	HY-17383	Levomefolate (calcium)	151533-22-1	Antifolate	Cell Cycle/DNA Damage	C20H23CaN7O6	2mM	Cancer	Launched	51139	0.98253953	0	OPLS3e	25.255356	1	Untitled Document-1	glide-grid_1	1378	12	-9.2951498	-0.28167123	-0.9034701	-2.0671933	-9.2951498	-1.4728886	-0.56554139	0	-0.52620173	-37.976337	-17.229845	0.95313972	-0.16224648	-87.150803	-55.206184	11.816398	1	13	0	-9.2951498	-2.7752883	1	prime_mmgbsa_HY-L001	33	0
O=C(Nc1n[nH]c(C2CCC2)c1)Cc1cc2c(cc1)cccc2	86484	HY-L001-out.4715	/home/hp/project/gtchan-vs/glide-dock_XP_HY-L001	glide-dock_XP_HY-L001_pv.maegz	620	HY-123772	CDK5 inhibitor 20-223	865317-30-2	CDK	Cell Cycle/DNA Damage	C19H19N3O	10mM	Cancer	No Development Reported	51139	0.5	0	OPLS3e	41.438332	1	Untitled Document-1	glide-grid_1	345	5	-6.2538004	-0.27190438	-0.77325988	-1.5122256	-6.2538004	-1.3175703	-0.60799998	0	-2.3185353	-39.614948	-9.0569115	0.79166049	0	-72.683327	-48.67186	1.8424246	1	2	0	-6.2538004	-1.33	1	prime_mmgbsa_HY-L001	23	0
O([C@H]1[C@H](O)[C@@H](O)[C@H](O)[C@@H](CO)O1)c1ccc(O)cc1	86231	HY-L001-out.13199	/home/hp/project/gtchan-vs/glide-dock_XP_HY-L001	glide-dock_XP_HY-L001_pv.maegz	367	HY-N0192	Arbutin	497-76-7	Endogenous Metabolite; Tyrosinase	Metabolic Enzyme/Protease	C12H16O7	10mM	Cancer	Phase 2	51139	1	0	OPLS3e	22.506542	1	Untitled Document-1	glide-grid_1	558	8	-7.0566196	-0.37140101	-0.99104708	-1.7890046	-7.0566196	-1.2417685	-0.30399999	0	-1.8803282	-26.027008	-16.121853	0.72523928	0	-49.626289	-42.148861	6.0974779	1	42	0	-7.0566196	-3.0159714	1	prime_mmgbsa_HY-L001	19	0
FC(F)(F)c1ccc(C2=NC(=O)C3=C(N2)CCSC3)cc1	86467	HY-L001-out.8487	/home/hp/project/gtchan-vs/glide-dock_XP_HY-L001	glide-dock_XP_HY-L001_pv.maegz	603	HY-15147	XAV-939	284028-89-3	PARP; β-catenin	Cell Cycle/DNA Damage; Epigenetics; Stem Cell/Wnt	C14H11F3N2OS	10mM	Cancer	No Development Reported	51139	0.15639219	0	OPLS3e	12.212694	1	Untitled Document-2	glide-grid_1	327	2	-6.2907181	-0.29955801	-0.8264578	-1.5553674	-6.2907181	-1.5532311	-0.26761866	0	-2.6848388	-28.961288	-6.6416726	0.19026265	-0.10068072	-49.112015	-35.602962	0.080381162	1	15	0	-6.2907181	-0.54338199	1	prime_mmgbsa_HY-L001	21	0
S(=O)(=O)(C)c1c(N2CCN(C3=NC(=O)C4=C(N3)CCSC4)CC2)cccc1	86539	HY-L001-out.3915	/home/hp/project/gtchan-vs/glide-dock_XP_HY-L001	glide-dock_XP_HY-L001_pv.maegz	675	HY-117705	G244-LM	1563007-08-8	PARP	Cell Cycle/DNA Damage; Epigenetics	C18H22N4O3S2	10mM	Cancer	No Development Reported	51139	0.1083065	0	OPLS3e	30.038563	1	Untitled Document-2	glide-grid_1	1257	3	-6.1004682	-0.22594327	-0.6778298	-1.4200884	-6.1004682	-1.2745489	-0.029815588	0	-1.8231412	-41.819344	-8.9127417	0.23796293	-0.03119133	-61.243004	-50.732086	2.527878	1	13	0	-6.1004682	-0.68003803	1	prime_mmgbsa_HY-L001	27	0
O=C(O)[C@@H](NC(=O)c1ccc(NC[C@H]2N(C)c3c(O)nc(N)nc3NC2)cc1)CCC(=O)O	85911	HY-L001-out.3328	/home/hp/project/gtchan-vs/glide-dock_XP_HY-L001	glide-dock_XP_HY-L001_pv.maegz	47	HY-113046	5-Methyltetrahydrofolic acid	134-35-0	Endogenous Metabolite	Metabolic Enzyme/Protease	C20H25N7O6	10mM	Metabolic Disease	No Development Reported	51139	0.016030645	0	OPLS3e	41.317562	1	Untitled Document-2	glide-grid_1	514	13	-10.185829	-0.30866149	-0.99004227	-2.2652755	-10.185829	-1.8929957	-0.64488733	0	-0.47772059	-49.903858	-14.852513	0.95313972	-0.13391912	-103.04292	-64.756371	7.8574176	1	3	0	-10.185829	-3.3878758	1	prime_mmgbsa_HY-L001	33	0
[P@](=O)(O[P@@](=O)(OC[C@@H]1[C@H](O)[C@@H](O)[C@H](n2c3N=C(N)NC(=O)c3nc2)O1)O)(OP(=O)(O)O)O	85894	HY-L001-out.5278	/home/hp/project/gtchan-vs/glide-dock_XP_HY-L001	glide-dock_XP_HY-L001_pv.maegz	30	HY-12695	Guanosine 5'-triphosphate (trisodium salt)	36051-31-7	DNA/RNA Synthesis; Endogenous Metabolite	Cell Cycle/DNA Damage; Metabolic Enzyme/Protease	C10H13N5Na3O14P3	10mM	Others	No Development Reported	51139	0.9999404	0	OPLS3e	-21.728395	1	Untitled Document-1	glide-grid_1	149	14	-10.803523	-0.3376101	-1.0718452	-2.4192033	-10.803523	-0.9550342	-0.30972162	0	-0.74599189	-42.587578	-28.88109	0.601161	-0.072505288	-99.64193	-71.468666	11.502292	1	33	0	-10.803523	-5.1810751	1	prime_mmgbsa_HY-L001	32	0
O=C(O)c1[nH]c2-c3c(C(=O)O)cc(C(=O)O)nc3C(=O)C(=O)c2c1	86437	HY-L001-out.85	/home/hp/project/gtchan-vs/glide-dock_XP_HY-L001	glide-dock_XP_HY-L001_pv.maegz	573	HY-100196	Pyrroloquinoline quinone	72909-34-3	Endogenous Metabolite	Metabolic Enzyme/Protease	C14H6N2O8	2mM	Inflammation/Immunology	No Development Reported	51139	1	0	OPLS3e	28.475283	1	Untitled Document-1	glide-grid_1	1423	6	-6.4142251	-0.26725939	-0.77090943	-1.5352184	-6.4142251	-0.45374614	-0.55249876	0	-1.924539	-40.916039	-3.4017036	0.51739931	-0.14675383	-62.097576	-44.317741	3.9167554	1	4	0	-6.4142251	-3.0677531	1	prime_mmgbsa_HY-L001	24	0
Oc1c(O)ccc(-c2[o+]c3c(c(O)cc(O)c3)cc2)c1	86465	HY-L001-out.5749	/home/hp/project/gtchan-vs/glide-dock_XP_HY-L001	glide-dock_XP_HY-L001_pv.maegz	601	HY-129997	Luteolinidin (chloride)	1154-78-5	CD38	Immunology/Inflammation	C15H11ClO5	10mM	Inflammation/Immunology	No Development Reported	51139	1	0	OPLS3e	14.08607	1	Untitled Document-1	glide-grid_1	966	5	-6.3034959	-0.31517479	-0.85551602	-1.5775572	-6.3034959	-1.347277	-0.28839633	0	-1.5596943	-24.159149	-13.268657	0.17031081	0	-44.911552	-37.427807	5.0561719	1	1	0	-6.3034959	-2.105	1	prime_mmgbsa_HY-L001	20	0
S(=O)(=O)(O)[C@H](P(=O)(O)O)CCCc1cc(Oc2ccccc2)ccc1	86156	HY-L001-out.9193	/home/hp/project/gtchan-vs/glide-dock_XP_HY-L001	glide-dock_XP_HY-L001_pv.maegz	292	HY-16115	BPH-652	157124-84-0	Others	Others	C16H16K3O7PS	10mM	Metabolic Disease	No Development Reported	51139	1	0	OPLS3e	0.079853997	1	Untitled Document-1	glide-grid_1	444	11	-7.4651737	-0.29860693	-0.87313199	-1.7694699	-7.4651737	-1.8456879	-0.14099839	0	-0.47584721	-38.062847	-13.705003	1.0430638	-0.085502043	-74.251221	-51.767849	6.060401	1	7	0	-7.4651737	-2.7822883	1	prime_mmgbsa_HY-L001	25	0
O=C(CN)N1[C@H](C(=O)O)C[C@@H](NC(=O)c2ccccc2)C1	86496	HY-L001-out.2434	/home/hp/project/gtchan-vs/glide-dock_XP_HY-L001	glide-dock_XP_HY-L001_pv.maegz	632	HY-10913A	Danegaptide Hydrochloride	943133-81-1	Gap Junction Protein	Cytoskeleton	C14H18ClN3O4	10mM	Cardiovascular Disease	Phase 2	51139	1	0	OPLS3e	18.045979	1	Untitled Document-1	glide-grid_1	1430	7	-6.2243366	-0.29639697	-0.81773674	-1.5389546	-6.2243366	-1.2986031	-0.49060798	0	-1.7760773	-33.249733	-13.147636	1.0746803	-0.14131325	-63.735306	-46.397369	6.2962117	1	16	0	-6.2243366	-1.5505911	1	prime_mmgbsa_HY-L001	21	0
P(=O)(OC[C@H](NC(=O)CCc1c2c([nH]c1)cccc2)C(=O)NCC(=O)NCCCCc1ccccc1)(O)O	86027	HY-L001-out.484	/home/hp/project/gtchan-vs/glide-dock_XP_HY-L001	glide-dock_XP_HY-L001_pv.maegz	163	HY-100862	BRCA1-IN-2	1622262-55-8	PARP	Cell Cycle/DNA Damage; Epigenetics	C26H33N4O7P	10mM	Cancer	No Development Reported	51139	1	0	OPLS3e	17.129425	1	Untitled Document-1	glide-grid_1	209	20	-8.4142017	-0.22142635	-0.74442995	-1.8143494	-8.4142017	-1.7838765	-0.65022314	0	-0.70250112	-49.661251	-18.938631	1.1168927	-0.030547956	-103.60761	-68.599884	8.1789627	1	2	0	-8.4142017	-3.5426395	1	prime_mmgbsa_HY-L001	38	0
Clc1cc(Cl)cc(COC(=O)N2CCC(C(=O)Nc3ccc(CP(=O)(O)O)cc3)CC2)c1	85990	HY-L001-out.2810	/home/hp/project/gtchan-vs/glide-dock_XP_HY-L001	glide-dock_XP_HY-L001_pv.maegz	126	HY-111410	ATX inhibitor 1	2225892-70-4	Phosphodiesterase (PDE)	Metabolic Enzyme/Protease	C21H23Cl2N2O6P	10mM	Cancer	No Development Reported	51139	1	0	OPLS3e	24.384863	1	Untitled Document-1	glide-grid_1	22	11	-8.8520088	-0.27662528	-0.87823045	-1.982206	-8.8520088	-2.05123	-0.80751365	0	-0.86840522	-38.244198	-21.420101	0.65023911	-0.030002376	-86.98941	-59.664299	7.6705823	1	34	0	-8.8520088	-2.3367252	1	prime_mmgbsa_HY-L001	32	0
O=C(O)[C@@H](NC(=O)[C@@H](NC(=O)[C@@H](NC(=O)[C@@H](NC(=O)[C@@H](NC(=O)[C@@H](N)Cc1nc[nH]c1)Cc1nc[nH]c1)Cc1nc[nH]c1)Cc1nc[nH]c1)Cc1[nH]cnc1)Cc1[nH]cnc1	86153	HY-L001-out.15548	/home/hp/project/gtchan-vs/glide-dock_XP_HY-L001	glide-dock_XP_HY-L001_pv.maegz	289	HY-P0294	Hexa-His	64134-30-1	Others	Others	C36H44N18O7	10mM	Others	No Development Reported	51139	0.125	0	OPLS3e	-1.6122741	1	Untitled Document-4	glide-grid_1	109	29	-7.5180392	-0.12324654	-0.48515967	-1.470989	-7.5180392	-0.88228476	-0.89752376	0	-0.62761259	-49.894753	-23.091999	0.47020069	-0.28786951	-98.175125	-72.986755	13.066678	1	1	0	-7.5180392	-3.5078554	1	prime_mmgbsa_HY-L001	61	0
O([C@](CC/C=C(\C)/C)(C)[C@@H]1[C@H]2[C@H](O)C[C@H]3[C@](C)([C@]2(C)CC1)CC[C@H]1C(C)(C)[C@@H](O[C@H]2[C@H](O)[C@@H](O)[C@H](O)[C@@H](CO)O2)CC[C@]31C)[C@H]1[C@H](O)[C@@H](O)[C@H](O)[C@@H](CO[C@H]2[C@H](O)[C@@H](O)[C@H](O)[C@@H](CO)O2)O1	85922	HY-L001-out.13561	/home/hp/project/gtchan-vs/glide-dock_XP_HY-L001	glide-dock_XP_HY-L001_pv.maegz	58	HY-N0553	Gypenoside XVII	80321-69-3	Endogenous Metabolite; Estrogen Receptor/ERR	Metabolic Enzyme/Protease; Others	C48H82O18	10mM	Cardiovascular Disease	No Development Reported	51139	1	0	OPLS3e	123.10619	1	Untitled Document-1	glide-grid_1	1118	25	-9.9818077	-0.15123951	-0.61119521	-1.9234051	-9.9818077	-0.61282051	0	0	-0.071607754	-32.063297	-19.829908	0.10021477	-0.00056567416	-78.29303	-51.893208	0	1	12	0	-9.9818077	-6.8556795	1	prime_mmgbsa_HY-L001	66	0
O=C[C@H](O)[C@@H](O)[C@H](O[C@@H]1[C@H](O)[C@@H](O)[C@H](O[C@@H]2[C@H](O)[C@@H](O)[C@H](O[C@@H]3[C@H](O)[C@@H](O)[C@H](O[C@@H]4[C@H](O)[C@@H](O)[C@H](O)[C@@H](CO)O4)[C@@H](CO)O3)[C@@H](CO)O2)[C@@H](CO)O1)[C@H](O)CO	85950	HY-L001-out.14106	/home/hp/project/gtchan-vs/glide-dock_XP_HY-L001	glide-dock_XP_HY-L001_pv.maegz	86	HY-N1495	Maltopentaose	34620-76-3	Endogenous Metabolite	Metabolic Enzyme/Protease	C30H52O26	10mM	Inflammation/Immunology	No Development Reported	51139	1	0	OPLS3e	40.293518	1	Untitled Document-1	glide-grid_1	470	34	-9.5086107	-0.16979662	-0.64961851	-1.8921283	-9.5086107	-0.5210526	-0.73990619	0	-0.031082176	-20.868944	-29.18749	0.30004457	-0.043228194	-60.565113	-50.056435	0	1	10	0	-9.5086107	-5.7600002	1	prime_mmgbsa_HY-L001	56	0
Clc1cc2/C(=C/3\C(=O)N(CCC(=O)O)C(=S)S\3)/C(=O)Nc2cc1	86526	HY-L001-out.1061	/home/hp/project/gtchan-vs/glide-dock_XP_HY-L001	glide-dock_XP_HY-L001_pv.maegz	662	HY-102027	FX1	1426138-42-2	Apoptosis; Bcl-2 Family	Apoptosis	C14H9ClN2O4S2	10mM	Cancer	No Development Reported	51139	1	1	OPLS3e	26.3228	1	Untitled Document-1	glide-grid_1	261	4	-6.1334367	-0.26667115	-0.75837731	-1.4831206	-6.1334367	-1.6149828	-0.42195505	0	-2.2640653	-32.322906	-4.9076896	0.42508242	-0.012406127	-48.893543	-37.230595	2.7437062	1	50	0	-6.1334367	-1.9055116	1	prime_mmgbsa_HY-L001	23	0
O=C(O[C@@H]1[C@@H](O)[C@@H](O)C[C@](O)(C(=O)O)C1)/C=C/c1cc(OC)c(O)cc1	86051	HY-L001-out.14949	/home/hp/project/gtchan-vs/glide-dock_XP_HY-L001	glide-dock_XP_HY-L001_pv.maegz	187	HY-N6599	3-Feruloylquinic acid	1899-29-2	Others	Others	C17H20O9	10mM	Others	No Development Reported	51139	1	0	OPLS3e	27.721603	1	Untitled Document-1	glide-grid_1	510	11	-8.2415628	-0.31698319	-0.93906146	-1.9355041	-8.2415628	-1.5243733	-0.13861348	0	-1.2345389	-40.503288	-15.696251	0.7101267	0	-81.206459	-56.199539	9.2052193	1	12	0	-8.2415628	-3.4544415	1	prime_mmgbsa_HY-L001	26	0
FC(F)(F)C(=O)NCC#Cc1c2c(N)ncnc2n([C@@H]2O[C@H](CO)[C@@H](O)C2)c1	86531	HY-L001-out.7213	/home/hp/project/gtchan-vs/glide-dock_XP_HY-L001	glide-dock_XP_HY-L001_pv.maegz	667	HY-138590	7-TFA-ap-7-Deaza-dA	178420-75-2	DNA/RNA Synthesis; Nucleoside Antimetabolite/Analog	Cell Cycle/DNA Damage	C16H16F3N5O4	10mM	Cancer	No Development Reported	51139	1	0	OPLS3e	21.827999	1	Untitled Document-1	glide-grid_1	466	9	-6.1264524	-0.21880187	-0.66441137	-1.414165	-6.1264524	-0.75100315	-0.95999998	0	-1.5951242	-31.19861	-12.01903	0.73723918	-0.10333214	-56.005501	-43.21764	2.2511132	1	5	0	-6.1264524	-2.131099	1	prime_mmgbsa_HY-L001	28	0
O=C(O)[C@@H](NC(=O)[C@@H](NC(=O)[C@@H](NC(=O)[C@@H](NC(=O)[C@@H](NC(=O)[C@@H](N)Cc1nc[nH]c1)Cc1nc[nH]c1)Cc1nc[nH]c1)Cc1[nH]cnc1)Cc1[nH]cnc1)Cc1nc[nH]c1	86308	HY-L001-out.15551	/home/hp/project/gtchan-vs/glide-dock_XP_HY-L001	glide-dock_XP_HY-L001_pv.maegz	444	HY-P0294	Hexa-His	64134-30-1	Others	Others	C36H44N18O7	10mM	Others	No Development Reported	51139	0.125	0	OPLS3e	-0.80328703	1	Untitled Document-7	glide-grid_1	599	29	-6.8144002	-0.11171148	-0.43975192	-1.3333142	-6.8144002	-0.76502222	-0.80968338	0	-0.73685032	-43.694595	-20.089125	0.47020069	-0.16364855	-93.59642	-63.783722	20.696884	1	1	0	-6.8144002	-3.35182	1	prime_mmgbsa_HY-L001	61	0
O=C(O)[C@@H](NC(=O)[C@@H](NC(=O)[C@@H](NC(=O)[C@H]1N(C(=O)[C@@H](NC(=O)[C@@H](N)CCCCN)[C@H](CC)C)CCC1)Cc1ccc(O)cc1)[C@H](CC)C)CC(C)C	86374	HY-L001-out.15506	/home/hp/project/gtchan-vs/glide-dock_XP_HY-L001	glide-dock_XP_HY-L001_pv.maegz	510	HY-P0079	Neuromedin N	92169-45-4	Dopamine Receptor	GPCR/G Protein; Neuronal Signaling	C38H63N7O8	10mM	Neurological Disease	No Development Reported	51139	1	0	OPLS3e	28.603788	1	Untitled Document-1	glide-grid_1	375	29	-6.6090903	-0.12469982	-0.46840814	-1.3297187	-6.6090903	-1.7850509	-1.3198482	0	-0.34637138	-41.924908	-12.133286	0.70199794	-0.015786519	-74.334579	-54.058193	0	1	17	0	-6.6090903	-3.1205258	1	prime_mmgbsa_HY-L001	53	0
S(=O)(=O)(OC[C@@H]1[C@H](O)[C@H](O)[C@H](n2c3ncnc(N)c3nc2)O1)NC(=O)CN	86343	HY-L001-out.2335	/home/hp/project/gtchan-vs/glide-dock_XP_HY-L001	glide-dock_XP_HY-L001_pv.maegz	479	HY-108940	GlyRS-IN-1	112921-11-6	Aminoacyl-tRNA Synthetase; Bacterial	Anti-infection; Metabolic Enzyme/Protease	C12H17N7O7S	10mM	Cancer; Infection	No Development Reported	51139	0.9999972	0	OPLS3e	14.303441	1	Untitled Document-1	glide-grid_1	1091	9	-6.7117014	-0.24858154	-0.74574465	-1.5623735	-6.7117014	-1.0895153	-0.31999999	0	-1.465147	-33.943485	-12.479454	0.5067811	-0.036651183	-56.87759	-46.422939	0	1	5	0	-6.7117014	-3.2364681	1	prime_mmgbsa_HY-L001	27	0
O=C1C(O)=C(c2cc(O)c(O)cc2)Oc2c1c(O)cc(O)c2	86125	HY-L001-out.9814	/home/hp/project/gtchan-vs/glide-dock_XP_HY-L001	glide-dock_XP_HY-L001_pv.maegz	261	HY-18085	Quercetin	117-39-5	Apoptosis; Autophagy; Mitophagy; PI3K; Reactive Oxygen Species	Apoptosis; Autophagy; Immunology/Inflammation; Metabolic Enzyme/Protease; NF-κB; PI3K/Akt/mTOR	C15H10O7	10mM	Cancer	Phase 4	51139	1	0	OPLS3e	13.850808	1	Untitled Document-1	glide-grid_1	578	6	-7.6936917	-0.34971327	-0.97991031	-1.8806188	-7.6936917	-2.0166159	-0.086030215	0	-1.3900596	-32.34901	-11.24555	0.20152999	0	-55.148438	-43.594559	0	1	16	0	-7.6936917	-2.5280499	1	prime_mmgbsa_HY-L001	22	0
O=C(O)[C@@H](NC(=O)c1ccc(NC[C@H]2N(C=O)c3c(O)nc(N)nc3NC2)cc1)CCC(=O)O	85912	HY-L001-out.9711	/home/hp/project/gtchan-vs/glide-dock_XP_HY-L001	glide-dock_XP_HY-L001_pv.maegz	48	HY-17556	Folinic acid	58-05-9	Antifolate; Endogenous Metabolite	Cell Cycle/DNA Damage; Metabolic Enzyme/Protease	C20H23N7O7	10mM	Cancer	Launched	51139	0.016030645	0	OPLS3e	25.15826	1	Untitled Document-2	glide-grid_1	81	14	-10.183161	-0.29950473	-0.9702791	-2.2497458	-10.183161	-1.4574515	-0.87928247	0	-1.3352152	-46.250732	-15.03817	0.90243161	-0.132208	-96.049538	-61.288902	16.255821	1	11	0	-10.183161	-4.5051532	1	prime_mmgbsa_HY-L001	34	0
O=C(Nc1ccc(C(=O)Nc2n[nH]c3C(C)(C)N(C(=O)N[C@H](CN(C)C)c4ccccc4)Cc23)cc1)C=C	86401	HY-L001-out.668	/home/hp/project/gtchan-vs/glide-dock_XP_HY-L001	glide-dock_XP_HY-L001_pv.maegz	537	HY-101257	YKL-5-124	1957203-01-8	CDK	Cell Cycle/DNA Damage	C28H33N7O3	10mM	Cancer	No Development Reported	51139	0.5	0	OPLS3e	54.956066	1	Untitled Document-1	glide-grid_1	321	12	-6.5238171	-0.17167939	-0.57718188	-1.4067268	-6.5238171	-2.1578915	-0.47999999	0	-1.2709249	-52.329105	-4.3631592	0.77187002	-0.075950049	-89.544533	-56.692265	8.6679506	1	8	0	-6.5238171	-1.05	1	prime_mmgbsa_HY-L001	38	0
O=C(Nc1ccc(C(=O)Nc2n[nH]c3C(C)(C)N(C(=O)N[C@H](CN(C)C)c4ccccc4)Cc23)cc1)C=C	86402	HY-L001-out.670	/home/hp/project/gtchan-vs/glide-dock_XP_HY-L001	glide-dock_XP_HY-L001_pv.maegz	538	HY-101257B	YKL-5-124 (TFA)	2748220-93-9	CDK	Cell Cycle/DNA Damage	C30H34F3N7O5	10mM	Cancer	No Development Reported	51139	0.5	0	OPLS3e	54.956066	1	Untitled Document-1	glide-grid_1	322	12	-6.5238171	-0.17167939	-0.57718188	-1.4067268	-6.5238171	-2.1578915	-0.47999999	0	-1.2709249	-52.329105	-4.3631592	0.77187002	-0.075950049	-89.544533	-56.692265	8.6679506	1	8	0	-6.5238171	-1.05	1	prime_mmgbsa_HY-L001	38	0
O[C@H]1[C@H](c2cc(O)c(O)cc2)Oc2c(c(O)cc(O)c2)C1	86364	HY-L001-out.13906	/home/hp/project/gtchan-vs/glide-dock_XP_HY-L001	glide-dock_XP_HY-L001_pv.maegz	500	HY-N0898A	(-)-Catechin	18829-70-4	COX	Immunology/Inflammation	C15H14O6	10mM	Cancer	No Development Reported	51139	1	0	OPLS3e	21.67618	1	Untitled Document-1	glide-grid_1	356	6	-6.6497912	-0.31665674	-0.87363189	-1.6441475	-6.6497912	-1.8131658	-0.50024861	0	-1.540525	-31.659576	-10.599859	0.21627375	0	-48.559925	-42.259434	5.3832769	1	9	0	-6.6497912	-2.6737752	1	prime_mmgbsa_HY-L001	21	0
O([C@@H]1[C@@H](O)[C@H](O)[C@@H](CO)O[C@H]1Oc1ccc([C@H]2Oc3c(C(=O)C2)ccc(O)c3)cc1)[C@H]1[C@H](O)[C@@](O)(CO)CO1	86043	HY-L001-out.14087	/home/hp/project/gtchan-vs/glide-dock_XP_HY-L001	glide-dock_XP_HY-L001_pv.maegz	179	HY-N1471	Liquiritin apioside	74639-14-8	Others	Others	C26H30O13	10mM	Inflammation/Immunology	No Development Reported	51139	0.99994999	0	OPLS3e	19.768553	1	Untitled Document-1	glide-grid_1	715	14	-8.2839298	-0.21240847	-0.72032201	-1.7763097	-8.2839298	-1.1117908	-0.45557353	0	-0.35425559	-43.157192	-5.3753071	0.28685427	0	-59.93623	-48.532501	9.0807819	1	20	0	-8.2839298	-3.2814469	1	prime_mmgbsa_HY-L001	39	0
O=C1C(O)=C(c2cc(O)c(O)cc2)Oc2c1c(O)cc(O)c2	86443	HY-L001-out.13149	/home/hp/project/gtchan-vs/glide-dock_XP_HY-L001	glide-dock_XP_HY-L001_pv.maegz	579	HY-N0146	Quercetin (dihydrate)	6151-25-3	Apoptosis; PI3K	Apoptosis; PI3K/Akt/mTOR	C15H14O9	10mM	Inflammation/Immunology; Cancer	Phase 4	51139	1	0	OPLS3e	12.967266	1	Untitled Document-1	glide-grid_1	570	6	-6.4025159	-0.29102346	-0.81545919	-1.5650084	-6.4025159	-2.0186415	-0.084615625	0	-1.3900596	-32.715672	-10.163068	0.20152999	0	-48.008636	-42.878738	8.8095675	1	32	0	-6.4025159	-2.5545154	1	prime_mmgbsa_HY-L001	22	0
O=C(Nc1ccc(CNC)cc1)c1c2C(=O)CCCc2[nH]c1	86561	HY-L001-out.871	/home/hp/project/gtchan-vs/glide-dock_XP_HY-L001	glide-dock_XP_HY-L001_pv.maegz	697	HY-101639A	CP-409092 (hydrochloride)	225240-86-8	GABA Receptor	Membrane Transporter/Ion Channel; Neuronal Signaling	C17H20ClN3O2	10mM	Neurological Disease	No Development Reported	51139	0.99994999	0	OPLS3e	30.251156	1	Untitled Document-1	glide-grid_1	982	5	-6.0345902	-0.27429956	-0.76859814	-1.4750739	-6.0345902	-1.9600672	-0.45947626	0	-1.5938101	-29.537189	-8.4506416	0.82943177	-0.076672956	-60.867462	-37.987831	3.3255472	1	1	0	-6.0345902	-1.0495884	1	prime_mmgbsa_HY-L001	22	0
P(=O)(OC[C@@H]1[C@H](O)[C@@H](O)[C@H](N2C(=O)N=C(N)C=C2)O1)(O)O	86054	HY-L001-out.16222	/home/hp/project/gtchan-vs/glide-dock_XP_HY-L001	glide-dock_XP_HY-L001_pv.maegz	190	HY-W009162	Cytidine 5'-monophosphate	63-37-6	Endogenous Metabolite	Metabolic Enzyme/Protease	C9H14N3O8P	10mM	Metabolic Disease	No Development Reported	51139	0.99995971	0	OPLS3e	23.947163	1	Untitled Document-1	glide-grid_1	775	8	-8.2270269	-0.39176321	-1.080845	-2.0341158	-8.2270269	-0.74243635	-0.18668184	0	-1.4373831	-20.638006	-23.101801	0.71650183	0	-67.407684	-43.739807	5.8024554	1	1	0	-8.2270269	-3.7159157	1	prime_mmgbsa_HY-L001	21	0
Fc1cc(O)c(-c2oc(/C=C\3/C(=O)NC(=O)S/3)cc2)cc1	86538	HY-L001-out.6565	/home/hp/project/gtchan-vs/glide-dock_XP_HY-L001	glide-dock_XP_HY-L001_pv.maegz	674	HY-13532	AS-252424	900515-16-4	PI3K	PI3K/Akt/mTOR	C14H8FNO4S	10mM	Cancer	No Development Reported	51139	1	0	OPLS3e	5.9478889	1	Untitled Document-1	glide-grid_1	1045	3	-6.1032557	-0.2906312	-0.80182952	-1.5090176	-6.1032557	-2.0153801	-0.32889214	0	-1.6073484	-28.743719	-13.984627	0.39603859	-0.061738361	-52.400295	-42.728348	1.6232609	1	1	0	-6.1032557	-0.69999999	1	prime_mmgbsa_HY-L001	21	0
O=C(N/N=C/c1c(O)cccc1)c1cc(O)c(O)cc1	86431	HY-L001-out.6592	/home/hp/project/gtchan-vs/glide-dock_XP_HY-L001	glide-dock_XP_HY-L001_pv.maegz	567	HY-135474	KM91104	304481-60-5	Proton Pump	Membrane Transporter/Ion Channel	C14H12N2O4	10mM	Inflammation/Immunology	No Development Reported	51139	1	0	OPLS3e	41.548122	1	Untitled Document-1	glide-grid_1	1137	7	-6.4396939	-0.32198471	-0.87400091	-1.611643	-6.4396939	-0.80885446	-0.60799998	0	-2.3571157	-32.353775	-11.596807	0.96695596	0	-61.041073	-43.950584	5.7311797	1	2	0	-6.4396939	-2.3248308	1	prime_mmgbsa_HY-L001	20	0
O[C@@H]1[C@@H](c2cc(O)c(O)cc2)Oc2c([C@H]1O)c(O)cc(O)c2	86119	HY-L001-out.4053	/home/hp/project/gtchan-vs/glide-dock_XP_HY-L001	glide-dock_XP_HY-L001_pv.maegz	255	HY-119580	Leucocyanidin	480-17-1	Others	Others	C15H14O7	10mM	Inflammation/Immunology	No Development Reported	51139	1	0	OPLS3e	25.719093	1	Untitled Document-1	glide-grid_1	1062	7	-7.73737	-0.35169864	-0.98547339	-1.8912954	-7.73737	-1.8146544	-0.070267655	0	-1.3827901	-22.030727	-11.091199	0.19690339	0	-49.531609	-33.121925	2.8473237	1	5	0	-7.73737	-3.4583497	1	prime_mmgbsa_HY-L001	22	0
O([C@](CC/C=C(\C)/C)(C)[C@@H]1[C@H]2[C@H](O)C[C@H]3[C@](C)([C@]2(C)CC1)CC[C@H]1C(C)(C)[C@@H](O)CC[C@]31C)[C@H]1[C@H](O)[C@@H](O)[C@H](O)[C@@H](CO[C@H]2[C@H](O)[C@@H](O)[C@H](O)CO2)O1	86177	HY-L001-out.15075	/home/hp/project/gtchan-vs/glide-dock_XP_HY-L001	glide-dock_XP_HY-L001_pv.maegz	313	HY-N6881	Gypenoside XIII	80325-22-0	Others	Others	C41H70O12	10mM	Cardiovascular Disease	No Development Reported	51139	1	0	OPLS3e	96.229759	1	Untitled Document-1	glide-grid_1	586	17	-7.3477197	-0.13863622	-0.52075726	-1.4783276	-7.3477197	-2.1906376	0	0	-0.29753926	-31.735941	-17.236	0.14803338	0	-58.397808	-48.971943	13.68608	1	12	0	-7.3477197	-3.7981834	1	prime_mmgbsa_HY-L001	53	0
[P@](=O)(O[P@@](=O)(OC[C@@H]1[C@H](O)[C@H](O)[C@H](N2C=C(C(=O)N)CC=C2)O1)O)(OC[C@@H]1[C@H](O)[C@H](O)[C@H](n2c3ncnc(N)c3nc2)O1)O	85982	HY-L001-out.12934	/home/hp/project/gtchan-vs/glide-dock_XP_HY-L001	glide-dock_XP_HY-L001_pv.maegz	118	HY-F0001	NADH (disodium salt)	606-68-8	Endogenous Metabolite	Metabolic Enzyme/Protease	C21H27N7Na2O14P2	10mM	Metabolic Disease	No Development Reported	51139	0.9999972	0	OPLS3e	23.773964	1	Untitled Document-1	glide-grid_1	1061	17	-8.947381	-0.20334958	-0.71789485	-1.8701979	-8.947381	-0.435114	-0.30849141	0	-0.59673417	-31.720966	-22.9445	0.32184559	-0.15886644	-67.7211	-54.665466	13.900498	1	2	0	-8.947381	-5.5765004	1	prime_mmgbsa_HY-L001	44	0
O=C(N[C@H](C(=O)N[C@@H]1C(=O)N(C)CCc2c1cccc2)C)[C@@H](O)C(C)C	86384	HY-L001-out.44	/home/hp/project/gtchan-vs/glide-dock_XP_HY-L001	glide-dock_XP_HY-L001_pv.maegz	520	HY-10009	Semagacestat	425386-60-3	Amyloid-β; Notch; γ-secretase	Neuronal Signaling; Stem Cell/Wnt	C19H27N3O4	10mM	Neurological Disease	Phase 3	51139	1	0	OPLS3e	41.679436	1	Untitled Document-1	glide-grid_1	1033	8	-6.571846	-0.2527633	-0.74881029	-1.5433764	-6.571846	-1.8924782	-0.86932141	0	-1.2367294	-30.346148	-10.520984	0.88140553	-0.024896065	-56.366024	-40.86713	5.8081179	1	2	0	-6.571846	-2.9167688	1	prime_mmgbsa_HY-L001	26	0
O=C(O)[C@@H](NC(=O)[C@H]1N(C(=O)[C@H]2N(C(=O)[C@@H](NC(=O)[C@@H](NC(=O)[C@@H](NC(=O)[C@@H](N)C)[C@H](O)C)Cc3c4c([nH]c3)cccc4)CC(C)C)CCC2)CCC1)CCCNC(=N)N	86375	HY-L001-out.15680	/home/hp/project/gtchan-vs/glide-dock_XP_HY-L001	glide-dock_XP_HY-L001_pv.maegz	511	HY-P1663A	ATWLPPR Peptide (TFA)		Complement System	Immunology/Inflammation	C42H62F3N11O11	10mM	Metabolic Disease; Cardiovascular Disease	No Development Reported	51139	1	0	OPLS3e	54.10088	1	Untitled Document-1	glide-grid_1	297	29	-6.6071486	-0.11011915	-0.43110189	-1.2969576	-6.6071486	-1.5326788	-1.219743	0	-0.19046485	-48.609398	-15.09859	0.53372324	-0.15226071	-93.098579	-63.707989	15.852328	1	18	0	-6.6071486	-3.1674922	1	prime_mmgbsa_HY-L001	60	0
O([C@H]1[C@H](O)[C@@H](O)[C@H](O)[C@@H](CO)O1)c1cc2OC(=O)C=Cc2cc1	86282	HY-L001-out.14377	/home/hp/project/gtchan-vs/glide-dock_XP_HY-L001	glide-dock_XP_HY-L001_pv.maegz	418	HY-N2263	Skimmin	93-39-0	Others	Others	C15H16O8	10mM	Inflammation/Immunology	No Development Reported	51139	1	0	OPLS3e	37.371243	1	Untitled Document-1	glide-grid_1	587	7	-6.9082913	-0.3003605	-0.85418528	-1.6704875	-6.9082913	-2.070426	0	0	-1.5207604	-31.1984	-7.3141112	0.53420526	0	-54.851265	-38.512512	0	1	1	0	-6.9082913	-2.605294	1	prime_mmgbsa_HY-L001	23	0
O=C(OCc1ccccc1)N[C@H](C(=O)N[C@H](C(=O)O)Cc1ccc(O)cc1)CCC(=O)O	86372	HY-L001-out.5928	/home/hp/project/gtchan-vs/glide-dock_XP_HY-L001	glide-dock_XP_HY-L001_pv.maegz	508	HY-131095	Z-Glu-Tyr-OH	988-75-0	Others	Others	C22H24N2O8	10mM	Others	No Development Reported	51139	1	0	OPLS3e	18.484375	1	Untitled Document-1	glide-grid_1	1334	17	-6.6098399	-0.2065575	-0.65577918	-1.4801233	-6.6098399	-1.1260023	-0.95999998	0	-0.64650512	-37.854599	-15.595308	1.3163031	-0.038782883	-68.533524	-53.449905	0	1	7	0	-6.6098399	-2.3467548	1	prime_mmgbsa_HY-L001	32	0
ClCC(=N)NCCC[C@H](NC(=O)c1ccccc1)C(=O)N	86535	HY-L001-out.307	/home/hp/project/gtchan-vs/glide-dock_XP_HY-L001	glide-dock_XP_HY-L001_pv.maegz	671	HY-100574A	Cl-amidine (hydrochloride)	1373232-26-8	Apoptosis; MicroRNA; Protein Arginine Deiminase	Apoptosis; Epigenetics	C14H20Cl2N4O2	10mM	Cancer; Inflammation/Immunology	No Development Reported	51139	0.49980059	0	OPLS3e	8.6210442	1	Untitled Document-2	glide-grid_1	692	10	-6.113174	-0.29110351	-0.80313253	-1.5114698	-6.113174	-1.6210394	-1.1287062	0	-1.7592398	-27.147289	-14.056255	1.5353106	0	-57.693417	-41.203545	6.5556779	1	1	0	-6.113174	-1.7316802	1	prime_mmgbsa_HY-L001	21	0
S(=O)(=O)(N)c1ccc(Nc2nc(OCC3CCCCC3)c3nc[nH]c3n2)cc1	86279	HY-L001-out.8816	/home/hp/project/gtchan-vs/glide-dock_XP_HY-L001	glide-dock_XP_HY-L001_pv.maegz	415	HY-15569	NU6102	444722-95-6	CDK	Cell Cycle/DNA Damage	C18H22N6O3S	10mM	Cancer	No Development Reported	51139	0.99085885	0	OPLS3e	18.490875	1	Untitled Document-1	glide-grid_1	315	6	-6.9156055	-0.24698591	-0.7499947	-1.5963248	-6.9156055	-1.0579653	-0.6453709	0	-2.163868	-41.560337	-10.520508	0.60574406	-0.22301851	-65.277191	-52.080845	5.2298703	1	29	0	-6.9156055	-1.2908112	1	prime_mmgbsa_HY-L001	28	0
P(=O)(O[P@](=O)(O)C[P@](=O)(OC[C@@H]1[C@H](O)[C@H](O)[C@H](n2c3ncnc(N)c3nc2)O1)O)(O)O	85944	HY-L001-out.2281	/home/hp/project/gtchan-vs/glide-dock_XP_HY-L001	glide-dock_XP_HY-L001_pv.maegz	80	HY-108652	α β-Methylene ATP (trisodium)	1343364-54-4	P2X Receptor	Membrane Transporter/Ion Channel	C11H15N5Na3O12P3	10mM	Inflammation/Immunology	No Development Reported	51139	0.9999972	0	OPLS3e	-17.193512	1	Untitled Document-1	glide-grid_1	520	14	-9.5829229	-0.30912653	-0.97108412	-2.1612427	-9.5829229	-0.80511618	-0.24410455	0	-0.26875085	-34.890137	-28.54936	0.44872361	-0.016798284	-80.200241	-63.439499	0	1	15	0	-9.5829229	-4.5871205	1	prime_mmgbsa_HY-L001	31	0
P(=O)(Oc1c(C(=O)O)cccc1)(O)O	86225	HY-L001-out.15243	/home/hp/project/gtchan-vs/glide-dock_XP_HY-L001	glide-dock_XP_HY-L001_pv.maegz	361	HY-N7138	2-(Phosphonooxy)benzoic acid	6064-83-1	Others	Others	C7H7O6P	10mM	Inflammation/Immunology; Neurological Disease	Launched	51139	1	0	OPLS3e	4.9806528	1	Untitled Document-1	glide-grid_1	936	6	-7.084394	-0.50602812	-1.2195997	-1.9467661	-7.084394	-0.16246147	-0.51655871	0	-2.1981761	-22.152674	-21.535212	1.0594144	-0.084716327	-59.358585	-43.687885	2.5485289	1	4	0	-7.084394	-3.7768316	1	prime_mmgbsa_HY-L001	14	0
O=C(O)[C@@H](NC(=O)N1CCC(C(=O)Nc2sccn2)CC1)CC(C)C	86087	HY-L001-out.10623	/home/hp/project/gtchan-vs/glide-dock_XP_HY-L001	glide-dock_XP_HY-L001_pv.maegz	223	HY-43459	(4-(Thiazol-2-ylcarbamoyl)piperidine-1-carbonyl)-L-leucine	1814897-92-1	Others	Others	C16H24N4O4S	10mM	Others	No Development Reported	51139	0.99900049	0	OPLS3e	29.021782	1	Untitled Document-1	glide-grid_1	381	10	-7.968112	-0.31872448	-0.93195605	-1.8886814	-7.968112	-1.4643011	-0.48825049	0	-2.4597597	-31.222658	-10.354351	1.1355591	-0.014370469	-60.691589	-41.577007	3.9418669	1	16	0	-7.968112	-2.329638	1	prime_mmgbsa_HY-L001	25	0
O(C[C@@H](C)[C@H]1OC[C@@]2([C@H](O)[C@@H]3[C@](C)([C@@]4(C)[C@@H]([C@]5(C)[C@H]([C@@](CO)(C)[C@@H](O[C@H]6[C@H](O[C@H]7[C@H](O)[C@@H](O)[C@H](O)[C@@H](CO)O7)[C@@H](O)[C@H](O)[C@@H](CO)O6)CC5)CC4)CC3)CC2)CC1)[C@H]1[C@H](O)[C@@H](O)[C@H](O)[C@@H](CO)O1	86210	HY-L001-out.14365	/home/hp/project/gtchan-vs/glide-dock_XP_HY-L001	glide-dock_XP_HY-L001_pv.maegz	346	HY-N2250	Hosenkoside B	156764-82-8	Others	Others	C48H82O20	10mM	Inflammation/Immunology	No Development Reported	51139	1	0	OPLS3e	120.398	1	Untitled Document-2	glide-grid_1	610	25	-7.1611958	-0.10531171	-0.42984605	-1.3720061	-7.1611958	-0.97244149	-0.1305759	0	-0.0042222897	-30.948975	-15.44423	0.056040216	-0.015022093	-62.277931	-46.393204	0	1	6	0	-7.1611958	-4.3200002	1	prime_mmgbsa_HY-L001	68	0
O=C(/C=C/c1cc(O)c(O)cc1)c1c(O)cc(O)cc1	86294	HY-L001-out.9279	/home/hp/project/gtchan-vs/glide-dock_XP_HY-L001	glide-dock_XP_HY-L001_pv.maegz	430	HY-16558	Butein	487-52-5	Apoptosis; Autophagy; EGFR; Phosphodiesterase (PDE)	Apoptosis; Autophagy; JAK/STAT Signaling; Metabolic Enzyme/Protease; Protein Tyrosine Kinase/RTK	C15H12O5	10mM	Cancer	No Development Reported	51139	1	0	OPLS3e	23.835892	1	Untitled Document-1	glide-grid_1	1188	7	-6.8532581	-0.34266293	-0.93013024	-1.7151445	-6.8532581	-1.7914615	-0.18023784	0	-1.7147981	-24.904392	-9.9611311	0.72523218	0	-54.412361	-34.865524	4.6258731	1	8	0	-6.8532581	-2.4018242	1	prime_mmgbsa_HY-L001	20	0
O=C(O)[C@@H](NC(=O)[C@@H](NC(=O)[C@@H](NC(=O)[C@@H](NC(=O)[C@@H](NC(=O)[C@@H](N)Cc1nc[nH]c1)Cc1nc[nH]c1)Cc1nc[nH]c1)Cc1nc[nH]c1)Cc1[nH]cnc1)Cc1nc[nH]c1	86070	HY-L001-out.15547	/home/hp/project/gtchan-vs/glide-dock_XP_HY-L001	glide-dock_XP_HY-L001_pv.maegz	206	HY-P0294	Hexa-His	64134-30-1	Others	Others	C36H44N18O7	10mM	Others	No Development Reported	51139	0.125	0	OPLS3e	-3.647532	1	Untitled Document-3	glide-grid_1	20	29	-8.1014652	-0.13281091	-0.52280974	-1.5851429	-8.1014652	-1.5618775	-1.0015668	0	-0.51683825	-52.737034	-17.844507	0.47020069	-0.081184551	-84.484955	-70.581543	17.054693	1	2	0	-8.1014652	-2.2581007	1	prime_mmgbsa_HY-L001	61	0
O=C(/C=C\c1c(OC)c(O)c(O)cc1)c1ccc(O)cc1	86445	HY-L001-out.13383	/home/hp/project/gtchan-vs/glide-dock_XP_HY-L001	glide-dock_XP_HY-L001_pv.maegz	581	HY-N0373	Licochalcone B	58749-23-8	Amyloid-β; Apoptosis; NOD-like Receptor (NLR)	Apoptosis; Immunology/Inflammation; Neuronal Signaling	C16H14O5	10mM	Neurological Disease	No Development Reported	51139	1	0	OPLS3e	36.320286	1	Untitled Document-1	glide-grid_1	947	7	-6.3951545	-0.30453119	-0.84017843	-1.581189	-6.3951545	-1.67311	-0.31999999	0	-1.9264419	-30.765293	-10.261072	0.66465425	0	-58.943447	-41.026367	4.3620157	1	3	0	-6.3951545	-3.5146289	1	prime_mmgbsa_HY-L001	21	0
O=[N+]([O-])c1ccc(Oc2c(c(O)cc(O)c2)-c2onc(C(=O)NC3CCN(C)CC3)c2)cc1	86180	HY-L001-out.9704	/home/hp/project/gtchan-vs/glide-dock_XP_HY-L001	glide-dock_XP_HY-L001_pv.maegz	316	HY-17547	NMS-E973	1253584-84-7	HSP	Cell Cycle/DNA Damage; Metabolic Enzyme/Protease	C22H22N4O7	10mM	Cancer	No Development Reported	51139	0.99999994	0	OPLS3e	38.723858	1	Untitled Document-1	glide-grid_1	1129	9	-7.3317413	-0.22217397	-0.71263063	-1.6305413	-7.3317413	-2.0616758	-0.31999999	0	-1.5247403	-43.395924	-6.4804897	0.5834437	-0.027025912	-71.286766	-49.876411	7.6909146	1	6	0	-7.3317413	-1.625	1	prime_mmgbsa_HY-L001	33	0
O=C(CCc1ccc(O)cc1)c1c(O)cc(O)cc1O	86368	HY-L001-out.13145	/home/hp/project/gtchan-vs/glide-dock_XP_HY-L001	glide-dock_XP_HY-L001_pv.maegz	504	HY-N0142	Phloretin	60-82-2	Endogenous Metabolite; GLUT; SGLT	Membrane Transporter/Ion Channel; Metabolic Enzyme/Protease	C15H14O5	10mM	Metabolic Disease; Cancer	No Development Reported	51139	0.99989998	0	OPLS3e	13.053695	1	Untitled Document-1	glide-grid_1	1108	8	-6.6263204	-0.33131602	-0.89933002	-1.6583494	-6.6263204	-1.4970319	-0.63659477	0	-1.5390773	-32.253468	-11.912432	0.95469892	-0.055164766	-63.662338	-44.165901	3.8582911	1	4	0	-6.6263204	-2.821589	1	prime_mmgbsa_HY-L001	20	0
ClC(Cl)([P@@](O[P@@](=O)(OC[C@@H]1[C@H](O)[C@H](O)[C@H](n2c3nc(SCCC(F)(F)F)nc(NCCSC)c3nc2)O1)O)(=O)O)P(=O)(O)O	85934	HY-L001-out.10251	/home/hp/project/gtchan-vs/glide-dock_XP_HY-L001	glide-dock_XP_HY-L001_pv.maegz	70	HY-19638A	Cangrelor (tetrasodium)	163706-36-3	P2Y Receptor	GPCR/G Protein	C17H21Cl2F3N5Na4O12P3S2	10mM	Inflammation/Immunology; Cardiovascular Disease	Launched	51139	0.9999972	0	OPLS3e	-30.949947	1	Untitled Document-1	glide-grid_1	43	22	-9.7498217	-0.22158685	-0.78227878	-2.0379252	-9.7498217	-1.5360013	-0.15584223	0	-0.58710098	-30.78401	-29.516323	0.21357192	-0.07119298	-94.783379	-60.300335	0	1	15	0	-9.7498217	-3.8975196	1	prime_mmgbsa_HY-L001	44	0
O=C1N([C@H]2[C@@H](O)[C@H](O)[C@@](N=[N+]=[N-])(CO)O2)C=CC(=O)N1	86510	HY-L001-out.10922	/home/hp/project/gtchan-vs/glide-dock_XP_HY-L001	glide-dock_XP_HY-L001_pv.maegz	646	HY-77652	Nucleoside-Analog-2	876708-01-9	HCV; Nucleoside Antimetabolite/Analog	Anti-infection; Cell Cycle/DNA Damage	C9H11N5O6	10mM	Infection	No Development Reported	51139	0.99953705	0	OPLS3e	23.480013	1	Untitled Document-1	glide-grid_1	952	6	-6.1860533	-0.30930266	-0.8395766	-1.5481651	-6.1860533	-1.0559253	-0.42411563	0	-1.8530169	-30.365627	-11.514531	0.66898388	-0.22642787	-56.036907	-41.880157	6.2579274	1	8	0	-6.1860533	-2.1040118	1	prime_mmgbsa_HY-L001	20	0
O=C(/C=C/c1ccc(O)cc1)c1c(O)cc(O)cc1	86326	HY-L001-out.13104	/home/hp/project/gtchan-vs/glide-dock_XP_HY-L001	glide-dock_XP_HY-L001_pv.maegz	462	HY-N0102	Isoliquiritigenin	961-29-5	Aldose Reductase; Apoptosis; Autophagy; Influenza Virus	Anti-infection; Apoptosis; Autophagy; Metabolic Enzyme/Protease	C15H12O4	10mM	Cancer; Infection; Inflammation/Immunology	No Development Reported	51139	1	0	OPLS3e	20.862883	1	Untitled Document-1	glide-grid_1	821	6	-6.7617207	-0.35588005	-0.94963092	-1.7142415	-6.7617207	-1.7006267	-0.47999999	0	-1.8520104	-32.532509	-9.5625696	0.80511653	0	-60.433231	-42.095078	10.058531	1	12	0	-6.7617207	-1.9842762	1	prime_mmgbsa_HY-L001	19	0
O=C(CCc1ccc(O[C@H]2[C@H](O)[C@@H](O)[C@H](O)[C@@H](CO)O2)cc1)C	86174	HY-L001-out.14916	/home/hp/project/gtchan-vs/glide-dock_XP_HY-L001	glide-dock_XP_HY-L001_pv.maegz	310	HY-N6069	Raspberry ketone glucoside	38963-94-9	Others	Others	C16H22O7	10mM	Inflammation/Immunology	No Development Reported	51139	0.99999994	0	OPLS3e	26.322924	1	Untitled Document-1	glide-grid_1	365	10	-7.3531294	-0.31970128	-0.90918791	-1.7780534	-7.3531294	-2.1178317	-0.30399999	0	-1.5079932	-31.613045	-11.635062	0.88045216	-0.006892838	-57.034939	-43.248108	6.0347505	1	5	0	-7.3531294	-2.7063007	1	prime_mmgbsa_HY-L001	23	0
S(=O)(=O)(C)c1ccc([C@H](C(=O)Nc2sccn2)CC2CCCC2)cc1	86004	HY-L001-out.1688	/home/hp/project/gtchan-vs/glide-dock_XP_HY-L001	glide-dock_XP_HY-L001_pv.maegz	140	HY-10595	RO-28-1675	300353-13-3	Glucokinase	Metabolic Enzyme/Protease	C18H22N2O3S2	10mM	Metabolic Disease	No Development Reported	51139	0.99900049	0	OPLS3e	24.081596	1	Untitled Document-1	glide-grid_1	95	7	-8.7295675	-0.3491827	-1.0210165	-2.069169	-8.7295675	-2.6633463	-0.54776824	0	-2.2585573	-33.108978	-7.6624055	0.6763413	-0.022144224	-56.075375	-40.771385	3.5221422	1	1	0	-8.7295675	-1.2934235	1	prime_mmgbsa_HY-L001	25	0
O=C(N(C)C)Nc1ccc(-c2c(-c3c4c([nH]c(-c5cc(CN(C)C)ccc5)c4)ncc3)cn(CC)n2)cc1	86560	HY-L001-out.10822	/home/hp/project/gtchan-vs/glide-dock_XP_HY-L001	glide-dock_XP_HY-L001_pv.maegz	696	HY-70044	GSK-1070916	942918-07-2	Apoptosis; Aurora Kinase	Apoptosis; Cell Cycle/DNA Damage; Epigenetics	C30H33N7O	10mM	Cancer	Phase 1	51139	0.99999845	0	OPLS3e	64.496498	1	Untitled Document-1	glide-grid_1	467	9	-6.0388899	-0.15891816	-0.53427893	-1.3021623	-6.0388899	-2.7319937	-0.31999999	0	-1.1039655	-42.769928	-5.6734591	0.47657573	-0.022086054	-67.881134	-48.443386	6.4683771	1	11	0	-6.0388899	-0.71583629	1	prime_mmgbsa_HY-L001	38	0
O=C(N[C@@H](CC(C)C)B(O)O)[C@@H](NC(=O)c1nccnc1)Cc1ccccc1	86442	HY-L001-out.1121	/home/hp/project/gtchan-vs/glide-dock_XP_HY-L001	glide-dock_XP_HY-L001_pv.maegz	578	HY-10227	Bortezomib	179324-69-7	Apoptosis; Autophagy; NF-κB; Proteasome	Apoptosis; Autophagy; Metabolic Enzyme/Protease; NF-κB	C19H25BN4O4	10mM	Cancer	Launched	51139	1	0	OPLS3e	32.334023	1	Untitled Document-1	glide-grid_1	1358	13	-6.4030223	-0.22867936	-0.69440526	-1.4780055	-6.4030223	-1.4327264	-0.62691969	0	-0.95684755	-27.483143	-18.583418	1.0534126	-0.018415695	-55.698792	-46.066563	9.9809418	1	8	0	-6.4030223	-3.5374706	1	prime_mmgbsa_HY-L001	28	0
O([C@@H](C(O)(C)C)CC[C@@H](C)[C@@H]1[C@@]2(C)[C@](C)([C@H]3[C@@](C)([C@H](O)C2)[C@H]2C(C(C)(C)[C@@H](O[C@H]4[C@H](O)[C@@H](O)[C@H](O)[C@@H](CO)O4)CC2)=CC3)CC1)[C@H]1[C@H](O[C@H]2[C@H](O)[C@@H](O)[C@H](O)[C@@H](CO)O2)[C@@H](O)[C@H](O)[C@@H](CO[C@H]2[C@H](O)[C@@H](O)[C@H](O)[C@@H](CO)O2)O1	86018	HY-L001-out.13623	/home/hp/project/gtchan-vs/glide-dock_XP_HY-L001	glide-dock_XP_HY-L001_pv.maegz	154	HY-N0612	Siamenoside I	126105-12-2	Others	Others	C54H92O24	10mM	Inflammation/Immunology	No Development Reported	51139	1	0	OPLS3e	120.64532	1	Untitled Document-2	glide-grid_1	1176	33	-8.4563618	-0.1084149	-0.46321985	-1.5786488	-8.4563618	-0.7129041	-0.26762262	0	-0.13979462	-29.115612	-24.956055	0.079855487	-0.0051415679	-71.136635	-54.071667	19.863264	1	27	0	-8.4563618	-3.8508477	1	prime_mmgbsa_HY-L001	78	0
Brc1cc2c(O[C@H]3[C@H](O)[C@@H](O)[C@@H](O)[C@@H](CO)O3)c[nH]c2cc1	86045	HY-L001-out.6999	/home/hp/project/gtchan-vs/glide-dock_XP_HY-L001	glide-dock_XP_HY-L001_pv.maegz	181	HY-137276	5-Bromo-3-indolyl β-D-galactopyranoside	97753-82-7	Others	Others	C14H16BrNO6	10mM	Others	No Development Reported	51139	1	0	OPLS3e	20.338352	1	Untitled Document-1	glide-grid_1	1114	7	-8.2750921	-0.37614056	-1.0539607	-2.0227344	-8.2750921	-1.6070029	-0.19160907	0	-1.2474438	-27.039974	-13.618544	0.41424316	-0.035371065	-53.861889	-40.658516	2.0126355	1	8	0	-8.2750921	-2.8406198	1	prime_mmgbsa_HY-L001	22	0
O=C1N(c2ccccc2)N=C(Nc2n[nH]c(C)c2)c2c1cccc2	86278	HY-L001-out.5064	/home/hp/project/gtchan-vs/glide-dock_XP_HY-L001	glide-dock_XP_HY-L001_pv.maegz	414	HY-12564	Phthalazinone pyrazole	880487-62-7	Apoptosis; Aurora Kinase	Apoptosis; Cell Cycle/DNA Damage; Epigenetics	C18H15N5O	10mM	Cancer	No Development Reported	51139	0.84259999	0	OPLS3e	57.507977	1	Untitled Document-1	glide-grid_1	344	3	-6.9194984	-0.28831244	-0.83163697	-1.6561534	-6.9194984	-2.2959661	-0.4696697	0	-2.0710261	-34.714397	-6.5813794	0.55495965	0	-51.677673	-41.295776	0.82973528	1	9	0	-6.9194984	-1.7028085	1	prime_mmgbsa_HY-L001	24	0
O(C[C@H](CC[C@]1(O)[C@@H](C)[C@@H]2[C@]3(C)[C@H]([C@H]4[C@@H]([C@]5(C)[C@@H](C[C@@H](O[C@H]6[C@H](O[C@H]7[C@H](O)[C@@H](O)[C@H](O)[C@@H](CO)O7)[C@@H](O)[C@@H](O)[C@@H](CO)O6)CC5)CC4)CC3)C[C@@H]2O1)C)[C@H]1[C@H](O)[C@@H](O)[C@H](O)[C@@H](CO)O1	85967	HY-L001-out.13824	/home/hp/project/gtchan-vs/glide-dock_XP_HY-L001	glide-dock_XP_HY-L001_pv.maegz	103	HY-N0812	Timosaponin BII	136656-07-0	Amyloid-β; Others	Neuronal Signaling; Others	C45H76O19	10mM	Cancer; Inflammation/Immunology; Neurological Disease	No Development Reported	51139	1	0	OPLS3e	74.419617	1	Untitled Document-1	glide-grid_1	757	25	-9.2112837	-0.14392631	-0.57570523	-1.7855191	-9.2112837	-1.0546553	0	0	-0.037301581	-34.911957	-19.794401	0.083490834	-0.0041623134	-69.540146	-54.706356	17.242321	1	9	0	-9.2112837	-5.3939385	1	prime_mmgbsa_HY-L001	64	0
P(=O)(OC[C@@H]1[C@H](O)C[C@H](N2C(=O)NC(=O)C=C2)O1)(O)O	86338	HY-L001-out.16420	/home/hp/project/gtchan-vs/glide-dock_XP_HY-L001	glide-dock_XP_HY-L001_pv.maegz	474	HY-W011142	2'-Deoxyuridine 5'-monophosphate (disodium)	42155-08-8	Endogenous Metabolite	Metabolic Enzyme/Protease	C9H11N2Na2O8P	10mM	Metabolic Disease	No Development Reported	51139	0.99953705	0	OPLS3e	9.3870821	1	Untitled Document-1	glide-grid_1	150	7	-6.7261081	-0.33630541	-0.91287333	-1.683323	-6.7261081	-0.43747059	-0.54316914	0	-2.0578508	-29.460346	-15.115788	0.77904987	-0.1815394	-62.047745	-44.576134	3.2661946	1	4	0	-6.7261081	-3.1603618	1	prime_mmgbsa_HY-L001	20	0
[P@@](=O)(OP(=O)(O)O)(OC[C@@H]1[C@H](O)[C@H](O)[C@H](n2c3N=C(N)NC(=O)c3nc2)O1)O	86002	HY-L001-out.3334	/home/hp/project/gtchan-vs/glide-dock_XP_HY-L001	glide-dock_XP_HY-L001_pv.maegz	138	HY-113066A	Guanosine 5'-diphosphate (disodium salt)	7415-69-2	Endogenous Metabolite; Potassium Channel	Membrane Transporter/Ion Channel; Metabolic Enzyme/Protease	C10H13N5Na2O11P2	10mM	Inflammation/Immunology	Phase 2	51139	0.9999404	0	OPLS3e	8.7402058	1	Untitled Document-1	glide-grid_1	145	11	-8.7496328	-0.31248689	-0.9488942	-2.0196722	-8.7496328	-1.1274441	-0.15603717	0	-1.0103376	-27.454433	-25.809647	0.61060011	-0.089602098	-59.081841	-53.26408	12.762139	1	4	0	-8.7496328	-4.83358	1	prime_mmgbsa_HY-L001	28	0
FC(F)(F)c1ncc(C2(c3c(C)c(C(=O)N[C@H](C)c4[nH]ncn4)[nH]c3)CC2)cc1	86213	HY-L001-out.6064	/home/hp/project/gtchan-vs/glide-dock_XP_HY-L001	glide-dock_XP_HY-L001_pv.maegz	349	HY-132171A	DSM705 (hydrochloride)		Dihydroorotate Dehydrogenase; Parasite	Anti-infection; Metabolic Enzyme/Protease	C19H20ClF3N6O	10mM	Infection	No Development Reported	51139	0.94828451	0	OPLS3e	23.202316	1	Untitled Document-1	glide-grid_1	147	7	-7.1438556	-0.24633984	-0.75683403	-1.6357617	-7.1438556	-1.171116	-1.1841742	0	-2.2380648	-38.596767	-6.7442293	0.60058045	-0.1137821	-59.002823	-45.340996	7.1989465	1	23	0	-7.1438556	-2.56516	1	prime_mmgbsa_HY-L001	29	0
Fc1c2N=C(c3ccc(C(O)(C)C)cc3)NC(=O)c2cc(F)c1	86187	HY-L001-out.5175	/home/hp/project/gtchan-vs/glide-dock_XP_HY-L001	glide-dock_XP_HY-L001_pv.maegz	323	HY-126248	Tankyrase-IN-2	1588870-36-3	PARP	Cell Cycle/DNA Damage; Epigenetics	C17H14F2N2O2	10mM	Cancer	No Development Reported	51139	0.88393801	0	OPLS3e	25.48723	1	Untitled Document-1	glide-grid_1	25	3	-7.3094554	-0.3178024	-0.90378773	-1.7674925	-7.3094554	-2.0180759	-0.44314781	0	-2.7223094	-31.224592	-11.074627	0.37212211	-0.10955457	-54.322628	-42.299217	1.6647459	1	54	0	-7.3094554	-1.2827293	1	prime_mmgbsa_HY-L001	23	0
O(CCc1cc(O)c(O)cc1)[C@H]1[C@H](O)[C@@H](O)[C@H](O)[C@@H](CO[C@H]2[C@H](O)[C@H](O)[C@@H](O)[C@H](C)O2)O1	86040	HY-L001-out.14321	/home/hp/project/gtchan-vs/glide-dock_XP_HY-L001	glide-dock_XP_HY-L001_pv.maegz	176	HY-N2173	Forsythoside E	93675-88-8	Others	Others	C20H30O12	10mM	Inflammation/Immunology	No Development Reported	51139	1	0	OPLS3e	33.838837	1	Untitled Document-1	glide-grid_1	1367	15	-8.2929993	-0.25915623	-0.8227697	-1.8570285	-8.2929993	-1.6273006	0	0	-0.79553133	-35.08395	-11.078322	0.46155345	0	-64.187622	-46.162273	8.1095295	1	6	0	-8.2929993	-3.7779894	1	prime_mmgbsa_HY-L001	32	0
O=C(NCCc1c2c([nH]c1)ccc(OC)c2)C=1OC=CC(=O)C=1	86126	HY-L001-out.1627	/home/hp/project/gtchan-vs/glide-dock_XP_HY-L001	glide-dock_XP_HY-L001_pv.maegz	262	HY-105285	Piromelatine	946846-83-9	5-HT Receptor; Melatonin Receptor; P2X Receptor; Sodium Channel; TRP Channel	GPCR/G Protein; Membrane Transporter/Ion Channel; Neuronal Signaling	C17H16N2O4	10mM	Neurological Disease	Phase 3	51139	1	0	OPLS3e	25.090185	1	Untitled Document-1	glide-grid_1	491	6	-7.6882114	-0.33427006	-0.95061964	-1.8590792	-7.6882114	-1.3910604	-0.75312752	0	-1.6367004	-36.418274	-12.809568	0.76101291	-0.034265064	-67.740685	-49.22784	6.6822486	1	1	0	-7.6882114	-0.2601507	1	prime_mmgbsa_HY-L001	23	0
Fc1ccc(CC2CCN(C(=O)C(=O)Nc3cc4OC(=O)Nc4cc3)CC2)cc1	86393	HY-L001-out.8211	/home/hp/project/gtchan-vs/glide-dock_XP_HY-L001	glide-dock_XP_HY-L001_pv.maegz	529	HY-14777	Radiprodil	496054-87-6	iGluR	Membrane Transporter/Ion Channel; Neuronal Signaling	C21H20FN3O4	10mM	Neurological Disease	Phase 2	51139	1	0	OPLS3e	34.587929	1	Untitled Document-1	glide-grid_1	401	6	-6.5505447	-0.22588085	-0.69397753	-1.4999086	-6.5505447	-1.9264054	-0.37016577	0	-1.8095644	-42.197247	-7.5100951	0.61973101	-0.065261111	-65.060501	-49.70734	4.0985522	1	3	0	-6.5505447	-0.040602207	1	prime_mmgbsa_HY-L001	29	0
O(C)c1c(O[C@H]2[C@H](O)[C@@H](O)[C@H](O)[C@@H](CO)O2)c(OC)cc([C@@H]2OC[C@H]3[C@H](c4cc(OC)c(O[C@H]5[C@H](O)[C@@H](O)[C@H](O)[C@@H](CO)O5)c(OC)c4)OC[C@@H]23)c1	86121	HY-L001-out.14174	/home/hp/project/gtchan-vs/glide-dock_XP_HY-L001	glide-dock_XP_HY-L001_pv.maegz	257	HY-N1958	Syringaresinol diglucoside	66791-77-3	Others	Others	C34H46O18	10mM	Metabolic Disease	No Development Reported	51139	1	0	OPLS3e	68.189377	1	Untitled Document-1	glide-grid_1	1347	20	-7.7319155	-0.14869069	-0.55498964	-1.5616108	-7.7319155	-0.79700601	0	0	-0.12463082	-24.628918	-29.817478	0.086191811	-0.0047714571	-66.213684	-54.446396	15.948068	1	1	0	-7.7319155	-4.6725388	1	prime_mmgbsa_HY-L001	52	0
Clc1ccc(CSc2sc3c(n2)ccc(NC(=O)c2c(C(=O)N4CCOCC4)cccc2)c3)cc1	86277	HY-L001-out.6456	/home/hp/project/gtchan-vs/glide-dock_XP_HY-L001	glide-dock_XP_HY-L001_pv.maegz	413	HY-134801	CID1231538	354126-20-8	GPR35	GPCR/G Protein	C26H22ClN3O3S2	10mM	Metabolic Disease; Inflammation/Immunology	No Development Reported	51139	1	0	OPLS3e	47.387272	1	Untitled Document-1	glide-grid_1	844	8	-6.9229035	-0.19779724	-0.64700788	-1.519731	-6.9229035	-2.927454	-0.44056141	0	-0.45419309	-47.475864	-2.0380001	0.59931481	-0.0030130276	-70.586899	-49.513863	2.6348879	1	4	0	-6.9229035	-1.1858957	1	prime_mmgbsa_HY-L001	35	0
O=C(O)[C@](N)(CC1c2c(Oc3c1cccc3)cccc2)[C@@H]1[C@@H](C(=O)O)C1	86376	HY-L001-out.10828	/home/hp/project/gtchan-vs/glide-dock_XP_HY-L001	glide-dock_XP_HY-L001_pv.maegz	512	HY-70059	LY341495	201943-63-7	mGluR	GPCR/G Protein; Neuronal Signaling	C20H19NO5	10mM	Neurological Disease	No Development Reported	51139	1	0	OPLS3e	48.519062	1	Untitled Document-1	glide-grid_1	687	7	-6.6051922	-0.25404584	-0.75260979	-1.5512077	-6.6051922	-1.5946085	-0.32385859	0	-1.4793426	-32.401459	-12.442197	0.76463962	0	-57.471481	-44.843655	1.9346076	1	2	0	-6.6051922	-2.4925256	1	prime_mmgbsa_HY-L001	26	0
Fc1cc2c([nH]c(C(=O)NCc3cc(O)ccc3)c2)cc1	86469	HY-L001-out.9853	/home/hp/project/gtchan-vs/glide-dock_XP_HY-L001	glide-dock_XP_HY-L001_pv.maegz	605	HY-18237	KX1-004	518058-84-9	Src	Protein Tyrosine Kinase/RTK	C16H13FN2O2	10mM	Others	No Development Reported	51139	1	0	OPLS3e	22.362524	1	Untitled Document-1	glide-grid_1	448	5	-6.2831693	-0.29919854	-0.82546604	-1.5535009	-6.2831693	-1.8546355	-0.65609896	0	-1.8880268	-36.335403	-7.3384986	0.67279059	-0.038471617	-60.438015	-43.673901	2.4455187	1	9	0	-6.2831693	-1.3432412	1	prime_mmgbsa_HY-L001	21	0
O(C)c1c(O)cc(C=2C(=O)c3c(OC=2)cc(O[C@H]2[C@H](O)[C@@H](O)[C@H](O)[C@@H](CO)O2)cc3)cc1	86149	HY-L001-out.13528	/home/hp/project/gtchan-vs/glide-dock_XP_HY-L001	glide-dock_XP_HY-L001_pv.maegz	285	HY-N0520	Calycosin-7-O-β-D-glucoside	20633-67-4	Reactive Oxygen Species	Immunology/Inflammation; Metabolic Enzyme/Protease; NF-κB	C22H22O10	10mM	Others	No Development Reported	51139	1	0	OPLS3e	36.982883	1	Untitled Document-1	glide-grid_1	1414	10	-7.5349331	-0.23546666	-0.74756002	-1.6872768	-7.5349331	-2.1019874	0	0	-0.72308153	-26.092438	-12.09256	0.40177599	0	-54.67522	-38.184998	8.3791838	1	12	0	-7.5349331	-2.4000001	1	prime_mmgbsa_HY-L001	32	0
O=C(O)[C@@H](NC(=O)[C@@H](NC(=O)[C@@H](NC(=O)[C@@H](NC(=O)[C@@H](NC(=O)[C@@H](N)Cc1nc[nH]c1)Cc1nc[nH]c1)Cc1nc[nH]c1)Cc1[nH]cnc1)Cc1nc[nH]c1)Cc1nc[nH]c1	86048	HY-L001-out.15549	/home/hp/project/gtchan-vs/glide-dock_XP_HY-L001	glide-dock_XP_HY-L001_pv.maegz	184	HY-P0294	Hexa-His	64134-30-1	Others	Others	C36H44N18O7	10mM	Others	No Development Reported	51139	0.125	0	OPLS3e	-6.675447	1	Untitled Document-5	glide-grid_1	756	29	-8.2687807	-0.13555379	-0.53360713	-1.6178801	-8.2687807	-1.2632421	-0.35208178	0	-0.87005019	-52.997299	-15.470234	0.47020069	-0.13307773	-78.451263	-68.467537	23.43498	1	3	0	-8.2687807	-1.7910511	1	prime_mmgbsa_HY-L001	61	0
O=C(O)[C@H]1[C@@H](NC(=O)c2c3n(C(O)=CC(c4ccccc4)=N3)nc2)CCCC1	86524	HY-L001-out.3532	/home/hp/project/gtchan-vs/glide-dock_XP_HY-L001	glide-dock_XP_HY-L001_pv.maegz	660	HY-114182	PF-06928215	2378173-15-8	Cyclic GMP-AMP Synthase	Immunology/Inflammation	C20H20N4O4	10mM	Inflammation/Immunology	No Development Reported	51139	1	0	OPLS3e	31.437988	1	Untitled Document-1	glide-grid_1	451	7	-6.1388836	-0.21924584	-0.6657595	-1.4170345	-6.1388836	-1.8611203	-0.2901586	0	-2.1062756	-30.364935	-10.653415	0.67034489	0	-62.53936	-41.018349	7.4183908	1	1	0	-6.1388836	-0.90416038	1	prime_mmgbsa_HY-L001	28	0
O[C@@H]1[C@@H](c2cc(O)c(O)cc2)Oc2c(c(O)cc(O)c2)C1	86303	HY-L001-out.13366	/home/hp/project/gtchan-vs/glide-dock_XP_HY-L001	glide-dock_XP_HY-L001_pv.maegz	439	HY-N0355	(+)-Catechin hydrate	225937-10-0	COX	Immunology/Inflammation	C15H14O6.xH2O	3mg/mL	Cancer	Launched	51139	0.99999994	0	OPLS3e	21.559752	1	Untitled Document-1	glide-grid_1	843	6	-6.8336616	-0.32541245	-0.89778829	-1.6896091	-6.8336616	-1.8012829	-0.39835575	0	-1.5416868	-28.46208	-10.872841	0.21627375	0	-37.78928	-39.334919	6.5881844	1	19	0	-6.8336616	-2.3049707	1	prime_mmgbsa_HY-L001	21	0
Clc1c(NC(=O)c2cc(OCC3CC3)c(OC(F)F)cc2)c(Cl)c[n+]([O-])c1	86417	HY-L001-out.354	/home/hp/project/gtchan-vs/glide-dock_XP_HY-L001	glide-dock_XP_HY-L001_pv.maegz	553	HY-100639	Roflumilast N-oxide	292135-78-5	Phosphodiesterase (PDE)	Metabolic Enzyme/Protease	C17H14Cl2F2N2O4	10mM	Inflammation/Immunology	Launched	51139	1	0	OPLS3e	34.544319	1	Untitled Document-1	glide-grid_1	250	8	-6.473443	-0.23975715	-0.71927148	-1.5069108	-6.473443	-2.1122596	-0.63140845	0	-1.0319383	-37.245289	-13.592962	0.78794599	-0.13522516	-63.704689	-50.838249	10.153152	1	2	0	-6.473443	-1.8262092	1	prime_mmgbsa_HY-L001	27	0
Clc1c(C(F)(F)F)cc(NC(=O)CC(=O)C)cc1	86435	HY-L001-out.956	/home/hp/project/gtchan-vs/glide-dock_XP_HY-L001	glide-dock_XP_HY-L001_pv.maegz	571	HY-101849	Fasentin	392721-37-8	Apoptosis; GLUT; TNF Receptor	Apoptosis; Membrane Transporter/Ion Channel	C11H9ClF3NO2	10mM	Cancer; Cardiovascular Disease	No Development Reported	51139	0.99999994	0	OPLS3e	14.085582	1	Untitled Document-1	glide-grid_1	673	5	-6.4304399	-0.35724667	-0.9362511	-1.6529114	-6.4304399	-0.65735644	-0.31999999	0	-3.2324286	-32.045181	-8.0680962	0.69232363	-0.099930786	-53.124531	-40.113277	3.6171925	1	12	0	-6.4304399	-0.69999999	1	prime_mmgbsa_HY-L001	18	0
O([C@H]1[C@H](O)[C@@H](O)[C@H](O)[C@@H](CO)O1)c1ccc(CO)cc1	86158	HY-L001-out.13118	/home/hp/project/gtchan-vs/glide-dock_XP_HY-L001	glide-dock_XP_HY-L001_pv.maegz	294	HY-N0115	Gastrodin	62499-27-8	Others	Others	C13H18O7	10mM	Inflammation/Immunology; Neurological Disease	Launched	51139	1	0	OPLS3e	26.222916	1	Untitled Document-1	glide-grid_1	701	9	-7.4557428	-0.37278715	-1.0119001	-1.8659266	-7.4557428	-1.8526515	-0.21726593	0	-1.7795517	-28.868233	-14.055535	0.88621402	0	-46.838718	-42.923767	6.6436849	1	8	0	-7.4557428	-2.7931817	1	prime_mmgbsa_HY-L001	20	0
O=C(O)c1[nH]c2-c3c(C(=O)O)cc(C(=O)O)nc3C(=O)C(=O)c2c1	86361	HY-L001-out.86	/home/hp/project/gtchan-vs/glide-dock_XP_HY-L001	glide-dock_XP_HY-L001_pv.maegz	497	HY-100196A	Pyrroloquinoline quinone (disodium salt)	122628-50-6	Endogenous Metabolite	Metabolic Enzyme/Protease	C14H4N2Na2O8	2mM	Inflammation/Immunology	No Development Reported	51139	1	0	OPLS3e	28.475321	1	Untitled Document-1	glide-grid_1	1288	6	-6.6533508	-0.27722296	-0.79964936	-1.5924522	-6.6533508	-0.44342229	-0.55018312	0	-1.9229757	-42.455631	-6.7506428	0.51739931	-0.13891119	-61.733482	-49.206276	5.2752914	1	12	0	-6.6533508	-3.054785	1	prime_mmgbsa_HY-L001	24	0
O=C(NCCc1c(Cc2ccccc2)[nH]c2c1cccc2)C	86518	HY-L001-out.666	/home/hp/project/gtchan-vs/glide-dock_XP_HY-L001	glide-dock_XP_HY-L001_pv.maegz	654	HY-101254	Luzindole	117946-91-5	Melatonin Receptor	GPCR/G Protein; Neuronal Signaling	C19H20N2O	10mM	Neurological Disease	No Development Reported	51139	1	0	OPLS3e	19.94331	1	Untitled Document-1	glide-grid_1	202	6	-6.1620231	-0.28009194	-0.78482866	-1.5062232	-6.1620231	-1.9272916	-0.86914551	0	-2.3989546	-15.134923	-7.175334	1.067812	-0.16962558	-42.550076	-22.310257	1.5588332	1	2	0	-6.1620231	-0.30254671	1	prime_mmgbsa_HY-L001	22	0
O(C)C1[C@@H](O)[C@H](O)C(O)[C@H](O)[C@H]1O	86458	HY-L001-out.14467	/home/hp/project/gtchan-vs/glide-dock_XP_HY-L001	glide-dock_XP_HY-L001_pv.maegz	594	HY-N2421	Sequoyitol	523-92-2	Others	Others	C7H14O6	10mM	Metabolic Disease	No Development Reported	51139	1	0	OPLS3e	15.68096	1	Untitled Document-1	glide-grid_1	1311	6	-6.3301048	-0.48693115	-1.1449381	-1.7756507	-6.3301048	-0.19561195	-0.14987896	0	-2.0851195	-17.859959	-18.274237	0	0	-47.521313	-36.134197	0.53485519	1	49	0	-6.3301048	-3.6896892	1	prime_mmgbsa_HY-L001	13	0
FC(F)(F)c1ncc(C2(c3c(C)c(C(=O)N[C@H](C)c4[nH]cnn4)[nH]c3)CC2)cc1	86276	HY-L001-out.6065	/home/hp/project/gtchan-vs/glide-dock_XP_HY-L001	glide-dock_XP_HY-L001_pv.maegz	412	HY-132171A	DSM705 (hydrochloride)		Dihydroorotate Dehydrogenase; Parasite	Anti-infection; Metabolic Enzyme/Protease	C19H20ClF3N6O	10mM	Infection	No Development Reported	51139	0.051715516	0	OPLS3e	23.91551	1	Untitled Document-2	glide-grid_1	323	7	-6.9241853	-0.238765	-0.73356175	-1.5854628	-6.9241853	-1.1320732	-0.78997785	0	-2.1986656	-38.240215	-7.0697403	0.60058045	-0.13502941	-65.011147	-45.309956	8.9730501	1	9	0	-6.9241853	-1.7472012	1	prime_mmgbsa_HY-L001	29	0
Oc1c(O)ccc(/C=C/c2cc(O)cc(O)c2)c1	86163	HY-L001-out.6527	/home/hp/project/gtchan-vs/glide-dock_XP_HY-L001	glide-dock_XP_HY-L001_pv.maegz	299	HY-13518	Piceatannol	10083-24-6	Apoptosis; Autophagy; Endogenous Metabolite; Syk	Apoptosis; Autophagy; Metabolic Enzyme/Protease; Protein Tyrosine Kinase/RTK	C14H12O4	10mM	Cancer	No Development Reported	51139	1	0	OPLS3e	15.759927	1	Untitled Document-1	glide-grid_1	428	6	-7.4358315	-0.41310176	-1.0826329	-1.9113423	-7.4358315	-1.3919606	-0.50754201	0	-1.7437999	-28.377726	-11.306753	0.40795085	0	-54.407642	-39.684479	2.9092782	1	3	0	-7.4358315	-2.8365569	1	prime_mmgbsa_HY-L001	18	0
O=C(NCC(=O)N)[C@@H](NC(=O)[C@H]1N(C(=O)[C@H]2NC(=O)[C@H](CC(=O)N)NC(=O)[C@H](CCC(=O)N)NC(=O)[C@@H]([C@H](CC)C)NC(=O)[C@H](Cc3ccc(O)cc3)NC(=O)[C@@H](N)CSSC2)CCC1)CC(C)C	86449	HY-L001-out.9729	/home/hp/project/gtchan-vs/glide-dock_XP_HY-L001	glide-dock_XP_HY-L001_pv.maegz	585	HY-17571A	Oxytocin (acetate)	6233-83-6	Endogenous Metabolite; Oxytocin Receptor	GPCR/G Protein; Metabolic Enzyme/Protease	C45H70N12O14S2	10mM	Endocrinology; Cancer	Launched	51139	1	0	OPLS3e	37.512043	1	Untitled Document-1	glide-grid_1	312	21	-6.3862762	-0.092554726	-0.3796193	-1.2201272	-6.3862762	-1.5012416	-0.49212104	0	-0.96945566	-52.530758	-22.750471	0.10669174	-0.015434432	-102.06139	-75.281227	16.167774	1	1	0	-6.3862762	-1.804328	1	prime_mmgbsa_HY-L001	69	0
[P@@](=O)(O[P@](=O)(OC[C@@H]1[C@H](O)[C@H](O)[C@H](N2C(=O)NC(=O)C=C2)O1)O)(OP(=O)(O)O)O	85953	HY-L001-out.16585	/home/hp/project/gtchan-vs/glide-dock_XP_HY-L001	glide-dock_XP_HY-L001_pv.maegz	89	HY-W013093	Uridine triphosphate (trisodium salt)	19817-92-6	Endogenous Metabolite	Metabolic Enzyme/Protease	C9H12N2Na3O15P3	10mM	Cancer; Inflammation/Immunology; Cardiovascular Disease	Phase 3	51139	0.99953705	0	OPLS3e	-18.590141	1	Untitled Document-1	glide-grid_1	361	14	-9.3998652	-0.32413331	-0.99584019	-2.1523309	-9.3998652	-1.2014885	-0.35459736	0	-0.37584239	-31.717867	-32.9188	0.69305289	-0.06693776	-81.106674	-64.636665	16.042696	1	15	0	-9.3998652	-4.928225	1	prime_mmgbsa_HY-L001	29	0
FC=1C(NC(=O)OCCCCC)=NC(=O)N([C@H]2[C@@H](O)[C@@H](O)[C@@H](C)O2)C=1	86234	HY-L001-out.11154	/home/hp/project/gtchan-vs/glide-dock_XP_HY-L001	glide-dock_XP_HY-L001_pv.maegz	370	HY-B0016	Capecitabine	154361-50-9	Apoptosis; DNA/RNA Synthesis; Nucleoside Antimetabolite/Analog	Apoptosis; Cell Cycle/DNA Damage	C15H22FN3O6	10mM	Cancer	Launched	51139	1	0	OPLS3e	39.248905	1	Untitled Document-1	glide-grid_1	1384	10	-7.0518026	-0.28207213	-0.82478386	-1.6714886	-7.0518026	-1.1693678	-0.2170863	0	-1.538709	-34.797569	-16.969471	1.0389689	-0.10694838	-72.286377	-51.76704	5.9195013	1	1	0	-7.0518026	-2.7294443	1	prime_mmgbsa_HY-L001	25	0
SC[C@H](NC(=O)[C@@H](NC(=O)CNC(=O)[C@@H](NC(=O)[C@@H](N)CS)CC(=O)N)CCCNC(=N)N)C(=O)NCC(=O)O	86005	HY-L001-out.15565	/home/hp/project/gtchan-vs/glide-dock_XP_HY-L001	glide-dock_XP_HY-L001_pv.maegz	141	HY-P1043A	NGR peptide (Trifluoroacetate)		Aminopeptidase	Metabolic Enzyme/Protease	C22H37F3N10O10S2	10mM	Cancer	No Development Reported	51139	1	0	OPLS3e	6.7687402	1	Untitled Document-1	glide-grid_1	376	28	-8.7024355	-0.21756089	-0.74404776	-1.8559734	-8.7024355	-1.398632	-1.8538324	0	-0.36671707	-39.547489	-22.743059	1.2396091	-0.060644083	-85.217979	-62.29055	11.043962	1	10	0	-8.7024355	-4.6700807	1	prime_mmgbsa_HY-L001	40	0
Brc1c(O)ccc(C[C@H](N)C(=O)O)c1	86517	HY-L001-out.16907	/home/hp/project/gtchan-vs/glide-dock_XP_HY-L001	glide-dock_XP_HY-L001_pv.maegz	653	HY-W018386	3-?Bromo-?L-?tyrosine	38739-13-8	Others	Others	C9H10BrNO3	10mM	Others	No Development Reported	51139	1	0	OPLS3e	14.682216	1	Untitled Document-1	glide-grid_1	1003	5	-6.1644793	-0.44031993	-1.0612336	-1.6939769	-6.1644793	-1.490513	-0.46391729	0	-2.0709071	-22.775045	-12.26358	0.78481656	0	-43.871189	-35.038628	3.8292272	1	6	0	-6.1644793	-1.5907454	1	prime_mmgbsa_HY-L001	14	0
O(CC)Cc1[nH]c2c(N)nc3c(c2n1)cccc3	86528	HY-L001-out.5568	/home/hp/project/gtchan-vs/glide-dock_XP_HY-L001	glide-dock_XP_HY-L001_pv.maegz	664	HY-128799	CL097	1026249-18-2	Reactive Oxygen Species; Toll-like Receptor (TLR)	Immunology/Inflammation; Metabolic Enzyme/Protease; NF-κB	C13H14N4O	10mM	Inflammation/Immunology	No Development Reported	51139	1	0	OPLS3e	19.639084	1	Untitled Document-1	glide-grid_1	866	3	-6.1301703	-0.34056503	-0.89253283	-1.5757287	-6.1301703	-1.1227107	-0.4065811	0	-2.957206	-28.841227	-5.4979753	0.5908916	-0.021154758	-46.949265	-34.339203	0.49937889	1	2	0	-6.1301703	-1.0443186	1	prime_mmgbsa_HY-L001	18	0
O(CC)Cc1[nH]c2c(N)nc3c(c2n1)cccc3	86529	HY-L001-out.5569	/home/hp/project/gtchan-vs/glide-dock_XP_HY-L001	glide-dock_XP_HY-L001_pv.maegz	665	HY-128799A	CL097 (hydrochloride)		Reactive Oxygen Species; Toll-like Receptor (TLR)	Immunology/Inflammation; Metabolic Enzyme/Protease; NF-κB	C13H15ClN4O	10mM	Inflammation/Immunology	No Development Reported	51139	1	0	OPLS3e	19.639084	1	Untitled Document-1	glide-grid_1	867	3	-6.1301703	-0.34056503	-0.89253283	-1.5757287	-6.1301703	-1.1227107	-0.4065811	0	-2.957206	-28.841227	-5.4979753	0.5908916	-0.021154758	-46.949265	-34.339203	0.49937889	1	2	0	-6.1301703	-1.0443186	1	prime_mmgbsa_HY-L001	18	0
O=C(Nc1noc(C)c1)C=1N(C)S(=O)(=O)c2c(C=1O)cccc2	86487	HY-L001-out.12134	/home/hp/project/gtchan-vs/glide-dock_XP_HY-L001	glide-dock_XP_HY-L001_pv.maegz	623	HY-B1130	Isoxicam	34552-84-6	COX	Immunology/Inflammation	C14H13N3O5S	10mM	Inflammation/Immunology	Launched	51139	1	0	OPLS3e	39.376377	1	Untitled Document-1	glide-grid_1	584	4	-6.2485514	-0.27167615	-0.77261084	-1.5109564	-6.2485514	-1.6081082	-0.58463299	0	-2.160816	-29.53805	-8.2093449	0.50348008	0	-51.709286	-37.747395	2.7816575	1	4	0	-6.2485514	-1.33	1	prime_mmgbsa_HY-L001	23	0
O=C(OC)C=1[C@@H]2[C@H]([C@H](O[C@H]3[C@H](O)[C@@H](O)[C@H](O)[C@@H](CO[C@H]4[C@H](O)[C@@H](O)[C@H](O)[C@@H](CO)O4)O3)OC=1)C(CO)=CC2	85919	HY-L001-out.14260	/home/hp/project/gtchan-vs/glide-dock_XP_HY-L001	glide-dock_XP_HY-L001_pv.maegz	55	HY-N2094	Genipin 1-β-D-gentiobioside	29307-60-6	Others	Others	C23H34O15	10mM	Inflammation/Immunology	No Development Reported	51139	1	0	OPLS3e	32.509922	1	Untitled Document-1	glide-grid_1	951	17	-10.064603	-0.26485798	-0.89044601	-2.1702244	-10.064603	-1.5987138	0	0	-0.56598914	-36.007797	-19.924194	0.47821102	0	-64.196373	-55.931992	0	1	8	0	-10.064603	-4.9191837	1	prime_mmgbsa_HY-L001	38	0
O=C(C)c1c(O)c(O)c(OC)cc1	86453	HY-L001-out.15302	/home/hp/project/gtchan-vs/glide-dock_XP_HY-L001	glide-dock_XP_HY-L001_pv.maegz	589	HY-N7509	2 3-Dihydroxy-4-methoxyacetophenone	708-53-2	Others	Others	C9H10O4	10mM	Neurological Disease	No Development Reported	51139	0.99994999	0	OPLS3e	19.597389	1	Untitled Document-1	glide-grid_1	488	4	-6.3713484	-0.49010372	-1.1523979	-1.7872199	-6.3713484	-0.15632282	-0.57330453	0	-2.1670003	-21.653133	-17.658829	0	-0.05520162	-49.360046	-39.311962	1.4859301	1	34	0	-6.3713484	-3.2312074	1	prime_mmgbsa_HY-L001	13	0
O=C(Nc1c(O)ccc(C)c1)CCc1ccccc1	86370	HY-L001-out.4830	/home/hp/project/gtchan-vs/glide-dock_XP_HY-L001	glide-dock_XP_HY-L001_pv.maegz	506	HY-124293	AA147	393121-74-9	ATF6; Reactive Oxygen Species	Cell Cycle/DNA Damage; Immunology/Inflammation; Metabolic Enzyme/Protease; NF-κB	C16H17NO2	10mM	Metabolic Disease; Neurological Disease	No Development Reported	51139	1	0	OPLS3e	20.110308	1	Untitled Document-1	glide-grid_1	837	6	-6.6190739	-0.34837231	-0.9295972	-1.6780773	-6.6190739	-1.3529938	-0.59007406	0	-2.8265374	-36.50964	-4.8801198	1.0803038	-0.032163188	-50.729816	-41.389759	7.4816723	1	1	0	-6.6190739	-0.67949539	1	prime_mmgbsa_HY-L001	19	0
O=C(O[C@H]1[C@H](O[C@H]2[C@H](O)[C@H](O[C@H]3[C@H](O)[C@@](O)(CO)CO3)[C@@H](O[C@H]3[C@H](O)[C@@H](O)[C@H](O)CO3)[C@H](C)O2)[C@@H](O)[C@H](O)[C@@H](CO)O1)[C@]12[C@H](C=3[C@](C)([C@@]4(C)[C@@H]([C@]5(C)[C@H]([C@@](CO)(C)[C@@H](O[C@H]6[C@H](O)[C@@H](O)[C@H](O)[C@@H](CO)O6)[C@@H](O)C5)CC4)CC=3)CC1)CC(C)(C)CC2	85892	HY-L001-out.14317	/home/hp/project/gtchan-vs/glide-dock_XP_HY-L001	glide-dock_XP_HY-L001_pv.maegz	28	HY-N2169	Polygalasaponin V	162857-65-0	Others	Others	C58H94O27	10mM	Inflammation/Immunology	No Development Reported	51139	1	0	OPLS3e	123.58935	1	Untitled Document-1	glide-grid_1	1305	31	-10.849179	-0.1276374	-0.56119996	-1.993363	-10.849179	-0.78651053	0	0	-0.0092882188	-39.811295	-23.531229	0.0080659389	-0.020820707	-70.940147	-63.342522	18.775	1	18	0	-10.849179	-7.553853	1	prime_mmgbsa_HY-L001	85	0
O([C@H]1[C@H](O)[C@@H](O)[C@H](O)[C@@H](CO)O1)c1c2c([nH]c1)cccc2	86052	HY-L001-out.4432	/home/hp/project/gtchan-vs/glide-dock_XP_HY-L001	glide-dock_XP_HY-L001_pv.maegz	188	HY-122009	Indican	487-60-5	Fluorescent Dye; Others	Others	C14H17NO6	10mM	Others	No Development Reported	51139	1	0	OPLS3e	24.503662	1	Untitled Document-1	glide-grid_1	554	7	-8.2399168	-0.39237699	-1.0825384	-2.0373027	-8.2399168	-1.5307941	-0.21802306	0	-2.0146668	-27.479696	-12.052595	0.62969208	-0.034013633	-54.026382	-39.532291	5.237854	1	5	0	-8.2399168	-2.7313168	1	prime_mmgbsa_HY-L001	21	0
O=C(N)[C@](O)(CCC=1C(=O)C(C)=C(C)C(=O)C=1C)C	86572	HY-L001-out.5127	/home/hp/project/gtchan-vs/glide-dock_XP_HY-L001	glide-dock_XP_HY-L001_pv.maegz	708	HY-125999	EPI-589	1147883-03-1	Others	Others	C14H19NO4	10mM	Neurological Disease	Phase 2	51139	1	0	OPLS3e	20.765993	1	Untitled Document-1	glide-grid_1	832	5	-6.0079031	-0.31620541	-0.84376305	-1.5231324	-6.0079031	-1.0961349	-0.99497151	0	-1.9230858	-32.360207	-9.3801889	0.75837916	-0.045477707	-46.189838	-41.740395	6.0266848	1	7	0	-6.0079031	-1.0444218	1	prime_mmgbsa_HY-L001	19	0
O=C(OC)Cc1cc(CN2C(=O)Nc3c(N)nc(OCCCC)nc23)ccc1	86224	HY-L001-out.2641	/home/hp/project/gtchan-vs/glide-dock_XP_HY-L001	glide-dock_XP_HY-L001_pv.maegz	360	HY-110207	SM-324405	677773-91-0	Toll-like Receptor (TLR)	Immunology/Inflammation	C19H23N5O4	10mM	Inflammation/Immunology	No Development Reported	51139	1	0	OPLS3e	27.127178	1	Untitled Document-1	glide-grid_1	210	9	-7.0898294	-0.25320819	-0.76888925	-1.6365409	-7.0898294	-1.6011479	-0.63541532	0	-2.7044218	-42.485199	-5.8665023	0.91668099	-0.10320603	-63.141045	-48.3517	3.4983101	1	7	0	-7.0898294	-1.1262444	1	prime_mmgbsa_HY-L001	28	0
Brc1cnc(NC(=O)CCC(=O)O)cc1	86182	HY-L001-out.5029	/home/hp/project/gtchan-vs/glide-dock_XP_HY-L001	glide-dock_XP_HY-L001_pv.maegz	318	HY-12524	Bikinin	188011-69-0	GSK-3	PI3K/Akt/mTOR; Stem Cell/Wnt	C9H9BrN2O3	10mM	Others	No Development Reported	51139	1	0	OPLS3e	12.037584	1	Untitled Document-1	glide-grid_1	379	6	-7.321002	-0.48806679	-1.2036762	-1.9743536	-7.321002	-1.2695163	-0.30399999	0	-2.8247221	-29.270947	-14.45728	0.96188903	-0.030584283	-54.731514	-43.728226	2.7192419	1	8	0	-7.321002	-1.9778087	1	prime_mmgbsa_HY-L001	15	0
O=C[C@H](N)[C@@H](O)[C@H](O[C@H]1[C@H](N)[C@@H](O)[C@H](O[C@H]2[C@H](N)[C@@H](O)[C@H](O[C@H]3[C@H](N)[C@@H](O)[C@H](O)[C@@H](CO)O3)[C@@H](CO)O2)[C@@H](CO)O1)[C@H](O)CO	85947	HY-L001-out.15358	/home/hp/project/gtchan-vs/glide-dock_XP_HY-L001	glide-dock_XP_HY-L001_pv.maegz	83	HY-N7697	Chitotetraose (tetrahydrochloride)	117399-50-5	Others	Others	C24H50Cl4N4O17	10mM	Others	No Development Reported	51139	1	0	OPLS3e	33.35088	1	Untitled Document-1	glide-grid_1	702	24	-9.5460024	-0.21213338	-0.75453579	-1.9859939	-9.5460024	-0.61999333	-0.87540811	0	-0.59149337	-31.103251	-23.791735	0.47255418	0	-57.074608	-54.894985	13.99875	1	11	0	-9.5460024	-5.6783352	1	prime_mmgbsa_HY-L001	45	0
O=C(O)[C@H](N)CNC(=O)C=1C(=O)Oc2c(ccc(O)c2)C=1	86471	HY-L001-out.5915	/home/hp/project/gtchan-vs/glide-dock_XP_HY-L001	glide-dock_XP_HY-L001_pv.maegz	607	HY-131045	HADA (hydrochloride)	2253733-10-5	Bacterial	Anti-infection	C13H13ClN2O6	10mM	Infection	No Development Reported	51139	1	0	OPLS3e	26.33857	1	Untitled Document-1	glide-grid_1	813	7	-6.279057	-0.29900271	-0.82492584	-1.5524842	-6.279057	-1.4911414	-0.43008301	0	-1.8031623	-29.292978	-14.750281	1.0686456	-0.0074103558	-62.681969	-44.043259	7.2937126	1	10	0	-6.279057	-2.0487916	1	prime_mmgbsa_HY-L001	21	0
Fc1c(-c2ccc(-c3c(C)c(C(=O)O)c4c(n3)ccc(F)c4)cc2)cccc1	86494	HY-L001-out.2134	/home/hp/project/gtchan-vs/glide-dock_XP_HY-L001	glide-dock_XP_HY-L001_pv.maegz	630	HY-108325	Brequinar	96187-53-0	Dihydroorotate Dehydrogenase; DNA/RNA Synthesis; SARS-CoV; Virus Protease	Anti-infection; Cell Cycle/DNA Damage; Metabolic Enzyme/Protease	C23H15F2NO2	10mM	Cancer; Infection; Inflammation/Immunology	Phase 2	51139	1	0	OPLS3e	53.862408	1	Untitled Document-1	glide-grid_1	1397	4	-6.2317142	-0.22256121	-0.67582691	-1.4384626	-6.2317142	-2.5899425	0	0	-1.2992713	-40.963646	-3.6090264	0.41190889	-0.02890035	-59.021873	-44.572674	4.7239256	1	1	0	-6.2317142	-1.3746879	1	prime_mmgbsa_HY-L001	28	0
Fc1cc(F)cc(CNC(=O)[C@@]2(O)C(=O)N(c3cc4c([nH]cc4)cc3)CC2)c1	86221	HY-L001-out.6230	/home/hp/project/gtchan-vs/glide-dock_XP_HY-L001	glide-dock_XP_HY-L001_pv.maegz	357	HY-133016A	(R)-M8891	2575547-29-2	Others	Others	C20H17F2N3O3	10mM	Others	No Development Reported	51139	1	0	OPLS3e	43.511292	1	Untitled Document-1	glide-grid_1	403	6	-7.1010542	-0.25360909	-0.77010655	-1.6391318	-7.1010542	-1.415302	-0.57599998	0	-2.5659695	-27.533138	-7.5645089	0.52394682	-0.012618938	-47.703377	-35.097649	4.46559	1	8	0	-7.1010542	-2.4755828	1	prime_mmgbsa_HY-L001	28	0
[P@@](=O)(OP(=O)(O)O)(OC[C@@H]1[C@H](O)[C@@H](O)[C@H](N2C(=O)N=C(N)C=C2)O1)O	85957	HY-L001-out.16195	/home/hp/project/gtchan-vs/glide-dock_XP_HY-L001	glide-dock_XP_HY-L001_pv.maegz	93	HY-W008915	Cytidine 5'-diphosphate (trisodium salt)	34393-59-4	DNA/RNA Synthesis	Cell Cycle/DNA Damage	C9H12N3Na3O11P2	10mM	Metabolic Disease	Phase 2	51139	0.99995971	0	OPLS3e	12.85172	1	Untitled Document-1	glide-grid_1	285	11	-9.3812342	-0.37524936	-1.0972358	-2.2236335	-9.3812342	-0.67919195	-0.25885886	0	-1.3573242	-37.256527	-19.715057	0.72460598	-0.11088515	-73.278999	-56.971584	18.361576	1	1	0	-9.3812342	-4.3833213	1	prime_mmgbsa_HY-L001	25	0
Fc1cc(/C=C/c2cc3[nH]c(N)c(C#N)c3cc2)ccc1	86566	HY-L001-out.2835	/home/hp/project/gtchan-vs/glide-dock_XP_HY-L001	glide-dock_XP_HY-L001_pv.maegz	702	HY-111458	GSK2643943A	2449301-27-1	Deubiquitinase	Cell Cycle/DNA Damage	C17H12FN3	10mM	Cancer	No Development Reported	51139	1	0	OPLS3e	18.840298	1	Untitled Document-1	glide-grid_1	670	2	-6.0198722	-0.28666058	-0.79087478	-1.4884013	-6.0198722	-2.2876215	-0.34673861	0	-1.8527969	-35.001347	-3.8879139	0.46835065	-0.058889098	-57.344513	-38.889259	0.97855139	1	31	0	-6.0198722	-0.86756128	1	prime_mmgbsa_HY-L001	21	0
S(=O)(=O)(OC[C@@H]1[C@@H](O)[C@@H](O)[C@H](NC=2n3nc(-c4cc(SC(F)(F)F)ccc4)cc3N=CC=2)C1)N	86220	HY-L001-out.245	/home/hp/project/gtchan-vs/glide-dock_XP_HY-L001	glide-dock_XP_HY-L001_pv.maegz	356	HY-100487	TAK-243	1450833-55-2	Apoptosis; E1/E2/E3 Enzyme; NF-κB	Apoptosis; Metabolic Enzyme/Protease; NF-κB	C19H20F3N5O5S2	10mM	Cancer	Phase 1	51139	1	0	OPLS3e	28.912333	1	Untitled Document-1	glide-grid_1	696	10	-7.1013603	-0.20886353	-0.67663676	-1.5688896	-7.1013603	-1.7285151	-0.2915937	0	-0.40086594	-41.249344	-15.037004	0.45673051	-0.16066425	-64.94902	-56.286346	6.5256701	1	14	0	-7.1013603	-2.1696255	1	prime_mmgbsa_HY-L001	34	0
P(=O)(OCN1C(=O)C(c2ccccc2)(c2ccccc2)NC1=O)(O)O	86559	HY-L001-out.12475	/home/hp/project/gtchan-vs/glide-dock_XP_HY-L001	glide-dock_XP_HY-L001_pv.maegz	695	HY-B1657A	Fosphenytoin (disodium)	92134-98-0	Sodium Channel	Membrane Transporter/Ion Channel	C16H13N2Na2O6P	10mM	Neurological Disease	Launched	51139	1	0	OPLS3e	20.353081	1	Untitled Document-1	glide-grid_1	955	7	-6.0398574	-0.2415943	-0.70642602	-1.4316273	-6.0398574	-1.4419099	-0.44676316	0	-1.3450593	-26.41786	-10.757275	0.73147547	-0.028095255	-48.836231	-37.175137	4.2881074	1	12	0	-6.0398574	-1.9104036	1	prime_mmgbsa_HY-L001	25	0
O=C1N(C)C(=O)c2nc[nH]c2N1	86567	HY-L001-out.16150	/home/hp/project/gtchan-vs/glide-dock_XP_HY-L001	glide-dock_XP_HY-L001_pv.maegz	703	HY-W008449	1-Methylxanthine	6136-37-4	Endogenous Metabolite	Metabolic Enzyme/Protease	C6H6N4O2	10mM	Cancer	No Development Reported	51139	1	0	OPLS3e	23.283134	1	Untitled Document-1	glide-grid_1	101	0	-6.0177894	-0.50148249	-1.1481082	-1.7268151	-6.0177894	0	-0.8177796	0	-3.2864733	-21.389687	-15.279922	0	-0.1276111	-48.560429	-36.669609	0	1	9	0	-6.0177894	-1.7873226	1	prime_mmgbsa_HY-L001	12	0
O[C@@H]1[C@@H](c2cc(O)c(O)cc2)Oc2c(c(O)cc(O)c2)C1	86291	HY-L001-out.12575	/home/hp/project/gtchan-vs/glide-dock_XP_HY-L001	glide-dock_XP_HY-L001_pv.maegz	427	HY-B1890	(±)-Catechin	7295-85-4	COX	Immunology/Inflammation	C15H14O6	10mM	Cancer; Infection; Inflammation/Immunology; Neurological Disease; Cardiovascular Disease	No Development Reported	51139	1	0	OPLS3e	18.553654	1	Untitled Document-1	glide-grid_1	831	6	-6.8768086	-0.32746708	-0.90345681	-1.700277	-6.8768086	-1.8038217	-0.39867824	0	-1.5416893	-21.566778	-9.778347	0.21627375	0	-44.615089	-31.345125	5.1857176	1	4	0	-6.8768086	-1.9773899	1	prime_mmgbsa_HY-L001	21	0
O=C(O[C@H]1[C@H](O[C@H]2[C@H](O)[C@@H](O)[C@H](O)[C@@H](CO)O2)[C@@H](O[C@H]2[C@H](O)[C@@H](O)[C@H](O)[C@@H](CO)O2)[C@H](O)[C@@H](CO)O1)[C@@]1(C)[C@@H]2[C@](C)([C@H]3[C@@]4(CC(=C)[C@@](O[C@H]5[C@H](O[C@H]6[C@H](O)[C@@H](O)[C@H](O)[C@@H](CO)O6)[C@@H](O[C@H]6[C@H](O)[C@@H](O)[C@H](O)[C@@H](CO)O6)[C@H](O)[C@@H](CO)O5)(C4)CC3)CC2)CCC1	86493	HY-L001-out.15037	/home/hp/project/gtchan-vs/glide-dock_XP_HY-L001	glide-dock_XP_HY-L001_pv.maegz	629	HY-N6833	Rebaudioside M	1220616-44-3	Others	Others	C56H90O33	10mM	Others	Phase 1	51139	1	0	OPLS3e	121.47517	1	Untitled Document-1	glide-grid_1	91	39	-6.2341204	-0.070046298	-0.31273884	-1.1358231	-6.2341204	-1.1414379	0	0	-0.46818542	-35.267262	-13.595937	0.043285795	-0.0045913188	-43.837723	-48.863197	22.922625	1	11	0	-6.2341204	-4.3076472	1	prime_mmgbsa_HY-L001	89	0
Fc1cc(N)c(NC(=O)c2ccc(NC(=O)C)cc2)cc1	86110	HY-L001-out.10233	/home/hp/project/gtchan-vs/glide-dock_XP_HY-L001	glide-dock_XP_HY-L001_pv.maegz	246	HY-19618	BRD3308	1550053-02-5	Apoptosis; HDAC; HIV	Anti-infection; Apoptosis; Cell Cycle/DNA Damage; Epigenetics	C15H14FN3O2	10mM	Infection; Metabolic Disease	No Development Reported	51139	1	0	OPLS3e	28.929308	1	Untitled Document-1	glide-grid_1	170	5	-7.8029122	-0.37156725	-1.0251259	-1.9292542	-7.8029122	-1.4240186	-0.62375546	0	-2.8675668	-30.947645	-9.0577984	0.88078928	-0.1482116	-55.351879	-40.005444	7.1971545	1	11	0	-7.8029122	-1.4232675	1	prime_mmgbsa_HY-L001	21	0
Brc1c(Cl)c2c(O[C@H]3[C@H](O)[C@@H](O)[C@H](O)[C@@H](C(=O)O)O3)c[nH]c2cc1	86035	HY-L001-out.9105	/home/hp/project/gtchan-vs/glide-dock_XP_HY-L001	glide-dock_XP_HY-L001_pv.maegz	171	HY-15935	X-Gluc (Dicyclohexylamine)	18656-96-7	Fluorescent Dye; Others	Others	C26H36BrClN2O7	10mM	Others	No Development Reported	51139	1	0	OPLS3e	26.027321	1	Untitled Document-1	glide-grid_1	332	7	-8.3560486	-0.3481687	-1.0042924	-1.9999859	-8.3560486	-1.3094262	-0.33725584	0	-1.4183379	-35.102726	-12.499081	0.33278653	-0.062220156	-57.34359	-47.601807	0	1	7	0	-8.3560486	-2.8952217	1	prime_mmgbsa_HY-L001	24	0
O=C(O)[C@@H](NC(=O)[C@@H](NC(=O)[C@H]1N(C(=O)[C@@H](NC(=O)[C@@H](NC(=O)CNC(=O)[C@H]2N(C(=O)[C@H]3NCCC3)CCC2)Cc2ccccc2)CO)CCC1)Cc1ccccc1)CCCNC(=N)N	86085	HY-L001-out.15642	/home/hp/project/gtchan-vs/glide-dock_XP_HY-L001	glide-dock_XP_HY-L001_pv.maegz	221	HY-P1490	Bradykinin (2-9)	16875-11-9	Bradykinin Receptor	GPCR/G Protein	C44H61N11O10	10mM	Cardiovascular Disease; Endocrinology	No Development Reported	51139	1	0	OPLS3e	36.384106	1	Untitled Document-1	glide-grid_1	211	32	-7.9902139	-0.12292637	-0.49425322	-1.5441855	-7.9902139	-1.2807821	-0.38996089	0	-0.5761658	-44.904541	-26.924162	0.53767824	-0.15645182	-83.817299	-71.828705	12.410515	1	40	0	-7.9902139	-3.973165	1	prime_mmgbsa_HY-L001	65	0
O=C([C@@](O)(C)[C@H]1[C@H](O)C[C@]2(C)[C@]1(C)CC(=O)[C@]1(C)[C@H]2CC=C2C(C)(C)C(=O)[C@@H](O)C[C@@H]12)/C=C/C(O)(C)C	86478	HY-L001-out.14188	/home/hp/project/gtchan-vs/glide-dock_XP_HY-L001	glide-dock_XP_HY-L001_pv.maegz	614	HY-N1986	Cucurbitacin D	3877-86-9	HSP	Cell Cycle/DNA Damage; Metabolic Enzyme/Protease	C30H44O7	10mM	Cancer	No Development Reported	51139	0.99994999	0	OPLS3e	62.305538	1	Untitled Document-1	glide-grid_1	965	8	-6.2580404	-0.16913623	-0.56359941	-1.3572222	-6.2580404	-2.0212855	-0.24323037	0	-0.44979817	-29.127874	-18.62826	0.30758557	0	-63.756031	-47.756134	10.803036	1	10	0	-6.2580404	-2.0191591	1	prime_mmgbsa_HY-L001	37	0
O=C(N[C@H](C(=O)N[C@H](C(=O)N)CCCCN)Cc1[nH]cnc1)[C@@H](NC(=O)[C@@H](NC(=O)[C@@H](NC(=O)[C@@H](N)Cc1[nH]cnc1)CO)CC(=O)O)C(C)C	85951	HY-L001-out.15591	/home/hp/project/gtchan-vs/glide-dock_XP_HY-L001	glide-dock_XP_HY-L001_pv.maegz	87	HY-P1187	HSDVHK-NH2	848644-86-0	Integrin	Cytoskeleton	C30H48N12O9	10mM	Cancer	No Development Reported	51139	0.25	0	OPLS3e	4.8914318	1	Untitled Document-4	glide-grid_1	19	30	-9.4866486	-0.18601272	-0.6898151	-1.9235572	-9.4866486	-0.78058028	-1.5773473	0	-0.49406862	-49.712509	-28.203514	0.76964372	-0.38757253	-99.800758	-77.916023	19.24983	1	1	0	-9.4866486	-4.4408431	1	prime_mmgbsa_HY-L001	51	0
O=C[C@H](O)[C@@H](O)[C@H](O)[C@H](O)CO[C@@H]1[C@H](O)[C@@H](O)[C@H](O)[C@@H](CO)O1	85886	HY-L001-out.14628	/home/hp/project/gtchan-vs/glide-dock_XP_HY-L001	glide-dock_XP_HY-L001_pv.maegz	22	HY-N3018	Isomaltose	499-40-1	Endogenous Metabolite	Metabolic Enzyme/Protease	C12H22O11	10mM	Metabolic Disease	No Development Reported	51139	1	0	OPLS3e	15.627057	1	Untitled Document-1	glide-grid_1	604	16	-11.098673	-0.48255101	-1.3723109	-2.6837599	-11.098673	-0.9824757	-0.31999999	0	-1.1727701	-22.352152	-31.293598	1.1327869	-0.023685606	-79.322723	-53.645752	0	1	6	0	-11.098673	-6.5939641	1	prime_mmgbsa_HY-L001	23	0
O=C1C(O)=C(c2cc(O)c(O)cc2)Oc2c1ccc(O)c2	86287	HY-L001-out.13189	/home/hp/project/gtchan-vs/glide-dock_XP_HY-L001	glide-dock_XP_HY-L001_pv.maegz	423	HY-N0182	Fisetin	528-48-3	PPAR; Sirtuin; TNF Receptor	Apoptosis; Cell Cycle/DNA Damage; Epigenetics	C15H10O6	10mM	Cancer; Metabolic Disease; Inflammation/Immunology; Neurological Disease	Phase 3	51139	1	0	OPLS3e	18.185366	1	Untitled Document-1	glide-grid_1	1089	5	-6.8918214	-0.32818198	-0.90542918	-1.7039889	-6.8918214	-1.7693503	-0.067283675	0	-1.4574797	-31.237959	-9.9521961	0.22160946	0	-55.727905	-41.190155	8.4672127	1	5	0	-6.8918214	-2.5742273	1	prime_mmgbsa_HY-L001	21	0
P(=O)(OC[C@@H]1[C@H](O)C[C@H](N2C(=O)N=C(N)C=C2)O1)(O)O	86063	HY-L001-out.16228	/home/hp/project/gtchan-vs/glide-dock_XP_HY-L001	glide-dock_XP_HY-L001_pv.maegz	199	HY-W009216	2'-Deoxycytidine-5'-monophosphoric acid	1032-65-1	Endogenous Metabolite	Metabolic Enzyme/Protease	C9H14N3O7P	10mM	Metabolic Disease	No Development Reported	51139	0.99995971	0	OPLS3e	21.918465	1	Untitled Document-1	glide-grid_1	875	7	-8.1661301	-0.40830654	-1.1083144	-2.0437131	-8.1661301	-0.7840215	-0.6038745	0	-1.4493909	-20.715742	-28.108534	0.78343731	-0.050298557	-68.201591	-48.824276	12.555138	1	1	0	-8.1661301	-4.7497883	1	prime_mmgbsa_HY-L001	20	0
O=C(NC12CC3CC(C1)CC(C2)C3)NC1CCN(C(=O)C)CC1	86129	HY-L001-out.2752	/home/hp/project/gtchan-vs/glide-dock_XP_HY-L001	glide-dock_XP_HY-L001_pv.maegz	265	HY-111151	AR-9281	913548-29-5	Epoxide Hydrolase	Metabolic Enzyme/Protease	C18H29N3O2	10mM	Infection; Metabolic Disease	No Development Reported	51139	1	0	OPLS3e	1.271578	1	Untitled Document-1	glide-grid_1	721	5	-7.6689777	-0.33343381	-0.94824141	-1.8544284	-7.6689777	-1.5657227	-0.53436673	0	-1.8892251	-40.828171	-6.658421	0.54855978	-0.038644545	-67.871193	-47.486591	1.1651418	1	5	0	-7.6689777	-1.0477855	1	prime_mmgbsa_HY-L001	23	0
O=C(O)CCc1[nH]c2c(n1)cccc2	86371	HY-L001-out.12071	/home/hp/project/gtchan-vs/glide-dock_XP_HY-L001	glide-dock_XP_HY-L001_pv.maegz	507	HY-B1056	Procodazole	23249-97-0	Bacterial	Anti-infection	C10H10N2O2	10mM	Infection	No Development Reported	51139	1	0	OPLS3e	7.8246508	1	Untitled Document-1	glide-grid_1	287	4	-6.6104298	-0.47217357	-1.1380055	-1.8165226	-6.6104298	-0.9323228	-0.30399999	0	-3.448652	-25.76708	-11.802535	0.88775569	-0.060135085	-47.337872	-37.569614	2.6673894	1	1	0	-6.6104298	-1.4426781	1	prime_mmgbsa_HY-L001	14	0
O=C(Nc1cnc2[nH]c(-c3ccccc3)cc2c1)c1c(C)c(C)[nH]n1	86152	HY-L001-out.7925	/home/hp/project/gtchan-vs/glide-dock_XP_HY-L001	glide-dock_XP_HY-L001_pv.maegz	288	HY-145557	Bezuclastinib	1616385-51-3	c-Kit	Protein Tyrosine Kinase/RTK	C19H17N5O	10mM	Cancer	Phase 3	51139	0.49999923	0	OPLS3e	27.397898	1	Untitled Document-1	glide-grid_1	134	4	-7.5195394	-0.30078158	-0.87949061	-1.7823561	-7.5195394	-1.320381	-0.86400002	0	-3.0095553	-27.597773	-9.9850807	0.68558329	-0.033219326	-55.281101	-37.582851	5.2679024	1	6	0	-7.5195394	-1.89	1	prime_mmgbsa_HY-L001	25	0
O=C1OC(/C=C/c2cc(O)c(O)cc2)=CC(O)=C1	86232	HY-L001-out.343	/home/hp/project/gtchan-vs/glide-dock_XP_HY-L001	glide-dock_XP_HY-L001_pv.maegz	368	HY-100618	Hispidin	555-55-5	Endogenous Metabolite; PKC	Epigenetics; Metabolic Enzyme/Protease; TGF-beta/Smad	C13H10O5	10mM	Metabolic Disease; Cardiovascular Disease	No Development Reported	51139	1	0	OPLS3e	15.533612	1	Untitled Document-1	glide-grid_1	1406	5	-7.0549755	-0.3919431	-1.0271815	-1.8134451	-7.0549755	-1.3250349	-0.34581563	0	-1.7303488	-23.43586	-11.206342	0.57482308	0	-48.362869	-34.6422	6.3830791	1	4	0	-7.0549755	-1.8967668	1	prime_mmgbsa_HY-L001	18	0
O=C(NCCCCNC(=N)N)[C@@H](NC(=O)[C@@H]1[C@@H](C(=O)O)O1)CC(C)C	86461	HY-L001-out.8591	/home/hp/project/gtchan-vs/glide-dock_XP_HY-L001	glide-dock_XP_HY-L001_pv.maegz	597	HY-15282	E-64	66701-25-5	Autophagy; Bacterial; Cathepsin	Anti-infection; Autophagy; Metabolic Enzyme/Protease	C15H27N5O5	10mM	Inflammation/Immunology; Cancer	No Development Reported	51139	1	0	OPLS3e	4.962163	1	Untitled Document-1	glide-grid_1	179	15	-6.3279243	-0.25311697	-0.74011856	-1.4999077	-6.3279243	-1.1396006	-1.2229902	0	-1.5250355	-39.92104	-16.655567	1.9482608	-0.045171242	-83.005066	-56.576607	9.5974169	1	29	0	-6.3279243	-2.810993	1	prime_mmgbsa_HY-L001	25	0
O=C(O)[C@@H](NC(=O)[C@@H](NC(=O)[C@@H](NC(=O)[C@@H](NC(=O)[C@@H](NC(=O)[C@@H](NC(=O)[C@@H](NC(=O)[C@@H](N)C(C)C)C)[C@H](CC)C)[C@H](O)C)C(C)C)CC(C)C)C(C)C)CCCCN	86217	HY-L001-out.15571	/home/hp/project/gtchan-vs/glide-dock_XP_HY-L001	glide-dock_XP_HY-L001_pv.maegz	353	HY-P1077A	CALP1 (TFA)		Apoptosis; Calmodulin; mGluR; Phosphodiesterase (PDE)	Apoptosis; GPCR/G Protein; Membrane Transporter/Ion Channel; Metabolic Enzyme/Protease; Neuronal Signaling	C42H76F3N9O12	10mM	Inflammation/Immunology	No Development Reported	51139	1	0	OPLS3e	17.895563	1	Untitled Document-1	glide-grid_1	3	36	-7.1149888	-0.12059303	-0.46946824	-1.4012676	-7.1149888	-1.1123992	-2.2684193	0	-0.63371664	-45.920612	-17.797554	0.65344769	-0.071329504	-71.757401	-63.718166	13.073696	1	22	0	-7.1149888	-2.449168	1	prime_mmgbsa_HY-L001	59	0
O[C@@H]1[C@@H](c2cc(O)c(O)cc2)Oc2c(c(O)cc(O)c2)C1	86489	HY-L001-out.13905	/home/hp/project/gtchan-vs/glide-dock_XP_HY-L001	glide-dock_XP_HY-L001_pv.maegz	625	HY-N0898	Catechin	154-23-4	Apoptosis; COX; Endogenous Metabolite; Influenza Virus	Anti-infection; Apoptosis; Immunology/Inflammation; Metabolic Enzyme/Protease	C15H14O6	10mM	Cancer	Launched	51139	1	0	OPLS3e	21.558147	1	Untitled Document-1	glide-grid_1	833	6	-6.2477388	-0.29751137	-0.82081133	-1.5447408	-6.2477388	-1.8034028	-0.39827392	0	-1.5416877	-28.715286	-8.9174013	0.21627375	0	-41.540894	-37.632687	5.909215	1	10	0	-6.2477388	-2.3083351	1	prime_mmgbsa_HY-L001	21	0
O=C(O[C@H]1[C@H](O)[C@@H](O)[C@H](O)[C@@H](CO[C@H]2[C@H](O)[C@@H](O)[C@H](O)[C@@H](CO)O2)O1)[C@]12[C@H](C=3[C@](C)([C@@]4(C)[C@@H]([C@]5(C)[C@H]([C@@](CO)(C)[C@@H](O[C@H]6[C@H](O)[C@@H](O)[C@@H](O)CO6)CC5)CC4)CC=3)CC1)CC(C)(C)CC2	85973	HY-L001-out.13278	/home/hp/project/gtchan-vs/glide-dock_XP_HY-L001	glide-dock_XP_HY-L001_pv.maegz	109	HY-N0265	Asperosaponin VI	39524-08-8	Apoptosis; Caspase	Apoptosis	C47H76O18	10mM	Cardiovascular Disease	No Development Reported	51139	1	0	OPLS3e	128.53671	1	Untitled Document-1	glide-grid_1	1269	21	-9.0849314	-0.13976817	-0.56196946	-1.7557501	-9.0849314	-0.58240014	-0.11143185	0	0.036821809	-32.873196	-18.413931	0.036337376	-0.021170206	-79.816338	-51.287128	0	1	8	0	-9.0849314	-4.0454755	1	prime_mmgbsa_HY-L001	65	0
O=C(N[C@H](C(=O)N[C@H](C(=O)N[C@H](C(=O)N)CCCCN)Cc1ccc(O)cc1)C(C)C)[C@@H](NC(=O)[C@@H](NC(=O)[C@@H](NC(=O)C)C(C)C)CCC(=O)N)[C@H](CC)C	86506	HY-L001-out.15682	/home/hp/project/gtchan-vs/glide-dock_XP_HY-L001	glide-dock_XP_HY-L001_pv.maegz	642	HY-P1675A	Acetyl-PHF6 amide (TFA)		Tau Protein	Neuronal Signaling	C40H64F3N9O11	10mM	Neurological Disease	No Development Reported	51139	1	0	OPLS3e	1.656482	1	Untitled Document-1	glide-grid_1	186	32	-6.192771	-0.1105852	-0.42308375	-1.232306	-6.192771	-2.1822579	-0.76656288	0	-1.0864099	-39.490124	-26.394245	0.63427615	0	-76.039482	-65.884369	15.181306	1	21	0	-6.192771	-2.1159151	1	prime_mmgbsa_HY-L001	56	0
O=C1N(c2ccccc2)N=C(Nc2[nH]nc(C)c2)c2c1cccc2	86062	HY-L001-out.5065	/home/hp/project/gtchan-vs/glide-dock_XP_HY-L001	glide-dock_XP_HY-L001_pv.maegz	198	HY-12564	Phthalazinone pyrazole	880487-62-7	Apoptosis; Aurora Kinase	Apoptosis; Cell Cycle/DNA Damage; Epigenetics	C18H15N5O	10mM	Cancer	No Development Reported	51139	0.1574	0	OPLS3e	56.001102	1	Untitled Document-2	glide-grid_1	924	3	-8.1680861	-0.34033692	-0.98170155	-1.9549978	-8.1680861	-2.2999794	-0.41113257	0	-1.4644022	-30.969547	-7.7188654	0.55495965	-0.030251224	-55.933941	-38.688412	3.6524215	1	1	0	-8.1680861	-1.4702038	1	prime_mmgbsa_HY-L001	24	0
P(=O)(O)(O)C(P(=O)(O)O)(O)CCCN	86007	HY-L001-out.2715	/home/hp/project/gtchan-vs/glide-dock_XP_HY-L001	glide-dock_XP_HY-L001_pv.maegz	143	HY-11101	Alendronate (sodium hydrate)	121268-17-5	Others	Others	C4H18NNaO10P2	10mM	Cancer	Launched	51139	1	0	OPLS3e	-11.937576	1	Untitled Document-1	glide-grid_1	1079	10	-8.6720991	-0.61943567	-1.4929281	-2.3830621	-8.6720991	-0.16653307	-0.81273317	0	-1.7107089	-20.751968	-23.446112	1.1269752	-0.04993479	-54.90229	-44.198078	14.96959	1	1	0	-8.6720991	-4.6930442	1	prime_mmgbsa_HY-L001	14	0
O=C(O)[C@@H](NC(=O)[C@@H](NC(=O)[C@@H](NC(=O)[C@@H](NC(=O)[C@@H](NC(=O)[C@@H](N)Cc1nc[nH]c1)Cc1nc[nH]c1)Cc1nc[nH]c1)Cc1nc[nH]c1)Cc1nc[nH]c1)Cc1nc[nH]c1	86280	HY-L001-out.15545	/home/hp/project/gtchan-vs/glide-dock_XP_HY-L001	glide-dock_XP_HY-L001_pv.maegz	416	HY-P0294	Hexa-His	64134-30-1	Others	Others	C36H44N18O7	10mM	Others	No Development Reported	51139	0.125	0	OPLS3e	3.1276021	1	Untitled Document-1	glide-grid_1	274	29	-6.9124141	-0.11331826	-0.44607702	-1.3524916	-6.9124141	-1.4149473	-0.85195911	0	-1.00446	-56.05965	-14.521151	0.47020069	-0.038067821	-80.338844	-70.580803	26.827427	1	4	0	-6.9124141	-2.3580356	1	prime_mmgbsa_HY-L001	61	0
O=C1C(Nc2ncnc(N)c2)=CC(C)=C2C(=O)NC3(N12)CCCCC3	86239	HY-L001-out.19	/home/hp/project/gtchan-vs/glide-dock_XP_HY-L001	glide-dock_XP_HY-L001_pv.maegz	375	HY-100022	Tomivosertib	1849590-01-7	MNK; PD-1/PD-L1	Immunology/Inflammation; MAPK/ERK Pathway	C17H20N6O2	10mM	Cancer	Phase 2	51139	0.99999994	0	OPLS3e	38.951698	1	Untitled Document-1	glide-grid_1	445	2	-7.0392094	-0.28156838	-0.82331091	-1.6685035	-7.0392094	-0.85123128	-0.69944084	0	-2.8389304	-24.462357	-9.7942476	0.32689264	-0.048702501	-40.765633	-34.256603	5.1330976	1	2	0	-7.0392094	-0.25415608	1	prime_mmgbsa_HY-L001	25	0
S(CC(=O)Nc1ccc(OC(F)F)cc1)C1=NC(CCC)=CC(=O)N1	86468	HY-L001-out.6540	/home/hp/project/gtchan-vs/glide-dock_XP_HY-L001	glide-dock_XP_HY-L001_pv.maegz	604	HY-135232	MMP-9-IN-1	502887-71-0	MMP	Metabolic Enzyme/Protease	C16H17F2N3O3S	10mM	Cancer	No Development Reported	51139	0.66032344	0	OPLS3e	10.101735	1	Untitled Document-1	glide-grid_1	169	9	-6.2850089	-0.25140035	-0.73509914	-1.4897355	-6.2850089	-1.6063572	-0.43409014	0	-1.951834	-38.993935	-7.2032533	0.9891243	-0.19025257	-67.787872	-46.197189	6.0969748	1	5	0	-6.2850089	-1.2350236	1	prime_mmgbsa_HY-L001	25	0
P(=O)(O)(O)C(P(=O)(O)O)(O)CCCN	86306	HY-L001-out.11755	/home/hp/project/gtchan-vs/glide-dock_XP_HY-L001	glide-dock_XP_HY-L001_pv.maegz	442	HY-B0631	Alendronic acid	66376-36-1	Others	Others	C4H13NO7P2	10mM	Cancer	Launched	51139	1	0	OPLS3e	-9.0316801	1	Untitled Document-1	glide-grid_1	1075	10	-6.8230524	-0.48736086	-1.1746091	-1.8749504	-6.8230524	-0.16758674	-0.81312013	0	-1.7107089	-23.571341	-18.324455	1.1269752	-0.050002724	-46.671566	-41.895798	10.28604	1	43	0	-6.8230524	-3.7590144	1	prime_mmgbsa_HY-L001	14	0
FC(F)(F)C=1NC(=O)C(C(=O)Nc2cc(-c3[nH]ncc3)ccc2)=CC=1	86485	HY-L001-out.7824	/home/hp/project/gtchan-vs/glide-dock_XP_HY-L001	glide-dock_XP_HY-L001_pv.maegz	621	HY-144982	NRX-1532		Others	Others	C16H11F3N4O2	10mM	Cancer	No Development Reported	51139	0.49950001	0	OPLS3e	38.937489	1	Untitled Document-1	glide-grid_1	953	5	-6.2508187	-0.25003275	-0.7311002	-1.4816314	-6.2508187	-2.0381806	-0.63077736	0	-1.6559019	-36.101517	-4.2695103	0.62769639	-0.086732186	-59.383911	-40.371029	0.91454601	1	3	0	-6.2508187	-1.3792237	1	prime_mmgbsa_HY-L001	25	0
Clc1ccc(-c2[nH]c3c(n2)ccc([N+](=O)[O-])c3)cc1	86565	HY-L001-out.6308	/home/hp/project/gtchan-vs/glide-dock_XP_HY-L001	glide-dock_XP_HY-L001_pv.maegz	701	HY-133486	GABAA receptor agent 1	1571-87-5	GABA Receptor	Membrane Transporter/Ion Channel; Neuronal Signaling	C13H8ClN3O2	10mM	Neurological Disease	No Development Reported	51139	1	0	OPLS3e	24.980133	1	Untitled Document-1	glide-grid_1	222	2	-6.0279465	-0.31726035	-0.846578	-1.5282139	-6.0279465	-1.2710719	-0.25807202	0	-2.7431302	-26.767153	-7.4111547	0.23957366	-0.27986258	-44.65501	-34.178307	0.45425424	1	34	0	-6.0279465	-0.38193983	1	prime_mmgbsa_HY-L001	19	0
Brc1c(F)ccc(N/C(=N/O)/c2c(NCCN)non2)c1	86322	HY-L001-out.9476	/home/hp/project/gtchan-vs/glide-dock_XP_HY-L001	glide-dock_XP_HY-L001_pv.maegz	458	HY-16987	IDO-IN-3	2070018-30-1	Indoleamine 2 3-Dioxygenase (IDO)	Metabolic Enzyme/Protease	C11H12BrFN6O2	10mM	Cancer	No Development Reported	51139	1	0	OPLS3e	28.360083	1	Untitled Document-1	glide-grid_1	242	7	-6.7794247	-0.32282975	-0.89066279	-1.676199	-6.7794247	-1.6186562	-0.74970973	0	-2.19802	-34.063103	-7.517993	0.89140987	-0.1413058	-55.662231	-41.581097	8.2517443	1	2	0	-6.7794247	-1.3848548	1	prime_mmgbsa_HY-L001	21	0
O=C(O)[C@@H](NC(=O)[C@@H](NC(=O)[C@@H](NC(=O)[C@H]1N(C(=O)[C@@H](NC(=O)[C@@H](NC(=O)[C@@H](NC(=O)[C@@H](NC(=O)[C@@H](N)[C@H](CC)C)C)CCCNC(=N)N)CCCNC(=N)N)Cc2nc[nH]c2)CCC1)Cc1ccc(O)cc1)Cc1ccccc1)CC(C)C	86208	HY-L001-out.15602	/home/hp/project/gtchan-vs/glide-dock_XP_HY-L001	glide-dock_XP_HY-L001_pv.maegz	344	HY-P1255	Kinetensin	103131-69-7	Endogenous Metabolite; Neurotensin Receptor	GPCR/G Protein; Metabolic Enzyme/Protease; Neuronal Signaling	C56H85N17O11	10mM	Neurological Disease; Endocrinology	No Development Reported	51139	0.5	0	OPLS3e	22.026812	1	Untitled Document-1	glide-grid_1	228	46	-7.1884074	-0.085576281	-0.37478295	-1.3236328	-7.1884074	-1.4952222	-0.50415641	0	-0.2559841	-41.115856	-24.455292	0.43609709	-0.13878717	-17.337425	-65.571152	34.317329	1	1	0	-7.1884074	-2.4419188	1	prime_mmgbsa_HY-L001	84	0
Fc1cc2[nH]c(C(=O)Nc3nc(-c4n(C(C)C)cnn4)ccc3)cc2cc1	86501	HY-L001-out.6026	/home/hp/project/gtchan-vs/glide-dock_XP_HY-L001	glide-dock_XP_HY-L001_pv.maegz	637	HY-131969	ASK1-IN-2	2541792-70-3	Apoptosis; MAP3K	Apoptosis; MAPK/ERK Pathway	C19H17FN6O	10mM	Inflammation/Immunology	No Development Reported	51139	1	0	OPLS3e	36.720898	1	Untitled Document-1	glide-grid_1	733	5	-6.2069492	-0.22988699	-0.68966103	-1.4448754	-6.2069492	-1.8577896	-0.31999999	0	-2.4279282	-41.405399	-2.0402479	0.57916987	-0.032017816	-64.698601	-43.445648	6.188601	1	119	0	-6.2069492	-0.53225285	1	prime_mmgbsa_HY-L001	27	0
Clc1c(F)c([C@H]2[C@H](C(=O)NC3CCC(O)CC3)N[C@@H](CC(C)(C)C)[C@]32C(=O)Nc2c3ccc(Cl)c2)ccc1	86298	HY-L001-out.10096	/home/hp/project/gtchan-vs/glide-dock_XP_HY-L001	glide-dock_XP_HY-L001_pv.maegz	434	HY-18986	SAR405838	1303607-60-4	Apoptosis; E1/E2/E3 Enzyme; MDM-2/p53	Apoptosis; Metabolic Enzyme/Protease	C29H34Cl2FN3O3	10mM	Cancer	Phase 1	51139	1	0	OPLS3e	49.344505	1	Untitled Document-1	glide-grid_1	447	7	-6.8479695	-0.18020973	-0.60586065	-1.4766238	-6.8479695	-2.2205894	-0.83383733	0	-0.80164647	-33.408897	-9.1365004	0.24653585	-0.0090416186	-54.947426	-42.545399	10.955832	1	15	0	-6.8479695	-1.8121141	1	prime_mmgbsa_HY-L001	38	0
O=C(O)[C@@H](NC(=O)[C@@H](N)Cc1ccc(O)cc1)Cc1ccc(O)cc1	86248	HY-L001-out.3652	/home/hp/project/gtchan-vs/glide-dock_XP_HY-L001	glide-dock_XP_HY-L001_pv.maegz	384	HY-114782	H-Tyr-Tyr-OH	1050-28-8	Angiotensin-converting Enzyme (ACE)	Metabolic Enzyme/Protease	C18H20N2O5	10mM	Cardiovascular Disease	No Development Reported	51139	1	0	OPLS3e	13.762139	1	Untitled Document-1	glide-grid_1	903	11	-7.0126696	-0.28050679	-0.82020676	-1.6622128	-7.0126696	-1.9313053	-0.67462474	0	-1.4617027	-35.649326	-14.029823	1.2808681	-0.028285582	-67.614212	-49.67915	7.9092369	1	37	0	-7.0126696	-2.9017673	1	prime_mmgbsa_HY-L001	25	0
[truncated: 107 more columns]
